# Supplementary material for: Identification of DAPK1 as an autophagy-related biomarker for myotonic dystrophy type 1
Source: Front Genet. 2022 Oct 20;13:1022640. doi: 10.3389/fgene.2022.1022640 (PMC9634726; doi:10.3389/fgene.2022.1022640)
Supplement: Supplementary file 1 [file Table1.XLS]

Autophagy related-Gene
ABCA1
ABCB1
ABCB6
ABCE1
ABCG1
ABHD5
ABL1
ABL2
ABR
AC022966.1
AC091230.1
ACACB
ACAP2
ACAP3
ACBD5
ACER2
ACSS2
ACTA1
ACTA2
ACTB
ACTC1
ACTG1
ACTG2
ACTR2
ACTR3
ACTR3B
ADAM17
ADH5
ADI1
ADIPOQ
ADNP
ADRA1A
ADRB2
ADRM1
AEN
AES
AFG3L2
AGBL2
AGER
AGFG1
AGO2
AGT
AHI1
AHSG
AIFM1
AIM2
AKR1B10
AKT1
AKT1S1
AKT2
AKT3
AL662899.2
ALDH1A1
ALDH1A3
ALDH2
ALK
ALPI
ALPL
ALPP
ALPPL2
AMBRA1
ANAPC10
ANG
ANGPT1
ANGPT2
ANGPTL8
ANK1
ANK2
ANK3
ANKDD1A
ANKK1
ANKRD28
ANKRD44
ANTXR2
ANXA1
ANXA2R
ANXA7
AP1AR
AP1B1
AP1G1
AP1G2
AP1M1
AP1M2
AP1S1
AP1S2
AP1S3
AP2A1
AP2A2
AP2B1
AP2M1
AP2S1
AP3B2
AP3D1
AP3M1
AP3M2
AP4B1
AP4E1
AP4M1
APAF1
APLNR
APOA1
APOE
APOL1
APOL6
APP
AQP5
AR
ARAF
ARF6
ARFGEF1
ARFGEF2
ARFIP2
ARG2
ARHGAP10
ARHGAP22
ARHGAP24
ARHGAP26
ARHGAP42
ARHGEF17
ARHGEF4
ARHGEF9
ARL2
ARL3
ARNT
ARNT2
ARNTL
ARNTL2
ARRB1
ARRB2
ARSA
ARSB
ASF1A
ASIC1
asp
ATF2
ATF4
ATF6
ATG10
ATG101
ATG12
ATG12P1
ATG12P2
ATG13
ATG14
ATG16L1
ATG16L2
ATG2A
ATG2B
ATG3
ATG3P1
ATG4A
ATG4AP1
ATG4B
ATG4C
ATG4D
ATG5
ATG7
ATG9A
ATG9B
ATIC
ATL3
ATM
ATP13A2
ATP1A1
ATP5IF1
ATP6AP2
ATP6V0A1
ATP6V0A2
ATP6V0B
ATP6V0C
ATP6V0D1
ATP6V0D2
ATP6V0E1
ATP6V0E2
ATP6V1A
ATP6V1B1
ATP6V1B2
ATP6V1C1
ATP6V1C2
ATP6V1D
ATP6V1E1
ATP6V1E2
ATP6V1G1
ATP6V1G2
ATP6V1H
ATR
ATXN2
ATXN3
ATXN7
AURKA
AURKB
AVP
AXL
BAD
BAG1
BAG3
BAG5
BAK1
BAMBI
BANF1
BAX
BBC3
BCL2
BCL2A1
BCL2L1
BCL2L10
BCL2L11
BCLAF1
BCR
BDNF
BECN1
BECN1P2
BECN2
BID
BIK
BIRC2
BIRC5
BIRC6
BIRC7
BLACAT1
BLCAP
BLK
BMF
BMI1
BMP2
BMP4
BMPR1B
BMPR2
BMX
BNIP1
BNIP3
BNIP3L
BOK
BPIFB3
BRAF
BRCA1
BRD4
BRSK1
BRSK2
BSCL2
BSG
BSN
BST2
BTRC
C12orf44
C17orf88
C19orf12
C1QBP
C1QTNF9
C2orf49
C3
C9orf72
CA9
CAB39
CACNG5
CACYBP
CALCOCO2
CALR
CAMK1
CAMK1D
CAMK1G
CAMK2A
CAMK2B
CAMK2D
CAMK2G
CAMKK1
CAMKK2
CAMP
CAMSAP2
CANX
CAPN1
CAPN10
CAPN11
CAPN12
CAPN13
CAPN14
CAPN2
CAPN3
CAPN5
CAPN6
CAPN7
CAPN8
CAPN9
CAPNS1
CAPNS2
CARM1
CASC2
CASC9
CASP1
CASP10
CASP3
CASP4
CASP8
CASP9
CASR
CASTOR3
CAV1
CBX5
CC2D1A
CCDC172
CCDC191
CCDC88A
CCDC92
CCL2
CCL5
CCN2
CCND1
CCNE1
CCNF
CCNG1
CCNY
CCPG1
CCR2
CCR5
CD209
CD24
CD274
CD34
CD36
CD4
CD40
CD40LG
CD44
CD46
CD47
CD5L
CD82
CD84
CDC37
CDH1
CDH17
CDK1
CDK11A
CDK11B
CDK13
CDK16
CDK17
CDK18
CDK2
CDK5
CDK5R1
CDK5RAP3
CDKL1
CDKL4
CDKL5
CDKN1A
CDKN1B
CDKN1C
CDKN2A
CDX1
CEBPB
CELF1
CELF2
CELF3
CELF5
CERKL
CERS5
CERS6
CFL1
CFLAR
CFTR
CGAS
CHAC2
CHEK1
CHKA
CHM
CHMP2A
CHMP2B
CHMP3
CHMP4A
CHMP4B
CHMP4C
CHMP6
CHUK
CIP2A
CISD2
CLCN3
CLDN1
CLDN2
CLEC12A
CLEC16A
CLEC4G
CLN3
CLOCK
CLPP
CLTA
CLTB
CLTC
CLU
CNOT4
CNTNAP3
COL18A1
COL1A1
COL4A6
COL6A1
COPS3
COPZ1
COPZ2
CPT1C
CPTP
CREBBP
CREBRF
CREG1
CRHR1
CRHR2
CROCC
CSF1
CSNK1A1
CSNK1A1L
CSNK1D
CSNK1G2
CSNK2A1
CSNK2A2
CSNK2B
CTLA4
CTNNB1
CTSA
CTSB
CTSC
CTSD
CTSE
CTSK
CTSL
CTSL1
CTSS
CTSV
CTTN
CUL3
CUL4A
CUL4B
CX3CL1
CX3CR1
CXCL12
CXCL17
CXCL2
CXCL8
CXCL9
CXCR3
CXCR4
CYB5A
CYLD
CYP19A1
CYP2E1
DAB2
DAB2IP
DACT1
DAOA
DAP
DAPK1
DAPK2
DAPK3
DAPL1
DAW1
DAXX
DCK
DCN
DCTPP1
DDIT3
DDIT4
DDX53
DDX58
DEDD
DEFB103A
DEFB4A
DENND3
DEPDC5
DEPP1
DEPTOR
DES
DHRSX
DICER1
DIRAS3
DLC1
DLG5
DMPK
DMXL2
DNAJA3
DNAJB1
DNAJB11
DNAJB6
DNAJB9
DNAJC12
DNM1
DNM1L
DNM2
DNM3
DNMT1
DNPEP
DRAIC
DRAM1
DRAM2
DRD2
DRD3
DUOX1
DVL1
DVL2
DVL3
DYNLL1
DYNLL2
DYNLT1
E2F1
E2F2
E7
EBNA-3B/EBNA-3C
EDEM1
EEF1A1
EEF1A2
EEF1E1
EEF2
EEF2K
EGFR
EGOT
EGR1
EHMT2
EI24
EI24P1
EI24P2
EI24P3
EI24P4
EI24P5
EIF2AK1
EIF2AK2
EIF2AK3
EIF2AK4
EIF2S1
EIF4E
EIF4E1B
EIF4EBP1
EIF4EBP2
EIF4EBP3
EIF4G1
EIF4G2
EIF4G3
EIF5A
ELAPOR1
ELAPOR2
ELAVL1
ELK3
EMC6
EMD
ENG
env
EP300
EPAS1
EPG5
EPHA1
EPHA2
EPHA3
EPHA4
EPHA5
EPHB1
EPHB2
EPHB3
EPM2A
EPN1
EPN2
EPN3
EPS8
ERBB2
ERBB3
ERBB4
ERCC4
ERN1
ERN2
ERO1L
ESR1
ESR2
ESRRA
ETS1
EVA1A
EWSR1
EXOC1
EXOC2
EXOC3
EXOC3L1
EXOC3L4
EXOC4
EXOC5
EXOC6
EXOC6B
EXOC7
EXOC8
EZH2
FADD
FAM48A
FAS
FAT4
FBP1
FBXL2
FBXL20
FBXO2
FBXO7
FBXW5
FBXW7
FEZ1
FEZ2
FGF21
FGF7
FGFR1
FGFR2
FGFR3
FGR
FHIT
FIS1
FKBP1A
FKBP1B
FKBP5
FKBP8
FLCN
FLII
FLNC
FLT1
FLT3
FNBP1L
FOS
FOXA2
FOXE1
FOXK1
FOXK2
FOXM1
FOXO1
FOXO3
FSCN1
FSTL1
FTL
FUNDC1
FUNDC2
FUS
FUT1
FYCO1
FZD5
GAA
GABARAP
GABARAPL1
GABARAPL2
GABARAPL3
gag
gag-pol
GAK
GAPDH
GAPDHS
GARS1
GAS1
GAS5
GAS8
GAST
GATA4
GATAD2A
GBA
GBF1
GCA
GFAP
GFER
GFRA1
GGT1
GHRL
GJA1
GJA8
GJB5
GLA
GLDC
GLI1
GLI3
GLIPR2
GLUD1
GNAI3
GNB2L1
GNRHR
GOLGA2
GOLGA4
GOLM1
GOPC
GPNMB
GPR137
GPR137B
GPR37
GPRC6A
GPSM1
GPX1
GPX4
GRAMD1A
GRAMD1B
GRB2
GRID1
GRID2
GRIN2B
GRN
GRP
GSK3A
GSK3B
H19
H2AX
H3C14
H4C14
HAGLROS
HAP1
HARBI1
HAVCR1
HAX1
HCK
HCRT
HDAC1
HDAC10
HDAC4
HDAC5
HDAC6
HDAC7
HDAC8
HERC1
HERC3
HERPUD1
HEXIM1
HGF
HGS
HIF1A
HIF1AN
HIF3A
HIPK3
HK2
HLA-B
HLTF
HMBOX1
HMGA2
HMGB1
HMGB4
HMGCS2
HMGN2
HMGN5
HMOX1
HNRNPK
HOTAIR
HOTTIP
HOXA10
HOXB13
HOXC6
HOXC9
HPGD
HPSE
HRAS
HSD17B4
HSF1
HSP90AA1
HSP90AB1
HSPA1A
HSPA1B
HSPA1L
HSPA2
HSPA5
HSPA6
HSPA8
HSPA9
HSPB1
HSPB7
HSPB8
HSPG2
HTR2B
HTRA2
HTT
HULC
HUNK
HUWE1
HYPK
IAPP
IARS
IBTK
ICAM1
ICMT
ID1
ID2
ID3
IDO1
IFI16
IFI27
IFI30
IFNA1
IFNA10
IFNA13
IFNA14
IFNA16
IFNA17
IFNA2
IFNA21
IFNA4
IFNA5
IFNA6
IFNA7
IFNA8
IFNB1
IFNG
IFT20
IFT88
IGF1
IGF1R
IGF2BP1
IGFBP3
IKBKB
IKBKE
IKBKG
IL10
IL10RA
IL12A
IL12B
IL13
IL17A
IL18
IL1B
IL23A
IL23R
IL24
IL33
IL36G
IL37
IL4
IL6
IL6R
IL7R
ILRUN
ING1
INPP5E
INS
INSR
INSRR
INTS13
IQCG
IQSEC2
IRF1
IRF3
IRF8
IRGM
IRS1
IRS2
IRS4
ISG15
ITGA3
ITGA5
ITGA6
ITGB1
ITGB2
ITGB3
ITGB4
ITLN1
ITPKB
ITPR1
ITPR2
ITPR3
JAK1
JAK2
JMJD6
JUN
KANK3
KAT2B
KAT5
KAT6A
KAT6B
KAT7
KAT8
KCNB1
KCNH7
KCNIP1
KCNN4
KDELR1
KDELR2
KDM1A
KDM2B
KDM4A
KDM4B
KDR
KEAP1
KIAA0226
KIAA0226L
KIAA0652
KIAA0831
KIAA1324
KIF25
KIF5B
KIF9-AS1
KISS1
KIT
KITLG
KL
KLF4
KLHL1
KLHL12
KLHL13
KLHL17
KLHL18
KLHL2
KLHL20
KLHL22
KLHL24
KLHL28
KLHL3
KLHL4
KLHL5
KLHL8
KLK1
KLK6
KPNA2
KPNA6
KRAS
KRT18
KRT5
KRT6A
KRT6B
KRT6C
KRT71
KRT72
KRT73
KRT74
KRT75
KRT76
KRT79
KRT8
KRT81
KRT82
KRT83
KRT84
KRT85
KSR1
KSR2
LACRT
LACTBL1
LAMP1
LAMP2
LAMP3
LAMTOR1
LAMTOR2
LAMTOR3
LAMTOR4
LAMTOR5
LARP1
LARS1
LATS1
LATS2
LCK
LCN2
LDHA
LDHB
LDLR
LEP
LEPR
LGALS1
LGALS3
LGALS8
LGALS9
LGMN
LILRB1
LINC00515
LINC01475
LINC02527
LINC-ROR
LITAF
LIX1
LIX1L
LMNA
LMP-1
LNCRNA-ATB
LOC107963955
LOC116216141
LOC116216142
LOC116216143
LOC116216144
LOC116216145
LOC116216146
LOC116268446
LOC116268447
LOC727709
LPA
LPIN1
LPIN2
LPIN3
LRBA
LRG1
LRP1
LRPPRC
LRRC25
LRRFIP2
LRRK2
LRSAM1
LTBP1
LYST
LZIC
LZTS1
M6PR
MACC1
MAD1L1
MAGED1
MAGT1
MALAT1
MAN2A2
MAN2B1
MAN2C1
MAOA
MAP1B
MAP1LC3A
MAP1LC3B
MAP1LC3B2
MAP1LC3C
MAP1S
MAP2K1
MAP2K2
MAP2K3
MAP2K4
MAP2K5
MAP2K6
MAP2K7
MAP3K11
MAP3K14
MAP3K6
MAP3K7
MAP3K7CL
MAP4K1
MAP4K2
MAP4K3
MAP4K5
MAPK1
MAPK10
MAPK14
MAPK15
MAPK3
MAPK7
MAPK8
MAPK8IP1
MAPK9
MAPKAP1
MAPKAPK2
MAPKAPK3
MAPRE1
MAPT
MARCHF2
MARCHF6
MARCHF7
MARK1
MARK2
MARK3
MARK4
MAVS
Mb3875
MBTPS2
MCL1
MCOLN1
MCOLN2
MCOLN3
MED19
MEF2A
MEFV
MEG3
MELK
MERTK
MET
MFF
MFN1
MFN2
MFSD8
MID2
MIF
MINK1
MIR100
MIR101-1
MIR101-2
MIR103A1
MIR106B
MIR107
MIR1-1
MIR1-2
MIR124-1
MIR124-3
MIR125B1
MIR125B2
MIR126
MIR1265
MIR129-1
MIR130A
MIR133B
MIR137
MIR138-1
MIR138-2
MIR140
MIR142
MIR143
MIR144
MIR145
MIR146A
MIR148A
MIR149
MIR150
MIR152
MIR153-1
MIR153-2
MIR155
MIR15A
MIR16-1
MIR16-2
MIR17
MIR17HG
MIR181A1
MIR181A2
MIR183
MIR185
MIR186
MIR18A
MIR193A
MIR193B
MIR195
MIR196A1
MIR196A2
MIR199A1
MIR199A2
MIR19A
MIR200B
MIR204
MIR205
MIR20A
MIR20B
MIR21
MIR210
MIR211
MIR214
MIR216A
MIR216B
MIR218-1
MIR218-2
MIR22
MIR221
MIR222
MIR223
MIR224
MIR23A
MIR23B
MIR24-1
MIR24-2
MIR26A1
MIR26A2
MIR26B
MIR27A
MIR29A
MIR29B1
MIR29C
MIR301A
MIR301B
MIR30A
MIR30B
MIR30C1
MIR30D
MIR31
MIR3120
MIR335
MIR338
MIR33A
MIR33B
MIR346
MIR34A
MIR361
MIR375
MIR376A1
MIR376B
MIR378A
MIR381
MIR384
MIR409
MIR410
MIR423
MIR4435-2HG
MIR4458
MIR4465
MIR4487
MIR449A
MIR454
MIR4667
MIR4668
MIR486-1
MIR487B
MIR489
MIR495
MIR497
MIR498
MIR506
MIR508
MIR517C
MIR524
MIR539
MIR590
MIR595
MIR634
MIR637
MIR638
MIR665
MIR7-1
MIR7-2
MIR7-3
MIR874
MIR885
MIR9-1
MIR92B
MIR93
MIR96
MIR99A
MIRLET7B
MIRLET7G
MITF
MLH1
MLKL
MLST8
MLXIPL
MMP1
MMP13
MMP14
MMP9
MSI2
MST1
MT2A
MT3
MTA1
MTCL1
MTDH
MTERF3
MTM1
MTMR1
MTMR14
MTMR2
MTMR3
MTMR4
MTMR6
MTMR7
MTMR8
MTMR9
MTOR
MTPAP
MTRF1L
MUC5AC
MUL1
MVB12A
MVP
MX1
MX2
MYC
MYCBP2
MYD88
MYH11
MYLK
MYLK3
MYO1C
MYO3A
MYO6
NACC1
NAF1
NAMPT
NAPA
NAPSA
NAT10
NBEA
NBR1
NBR2
NCAPD3
NCKAP1
NCOA3
NCOA4
NDRG2
NEAT1
NEDD4
nef
NEWENTRY
NF1
NFE2
NFE2L1
NFE2L2
NFE2L3
NFKB1
NFKB2
NFKBIA
NFKBIB
NFKBID
NFKBIE
NFKBIZ
NGF
NGFR
NHLRC1
NIBAN1
NIN
NIPBL
NKAP
NKX2-3
NLRC3
NLRC4
NLRC5
NLRP1
NLRP12
NLRP13
NLRP14
NLRP2
NLRP3
NLRP4
NLRP5
NLRP6
NLRP7
NLRP8
NLRP9
NLRX1
NMI
NMT1
NOD1
NOD2
NOP53
NOS2
NOS3
NOTCH1
NOTCH3
NOX4
NOXO1
NPAS2
NPAS3
NPC1
NPC1L1
NPHS2
NPM1
NPR3
NPRL2
NPRL3
NR1D2
NR1H4
NR2C2
NR3C1
NR4A1
NRAS
NRBF2
NRBP2
NRG1
NRG2
NRG3
NSFL1C
NSP4
NTRK1
NTRK2
NUAK1
NUAK2
NUFIP1
NUMB
NUPR1
NVL
OFD1
OGT
OLR1
OPA1
OPHN1
OPTN
ORF16
ORF50
OSBPL1A
OSBPL7
OSCP1
OSGIN1
OTUD7B
P4HB
PA2G4
PABPN1
PACRG
PACS2
PADI4
PAFAH1B2
PAK1
PAK2
PAK3
PAK4
PAK5
PAK6
PAK7
PAN3
PAQR3
PARD3
PARK2
PARK7
PARL
PARP1
PAX3
PCBP1
PCDH17
PCK2
PCLAF
PDCD10
PDCD4
PDCD6IP
PDE10A
PDE4A
PDIA6
PDK1
PDPK1
PDZK1IP1
PEA15
PEBP1
PEG3
PELP1
PER1
PEX1
PEX13
PEX14
PEX2
PEX3
PEX5
PEX5L
PFKFB3
PFKFB4
PFN1
PGA3
PGA4
PGA5
PGAM5
PGF
PGR
PGRMC1
PHB
PHB2
PHF23
PHLDA1
PHLDA2
PHLPP2
PI4K2A
PI4KB
PIAS4
PICALM
PIK3C2A
PIK3C2B
PIK3C3
PIK3CA
PIK3CB
PIK3CD
PIK3CG
PIK3R2
PIK3R4
PIKFYVE
PIM2
PIM3
PINK1
PIP4K2A
PIP4K2B
PIP4K2C
PIP5K1A
PIP5K1B
PIP5K1C
PKD2
PKLR
PKM
PKN1
PKN2
PKN3
PLA2G4A
PLA2G5
PLAA
PLAC8
PLCB4
PLCD1
PLCG1
PLCG2
PLCH1
PLCH2
PLD1
PLD2
PLEKHF1
PLEKHF2
PLEKHM1
PLEKHM2
PLK1
PLK2
PLK3
PLSCR1
PMAIP1
PMEPA1
PML
PNCK
PNPLA2
PNPLA5
POC1A
POC1B
POLDIP2
POU5F1
PPAN
PPARA
PPARG
PPARGC1A
PPIAL4A
PPP1CA
PPP1CC
PPP1R13L
PPP1R15A
PPP1R3B
PPP2CA
PPP2CB
PPP2R1A
PPP2R1B
PPP2R2A
PPP2R2B
PPP2R2C
PPP2R2D
PPP2R3A
PPP2R3B
PPP2R3C
PPP2R4
PPP2R5A
PPP2R5B
PPP2R5C
PPP2R5D
PPP2R5E
PPP3CA
PPP4C
PPP6C
PPT1
PRAM1
PRDX1
PRDX2
PREX1
PREX2
PRG4
PRKAA1
PRKAA2
PRKAB1
PRKAB2
PRKACA
PRKACB
PRKAG1
PRKAG2
PRKAG3
PRKAR1A
PRKCA
PRKCB
PRKCD
PRKCE
PRKCG
PRKCH
PRKCI
PRKCQ
PRKCSH
PRKCZ
PRKD1
PRKDC
PRKN
PRMT1
PRMT3
PRMT8
PRNP
PRODH
PROM1
PRPF8
PRR13
PRR5
PRR5L
PSAP
PSEN1
PSEN2
PSMD10
PTBP1
PTEN
PTGER4
PTK2
PTK6
PTP4A3
PTPA
PTPN2
PTPN22
PTPRS
PVT1
PYCARD
PYCR2
QDPR
QSOX1
RAB10
RAB11A
RAB12
RAB13
RAB18
RAB1A
RAB1B
RAB1C
RAB23
RAB24
RAB29
RAB30
RAB32
RAB33B
RAB35
RAB39A
RAB39B
RAB3GAP1
RAB3GAP2
RAB3IP
RAB41
RAB4A
RAB5A
RAB5B
RAB5C
RAB7A
RAB7B
RAB8A
RAB9A
RABGEF1
RABL3
RAC1
RAC3
RACK1
RAD23A
RAD51
RAF1
RALA
RALB
RALGAPA1
RALGAPA2
RALYL
RARA
RARRES1
RARRES2
RASAL2
RASD2
RASIP1
RASSF1
RB1
RB1CC1
RBPJ
RBX1
RCAN1
RCC2
RDH12
REL
RELA
RELB
RELN
RET
RETREG1
RGL1
RGS19
RHEB
RICTOR
RIPK1
RIPK2
RIPK3
RIPK4
RL1
RMC1
RMDN3
RMRP
RNASEL
RND3
RNF152
RNF166
RNF168
RNF185
RNF216
RNF41
RNF5
ROCK1
ROCK2
ROS1
RPIA
RPL15
RPS19
RPS27L
RPS6KA1
RPS6KA3
RPS6KA4
RPS6KA6
RPS6KB1
RPS6KB2
RPTOR
RRAGA
RRAGB
RRAGC
RRAGD
RUBCN
RUBCNL
RUFY4
RUNX1
RUNX2
RUNX3
RUSC1
RUSC2
RYR1
RYR2
RYR3
S100A4
S100A8
S100A9
S1PR1
SAR1A
SAR1B
SBF2
SCARNA5
SCD
SCFD1
SCOC
SCRIB
SDCBP
SDHD
SEC16A
SEC16B
SEC22B
SEC23A
SEC23B
SEC24B
SEC24C
SEC24D
SERPINA1
SERPINA4
SERPINF1
SESN1
SESN2
SESN3
SET
SGK1
SGK2
SGPP1
SH3BP4
SH3GL1
SH3GL2
SH3GL3
SH3GLB1
SH3GLB2
SHC1
SHC2
SHC3
SHC4
SHH
SIDT1
SIDT2
SIGMAR1
SIK1
SIK2
SIK3
SIM2
SIN3A
SIN3B
SIPA1L3
SIRT1
SIRT2
SIRT3
SIRT4
SIRT5
SIRT6
SIX1
SKP2
SLC11A2
SLC16A1
SLC16A3
SLC1A1
SLC1A2
SLC1A4
SLC1A5
SLC1A6
SLC1A7
SLC22A18
SLC25A46
SLC27A4
SLC29A1
SLC2A4
SLC2A8
SLC2A9
SLC33A1
SLC36A1
SLC36A4
SLC37A4
SLC38A9
SLC3A1
SLC3A2
SLC5A5
SLC7A10
SLC7A11
SLC7A5
SLC7A6
SLC7A7
SLC7A8
SLC7A9
SLC9A3R1
SLCO4A1-AS1
SMAD1
SMAD2
SMAD3
SMAD4
SMAD5
SMAD7
SMARCA4
SMCR8
SMG1
SMIM31
SMPD1
SMPDL3B
SMURF1
SMYD3
SNAI1
SNAP29
SNAPIN
SNCA
SNF8
SNHG5
SNPH
SNRK
SNRNP40
SNRNP70
SNX1
SNX10
SNX14
SNX18
SNX30
SNX32
SNX4
SNX5
SNX6
SOCS3
SOD1
SOD2
SOGA1
SOGA3
SOS1
SOS2
SOX18
SOX2
SOX2-OT
SP1
SP8
SPAG5
SPARC
SPATA13
SPATA18
SPATA31E1
SPATA5
SPATA5L1
SPG11
SPG7
SPHK1
SPHK2
SPI1
SPINK1
SPNS1
SPP1
SPRED2
SPTLC1
SPTLC2
SQSTM1
SRC
SREBF1
SREBF2
SRP54
SRPX
SRSF3
SSB
SSNA1
SSRP1
ST13
STAM
STAM2
STAT1
STAT3
STBD1
STING1
STK11
STK24
STK25
STK26
STK36
STK38
STK38L
STK4
STMN1
STUB1
STX12
STX17
STX5
STX7
STX8
STXBP1
STXBP2
STXBP3
SUB1
SULF1
SUMO1
SUPT20H
SUPT5H
SVIP
SYF2
SYNJ1
SYNPO2
SYT11
SYVN1
TAB2
TAB3
TAGLN
TARDBP
tat
tax
TAX1BP1
TBC1D12
TBC1D14
TBC1D17
TBC1D25
TBC1D4
TBC1D5
TBC1D7
TBK1
TBKBP1
TCF20
TCF3
TCHP
TCIRG1
TCTN2
TECPR1
TECPR2
TELO2
TEP1
TERT
TET1
TET2
TEX264
TFDP3
TFE3
TFEB
TFRC
TGFB1
TGFB2
TGFBI
TGFBR2
TGFBRAP1
TGM2
THBS2
TICAM1
TIGAR
TIMM44
TINCR
TIPARP
TLK2
TLR2
TLR3
TLR4
TLR7
TLR8
TLR9
TM9SF1
TM9SF2
TM9SF3
TM9SF4
TMBIM6
TMED10
TMEM150A
TMEM150B
TMEM150C
TMEM173
TMEM192
TMEM208
TMEM230
TMEM39A
TMEM41B
TMEM49
TMEM59
TMEM74
TNF
TNFAIP2
TNFAIP3
TNFAIP8L1
TNFAIP8L2
TNFRSF10B
TNFRSF1A
TNFSF10
TNFSF13B
TNIK
TNRC6C
TNS1
TNS2
TNS3
TOLLIP
TOM1
TOMM20
TOMM22
TOMM40
TOMM5
TOMM6
TOMM7
TOMM70
TOR1B
TP53
TP53BP2
TP53INP1
TP53INP2
TP63
TP73
TPCN1
TPCN2
TPR
TPTE2
TRADD
TRAF1
TRAF2
TRAF3
TRAF4
TRAF5
TRAF6
TRAP1
TRAPPC1
TRAPPC10
TRAPPC2
TRAPPC3
TRAPPC4
TRAPPC5
TRAPPC6A
TRAPPC6B
TRAPPC8
TRAPPC9
TREH
TREM2
TRIB3
TRIM11
TRIM13
TRIM14
TRIM16
TRIM17
TRIM21
TRIM22
TRIM23
TRIM27
TRIM34
TRIM38
TRIM5
TRIM50
TRIM59
TRIM6
TRIM65
TRIM68
TRIM8
TRIML1
TRIML2
TRPA1
TRPC1
TRPC4
TRPC5
TRPC6
TRPM2
TRPM7
TRPM8
TRPV1
TRRAP
TRS1
TSC1
TSC2
TSG101
TSIX
TSPO
TTC39A-AS1
TTK
TTR
TUBGCP4
TUFM
TUSC1
TXN
TXNDC17
TXNIP
U2AF1
UBA6
UBASH3B
UBB
UBC
UBE2A
UBE2B
UBE2D2
UBE2D3
UBE2H
UBE2I
UBE2J2
UBE2L3
UBE2N
UBE2V1
UBL4A
UBQLN1
UBQLN2
UBQLN4
UBXN2A
UBXN2B
UBXN6
UCA1
UCHL1
UCP2
UFL1
UGT1A1
UGT1A10
UGT1A6
UGT1A9
UGT2A1
UGT2A3
UGT2B10
UGT2B15
UGT2B17
UGT2B28
UGT2B4
UGT2B7
UHRF1
ULK1
ULK2
ULK3
UNC13D
UNC5A
US11
USF1
USP10
USP13
USP14
USP19
USP20
USP22
USP30
USP33
USP36
USP6NL
USP8
USP9X
UVRAG
VAMP3
VAMP7
VAMP8
VCAM1
VCP
VDAC1
VDAC2
VDAC3
VEGFA
VHL
vif
VIM
VIM2P
VMA21
VMP1
vpr
VPS11
VPS13A
VPS13B
VPS13C
VPS13D
VPS16
VPS18
VPS25
VPS26A
VPS26B
VPS28
VPS29
VPS33A
VPS33B
VPS35
VPS36
VPS37A
VPS37B
VPS37C
VPS37D
VPS39
VPS41
VPS45
VPS4A
VPS4B
VPS51
vpu
VRK2
VTA1
VTI1A
VTI1B
VWF
WAC
WASF3
WASHC1
WDFY3
WDFY4
WDR24
WDR3
WDR41
WDR45
WDR45B
WDR45L
WDR5
WDR5B
WDR6
WDR81
WIF1
WIPI1
WIPI2
WNK1
WNK4
WNT1
WNT16
WNT3A
WNT5A
WRN
WT1
WTAPP1
WWOX
XAF1
XBP1
XDH
XIAP
XIST
XPA
XPO1
XRN1
YAP1
YEATS4
YES1
YME1L1
YOD1
YWHAQ
YWHAZ
YY1
ZBTB38
ZC3H12A
ZFP36
ZFPL1
ZFYVE1
ZFYVE26
ZKSCAN3
ZMPSTE24
ZNF32
ZNF766
