# Supplementary material for: Identification of DAPK1 as an autophagy-related biomarker for myotonic dystrophy type 1
Source: Front Genet. 2022 Oct 20;13:1022640. doi: 10.3389/fgene.2022.1022640 (PMC9634726; doi:10.3389/fgene.2022.1022640)
Supplement: Supplementary file 2 [file Table4.XLS]

SYMBOL	logFC	t	P.Value	padj	B
ADAMTS1	2.68075324	15.16466646	2.24E-11	1.98E-07	15.97572722
KLHDC3	-1.60533632	-14.75642317	3.47E-11	1.98E-07	15.58887449
CDC42BPB	1.132469804	14.63086263	3.98E-11	1.98E-07	15.4674155
LDAF1	-2.832686327	-13.30552677	1.79E-10	6.67E-07	14.10969483
CCN1	3.250365855	13.00747357	2.56E-10	7.61E-07	13.784154
LRRC20	-2.709153482	-12.69461336	3.74E-10	8.59E-07	13.43391964
PRUNE2	3.597530193	12.59950157	4.21E-10	8.59E-07	13.32567359
ASPH	1.283493263	12.52455875	4.61E-10	8.59E-07	13.23978992
TMEM143	-1.882779411	-12.16370556	7.26E-10	1.20E-06	12.81881888
PHKG1	-2.076461548	-12.03814993	8.53E-10	1.22E-06	12.66940126
SCP2	-1.598094666	-11.99813384	8.98E-10	1.22E-06	12.6214548
CLCN1	-1.841404665	-11.88585575	1.04E-09	1.29E-06	12.486078
SLC38A3	-2.567027971	-11.60543506	1.50E-09	1.72E-06	12.1424272
IQGAP1	1.508495974	11.50819002	1.70E-09	1.81E-06	12.02137621
KIF13B	0.690038665	11.04547365	3.18E-09	3.16E-06	11.43174339
NNMT	3.85582364	10.93481185	3.71E-09	3.45E-06	11.28731098
GADD45A	2.62474615	10.70071493	5.14E-09	4.50E-06	10.97730788
FAM78A	-1.300071142	-10.64378805	5.57E-09	4.61E-06	10.90099305
SLC2A5	-1.658695396	-10.59486298	5.97E-09	4.68E-06	10.83511145
PRKD1	0.830776341	10.50968712	6.73E-09	5.01E-06	10.71976306
MLEC	-1.107861095	-10.36227548	8.32E-09	5.39E-06	10.51815684
OSBPL2	1.385768017	10.36208835	8.32E-09	5.39E-06	10.51789931
ETS2	2.369621718	10.34697097	8.50E-09	5.39E-06	10.49708109
MYLK2	-2.511155185	-10.29430787	9.17E-09	5.39E-06	10.42434961
LDLRAD4	-0.930901962	-10.27987044	9.37E-09	5.39E-06	10.40435367
ZFP36L1	1.447326339	10.27706543	9.40E-09	5.39E-06	10.40046587
GET1	-1.434203239	-10.20077542	1.05E-08	5.80E-06	10.29437047
CORO1C	1.278495733	10.15342119	1.13E-08	5.99E-06	10.22816891
SRPX	2.508455734	10.08028684	1.25E-08	6.44E-06	10.12540147
NEDD9	2.0552174	10.02491756	1.36E-08	6.75E-06	10.04717088
ACTC1	3.213414587	9.972241298	1.47E-08	7.06E-06	9.972402179
SMARCA4	0.676691509	9.904567326	1.63E-08	7.56E-06	9.875852084
OXA1L	-0.831032111	-9.817912439	1.85E-08	8.35E-06	9.751406177
KCNS3	-2.220800793	-9.756247017	2.03E-08	8.89E-06	9.662286143
PKD1L1	-0.834401615	-9.701294703	2.20E-08	9.38E-06	9.582471947
PHF21A	0.65059337	9.682128358	2.27E-08	9.39E-06	9.554546075
COQ6	-1.091370195	-9.647543322	2.39E-08	9.60E-06	9.504039
MYC	2.241337285	9.631594721	2.45E-08	9.60E-06	9.480697792
KCNN2	-1.10727225	-9.593690224	2.59E-08	9.91E-06	9.425095813
FHOD1	-1.522400329	-9.538171775	2.82E-08	1.04E-05	9.343330384
APOLD1	2.680829507	9.517261952	2.92E-08	1.04E-05	9.312434534
ZNF76	-0.854841511	-9.514328235	2.93E-08	1.04E-05	9.308095328
ATP2B2	-1.704002308	-9.488949765	3.05E-08	1.04E-05	9.270513069
GEM	1.22280036	9.484016584	3.07E-08	1.04E-05	9.263198196
LAMC1	1.638620189	9.466489577	3.15E-08	1.04E-05	9.237184365
CA14	-2.465577085	-9.389802975	3.55E-08	1.15E-05	9.12290571
YEATS4	-0.907255768	-9.369455068	3.66E-08	1.16E-05	9.092457237
PARP1	-0.963410059	-9.324280999	3.93E-08	1.22E-05	9.024669468
FNDC3B	1.194654993	9.287915313	4.16E-08	1.26E-05	8.969908975
CYB561A3	-0.822106358	-9.249771258	4.41E-08	1.30E-05	8.912287345
TP53TG1	-0.947163096	-9.242019385	4.46E-08	1.30E-05	8.900554129
JUNB	2.206508129	9.216039524	4.65E-08	1.33E-05	8.861174331
SMARCC1	0.849527611	9.195490853	4.80E-08	1.35E-05	8.829965028
NOVA1	1.010106326	9.15227074	5.14E-08	1.42E-05	8.764143176
FLJ42393	1.053215049	9.126771476	5.35E-08	1.44E-05	8.725194993
MTRF1L	-2.146292438	-9.118014469	5.42E-08	1.44E-05	8.711799737
C1orf127	-0.914769487	-9.099046138	5.59E-08	1.45E-05	8.682750214
CXCL2	3.146362564	9.092783986	5.64E-08	1.45E-05	8.67314954
MRPL37	-0.884891663	-9.021247795	6.32E-08	1.60E-05	8.563110107
IKZF4	-0.590942776	-8.996262602	6.58E-08	1.63E-05	8.524518256
CTNNA1	0.848128875	8.927233852	7.34E-08	1.77E-05	8.417468056
MAP4K4	0.846115076	8.926116821	7.36E-08	1.77E-05	8.415730563
EBAG9	-0.903340175	-8.909310877	7.56E-08	1.77E-05	8.389569631
FAM220A	-1.320626296	-8.906694179	7.59E-08	1.77E-05	8.385492975
NREP	-3.653076046	-8.888612155	7.81E-08	1.79E-05	8.357297377
KBTBD4	-1.306642233	-8.876701522	7.96E-08	1.80E-05	8.338701136
ECI1	-1.033408512	-8.834403175	8.52E-08	1.89E-05	8.2725071
NDUFS3	-1.076074666	-8.814250332	8.80E-08	1.92E-05	8.240885117
C1R	2.426761382	8.80519715	8.93E-08	1.92E-05	8.226661987
METTL22	-0.947012427	-8.790891097	9.14E-08	1.92E-05	8.204163848
PPM1J	-1.545759563	-8.788318175	9.18E-08	1.92E-05	8.200114678
DCLK1	1.858615278	8.782543902	9.27E-08	1.92E-05	8.191024101
RGS2	2.324367458	8.711042271	1.04E-07	2.12E-05	8.078085617
HDAC11	-1.400152178	-8.695192476	1.07E-07	2.15E-05	8.052957129
MPC1	-1.213831357	-8.656345823	1.14E-07	2.24E-05	7.991225356
SLC37A4	-1.738485388	-8.654075039	1.14E-07	2.24E-05	7.987610496
AAMDC	-1.886155769	-8.636303127	1.18E-07	2.26E-05	7.959295227
FST	2.299200842	8.631499305	1.18E-07	2.26E-05	7.951634131
CDKN1A	2.451303804	8.616753331	1.21E-07	2.29E-05	7.928097781
SYPL1	-0.865995216	-8.603613366	1.24E-07	2.29E-05	7.9070999
OGA	0.988123897	8.601773548	1.24E-07	2.29E-05	7.904157965
PCYOX1	-1.195412251	-8.569901019	1.31E-07	2.38E-05	7.853119449
SNX3	-0.65375501	-8.561527973	1.33E-07	2.38E-05	7.839688441
MVP	0.969010023	8.553501068	1.35E-07	2.39E-05	7.826803681
LAMA2	1.759862726	8.542190504	1.37E-07	2.40E-05	7.808633063
COQ2	-0.98029492	-8.524972925	1.41E-07	2.44E-05	7.780939141
ASB14	-2.748273451	-8.501772703	1.47E-07	2.51E-05	7.743558139
ACAT1	-1.180586311	-8.460747876	1.57E-07	2.63E-05	7.677276816
AMOTL1	1.214726203	8.459231611	1.57E-07	2.63E-05	7.674822649
HEY1	1.011480285	8.440558402	1.62E-07	2.68E-05	7.644572987
CSRNP1	1.20911636	8.434467786	1.64E-07	2.68E-05	7.634696115
CYC1	-1.059299713	-8.410128088	1.71E-07	2.76E-05	7.595174516
BNIP3L	0.985521196	8.352891335	1.88E-07	3.00E-05	7.501913999
IDI2	-2.136016163	-8.34120286	1.91E-07	3.00E-05	7.482813288
ITPRIP	1.304132276	8.340785343	1.92E-07	3.00E-05	7.482130653
GPC3	1.607499351	8.325653008	1.96E-07	3.02E-05	7.457373161
RAPH1	1.122053487	8.320894237	1.98E-07	3.02E-05	7.449580935
EML1	-1.530964642	-8.318286771	1.99E-07	3.02E-05	7.445310021
ADSS1	-1.267051301	-8.275226457	2.14E-07	3.20E-05	7.374642558
THAP1	-0.947637873	-8.27183921	2.15E-07	3.20E-05	7.369072717
LRRC8B	1.345007852	8.260452333	2.19E-07	3.23E-05	7.350336924
PGAM2	-1.976785655	-8.245088032	2.25E-07	3.28E-05	7.325028111
MAP3K14	0.982074105	8.229557297	2.31E-07	3.34E-05	7.299411695
SRGN	1.712137134	8.221616086	2.34E-07	3.35E-05	7.286300447
LMO1	-1.433173267	-8.212260843	2.38E-07	3.37E-05	7.270843284
PDK2	-1.229531583	-8.201791412	2.42E-07	3.38E-05	7.25353071
RHOBTB3	0.870769878	8.200474737	2.43E-07	3.38E-05	7.25135233
DDX59	-1.024090738	-8.18245878	2.50E-07	3.45E-05	7.221521401
COX10	-1.265425053	-8.175373501	2.53E-07	3.46E-05	7.209777114
TMEM38A	-1.280753257	-8.139723954	2.69E-07	3.64E-05	7.150579091
ILF3	0.542034868	8.120280467	2.78E-07	3.73E-05	7.11821701
PCGF1	-0.934628144	-8.099520738	2.88E-07	3.81E-05	7.08360555
UBE3C	-0.700959139	-8.093383311	2.91E-07	3.81E-05	7.073361381
MFF	-1.073657253	-8.091873115	2.92E-07	3.81E-05	7.070839855
LYRM7	-1.726761807	-8.084654413	2.95E-07	3.82E-05	7.058782583
VCAN	2.245399903	8.078790397	2.98E-07	3.82E-05	7.048982624
NEK10	-1.337612829	-8.062072835	3.07E-07	3.82E-05	7.021017615
GIMAP6	-1.270071831	-8.057293702	3.09E-07	3.82E-05	7.013015882
ABLIM1	2.235084635	8.056804315	3.10E-07	3.82E-05	7.012196317
POLR3F	-0.89624835	-8.055647012	3.10E-07	3.82E-05	7.010258072
RPL3L	-1.246102001	-8.051389112	3.12E-07	3.82E-05	7.003125345
CTSK	1.673250451	8.04975243	3.13E-07	3.82E-05	7.000382936
CELF2	0.786457725	8.039421799	3.19E-07	3.86E-05	6.983064314
DCUN1D2	-1.5531642	-8.029093299	3.25E-07	3.90E-05	6.965734215
UBL4A	-0.988814309	-8.020887035	3.29E-07	3.92E-05	6.951954267
COX6B1	-0.678289281	-7.984159893	3.51E-07	4.14E-05	6.890165531
GATM	-2.123673531	-7.973521118	3.57E-07	4.19E-05	6.872231525
CCDC69	-1.735570009	-7.965241527	3.62E-07	4.19E-05	6.858263359
SH3BP5	1.408261443	7.962333023	3.64E-07	4.19E-05	6.853354235
CIART	-1.72745967	-7.959391141	3.66E-07	4.19E-05	6.848387556
COX5A	-0.709343003	-7.933092681	3.83E-07	4.32E-05	6.803934284
ADM	2.094730404	7.932721257	3.83E-07	4.32E-05	6.80330575
RAB8B	1.202396747	7.915610941	3.94E-07	4.42E-05	6.774329984
AGPAT3	-1.165102186	-7.894510962	4.09E-07	4.55E-05	6.738540636
ABI3BP	1.493769113	7.888035297	4.14E-07	4.56E-05	6.727544064
MMP2	1.896530423	7.86861776	4.28E-07	4.69E-05	6.694534675
MID1IP1	-1.23929	-7.852070291	4.40E-07	4.79E-05	6.666362018
PTPN3	-1.35232208	-7.835174553	4.53E-07	4.86E-05	6.637556201
MRPS25	-0.563469291	-7.834829861	4.54E-07	4.86E-05	6.636968107
UBE2D1	-2.284377654	-7.821767564	4.64E-07	4.94E-05	6.614669473
OXSM	-1.182137779	-7.812054129	4.72E-07	4.97E-05	6.598071913
FIBIN	2.244537533	7.809916951	4.74E-07	4.97E-05	6.594418264
ANTXR2	1.483402356	7.795074242	4.86E-07	5.06E-05	6.569025687
PNPLA4	-1.640437805	-7.78489026	4.95E-07	5.12E-05	6.551584971
MUSK	2.566033539	7.754327886	5.22E-07	5.34E-05	6.499156054
MRPS15	-1.020016606	-7.748897142	5.27E-07	5.34E-05	6.489825796
ATG4D	-1.007899202	-7.748854112	5.27E-07	5.34E-05	6.48975185
CDK12	0.766931898	7.738610256	5.36E-07	5.40E-05	6.472140911
SPEN	0.806478151	7.697957345	5.76E-07	5.76E-05	6.402103583
GUCD1	-1.023954905	-7.693073358	5.81E-07	5.76E-05	6.393673468
SLC36A1	1.409026149	7.690348403	5.84E-07	5.76E-05	6.388968514
TAL2	-1.831609075	-7.674703816	6.00E-07	5.88E-05	6.361935706
TRIM7	-1.148500968	-7.667537993	6.08E-07	5.90E-05	6.349541925
COQ10A	-1.702424675	-7.665085799	6.10E-07	5.90E-05	6.345298996
PFDN1	-0.743595541	-7.657897693	6.18E-07	5.94E-05	6.332856747
ARMH3	-0.843217982	-7.654091369	6.22E-07	5.94E-05	6.326265192
P2RY1	-0.963870509	-7.649057567	6.28E-07	5.96E-05	6.317544773
KIAA1109	-2.274117955	-7.625804538	6.54E-07	6.16E-05	6.277214668
IER2	1.169336031	7.622950611	6.57E-07	6.16E-05	6.272259461
CIAO2A	-1.164011277	-7.615995212	6.65E-07	6.19E-05	6.260178067
SNRNP25	-1.075928784	-7.604885634	6.79E-07	6.28E-05	6.240866526
AKAP7	-1.047883205	-7.595693066	6.90E-07	6.32E-05	6.224873872
FBXO6	-0.819114726	-7.593302347	6.93E-07	6.32E-05	6.220712659
MRPL58	-0.924416949	-7.590498104	6.96E-07	6.32E-05	6.215830632
QARS1	-0.698995752	-7.58469632	7.03E-07	6.35E-05	6.205726466
HIVEP1	0.759333698	7.559128194	7.36E-07	6.60E-05	6.161140314
COA8	-1.185168728	-7.544513807	7.55E-07	6.74E-05	6.135613235
CLEC2B	1.548060847	7.511466369	8.01E-07	7.10E-05	6.07777558
ERRFI1	2.336447165	7.490955864	8.31E-07	7.19E-05	6.04180018
JUP	-0.933994193	-7.488966722	8.34E-07	7.19E-05	6.038308001
MTFR1L	-0.769135036	-7.486179149	8.38E-07	7.19E-05	6.033413121
FAAH	-0.671725018	-7.485195488	8.39E-07	7.19E-05	6.031685581
BECN1	-0.702932658	-7.484678704	8.40E-07	7.19E-05	6.030777928
CHRNA1	3.272495618	7.484677918	8.40E-07	7.19E-05	6.030776548
ACADSB	-1.667156021	-7.481663157	8.45E-07	7.19E-05	6.025480821
FXN	-0.82909562	-7.474152971	8.56E-07	7.21E-05	6.01228273
CD63	0.730003701	7.47321088	8.57E-07	7.21E-05	6.010626565
LONRF1	-1.331769345	-7.450225851	8.93E-07	7.48E-05	5.970179947
AQP4	-3.523679654	-7.446143057	9.00E-07	7.49E-05	5.962987506
FBXO9	-0.741748235	-7.432296565	9.22E-07	7.60E-05	5.938576959
CENPV	-1.269099124	-7.431982651	9.23E-07	7.60E-05	5.938023227
PDP1	-2.022035891	-7.428749192	9.28E-07	7.60E-05	5.932318696
PCNT	1.408140551	7.420781365	9.42E-07	7.64E-05	5.918255261
ANTXR1	1.3592005	7.419614318	9.44E-07	7.64E-05	5.916194621
COL6A3	1.541145561	7.412353088	9.56E-07	7.65E-05	5.903369141
PEX19	-0.754095056	-7.40972941	9.61E-07	7.65E-05	5.898733076
DCTPP1	-0.798772706	-7.409717543	9.61E-07	7.65E-05	5.898712105
STOM	1.403525099	7.381954582	1.01E-06	8.00E-05	5.849593699
NDUFC1	-0.81683635	-7.376118409	1.02E-06	8.04E-05	5.839254138
SLPI	2.965015758	7.366775824	1.04E-06	8.12E-05	5.82269225
CNEP1R1	-1.166093355	-7.364228596	1.04E-06	8.12E-05	5.818174511
FAM50B	-1.045988909	-7.361880642	1.05E-06	8.12E-05	5.814009373
PLPP7	-1.50300168	-7.359025136	1.05E-06	8.12E-05	5.808942792
CDC42EP3	1.656336923	7.354523425	1.06E-06	8.14E-05	5.800952921
GTPBP8	-1.337407761	-7.350249199	1.07E-06	8.14E-05	5.793364092
BLVRB	-0.932445804	-7.348872395	1.07E-06	8.14E-05	5.790919033
RNPS1	-1.103172335	-7.339507695	1.09E-06	8.21E-05	5.774281038
TNFRSF10B	1.323376818	7.33554004	1.10E-06	8.21E-05	5.767227994
NPC1	1.005261345	7.333381437	1.10E-06	8.21E-05	5.763389827
ARHGEF6	-1.18228727	-7.332977685	1.10E-06	8.21E-05	5.762671851
NCAM1	1.836940363	7.326927039	1.11E-06	8.26E-05	5.751909382
NDUFB11	-0.911253969	-7.323745469	1.12E-06	8.27E-05	5.746248102
TMEM109	-0.641977027	-7.309612257	1.15E-06	8.44E-05	5.721081788
MYLIP	-0.99550384	-7.305885853	1.16E-06	8.45E-05	5.714441551
RITA1	-1.105403597	-7.297315581	1.18E-06	8.54E-05	5.699162194
TM6SF1	-1.473736116	-7.293069016	1.19E-06	8.56E-05	5.691587343
RAB33B	-0.591597661	-7.291188252	1.19E-06	8.56E-05	5.688231679
GPX3	2.229937987	7.27821772	1.22E-06	8.72E-05	5.665075682
CFL1	1.244598681	7.275515093	1.22E-06	8.72E-05	5.660247677
ASB15	-2.874664658	-7.266781093	1.24E-06	8.81E-05	5.644637931
RWDD1	-0.91387132	-7.262128245	1.25E-06	8.85E-05	5.636317669
LPAR1	1.627822976	7.25623462	1.27E-06	8.88E-05	5.625774144
TMEM14EP	-1.338130087	-7.254960247	1.27E-06	8.88E-05	5.623493665
LAS1L	0.534317333	7.247723404	1.29E-06	8.95E-05	5.610538947
EIF2D	-0.730640174	-7.243988562	1.30E-06	8.97E-05	5.603850216
SELENBP1	-1.358489518	-7.23636834	1.31E-06	9.06E-05	5.590196892
TARS3	-0.910691895	-7.230722521	1.33E-06	9.08E-05	5.580075728
HLTF	-1.258369054	-7.229930696	1.33E-06	9.08E-05	5.578655869
AGA	-0.845925562	-7.201531243	1.40E-06	9.47E-05	5.527671395
SERPING1	1.681628672	7.198405361	1.41E-06	9.47E-05	5.522052481
MKKS	-1.167908111	-7.198229502	1.41E-06	9.47E-05	5.521736325
MAPK12	-1.299013568	-7.196837314	1.41E-06	9.47E-05	5.519233312
SUPV3L1	-0.748739764	-7.189335133	1.43E-06	9.53E-05	5.505740326
ZMIZ1	0.86403849	7.188004864	1.43E-06	9.53E-05	5.503346931
TCF7L2	0.999538615	7.185952257	1.44E-06	9.53E-05	5.499653415
SUGCT	-1.382853331	-7.176658308	1.46E-06	9.57E-05	5.482922002
PRNP	1.115293644	7.176590816	1.46E-06	9.57E-05	5.482800453
ART1	-1.649953261	-7.176517903	1.46E-06	9.57E-05	5.482669142
LSMEM1	-2.521869448	-7.170405278	1.48E-06	9.63E-05	5.471657957
MRPS9	-1.015387677	-7.155719353	1.52E-06	9.84E-05	5.445180844
UPK3A	-1.574214595	-7.154103873	1.53E-06	9.84E-05	5.442266403
HAX1	-1.27522652	-7.149083756	1.54E-06	9.88E-05	5.433207345
NDUFS7	-1.256644588	-7.144699635	1.55E-06	9.92E-05	5.425292988
SLC25A12	-2.062897458	-7.140964554	1.56E-06	9.95E-05	5.418548102
NDUFS8	-0.947248448	-7.135504279	1.58E-06	0.000100041	5.40868419
FBLN5	1.789027697	7.127980344	1.60E-06	0.000100517	5.395085227
CD69	1.460758013	7.123135081	1.61E-06	0.000100517	5.386323429
ASB10	-1.249344179	-7.122717172	1.62E-06	0.000100517	5.385567555
OSMR	2.429240267	7.121444079	1.62E-06	0.000100517	5.383264751
C3	2.254602708	7.121413025	1.62E-06	0.000100517	5.383208577
UBE2D4	-1.293485432	-7.118246486	1.63E-06	0.000100618	5.377479827
ZNF25	-1.060795042	-7.113420672	1.64E-06	0.000100618	5.368746402
MPZL2	2.835381835	7.107717643	1.66E-06	0.000100618	5.358421105
OSGEPL1	-1.606951578	-7.105376169	1.67E-06	0.000100618	5.354180517
SLC25A46	-1.123941585	-7.101167935	1.68E-06	0.000100618	5.34655709
HSDL2	-1.152311204	-7.099231546	1.69E-06	0.000100618	5.343048363
NDUFA9	-1.249414731	-7.098269217	1.69E-06	0.000100618	5.341304425
CYFIP1	0.831748162	7.09767135	1.69E-06	0.000100618	5.340220899
ELF1	0.833858341	7.097255753	1.69E-06	0.000100618	5.339467675
ATP13A3	0.963927316	7.096785821	1.69E-06	0.000100618	5.338615944
PHYH	-1.868606461	-7.096426715	1.70E-06	0.000100618	5.337965059
RPP14	-1.535521894	-7.077873914	1.75E-06	0.000103692	5.304312407
ABT1	-0.724912384	-7.069458454	1.78E-06	0.000104892	5.289031295
SRPX2	1.881538702	7.063418316	1.80E-06	0.000105647	5.278057062
PLCL1	-1.595191748	-7.057674729	1.82E-06	0.000106273	5.267616726
HIF1A	1.150994148	7.05594423	1.83E-06	0.000106273	5.264470197
CD82	1.482204585	7.052780253	1.84E-06	0.000106478	5.258716084
SPR	-0.684416039	-7.046313124	1.86E-06	0.000107254	5.246950238
NR4A1	1.801003379	7.044625303	1.87E-06	0.000107254	5.243878537
RRP36	-0.859944817	-7.03670808	1.89E-06	0.000108412	5.229464313
USP21	-0.666892684	-7.02910755	1.92E-06	0.000109521	5.215618127
NDUFA7	-0.970638476	-7.024500776	1.94E-06	0.000110034	5.207221714
MAF1	-0.853354976	-7.016822914	1.96E-06	0.00011118	5.193221037
ABL1	0.792831065	7.013601704	1.97E-06	0.000111419	5.187344582
SDHAF4	-0.79181553	-7.01154599	1.98E-06	0.000111421	5.183593555
ODF2	0.75186227	7.006265024	2.00E-06	0.00011209	5.173954662
ADAM17	0.576525658	7.004060683	2.01E-06	0.000112126	5.169930073
MMP14	1.339272895	6.998443371	2.03E-06	0.000112874	5.159671056
SLC7A6	1.822421132	6.990392424	2.06E-06	0.000114141	5.144959475
ABCF3	-0.585628963	-6.985824796	2.08E-06	0.000114683	5.13660883
IL1R1	1.654864888	6.982866939	2.09E-06	0.000114683	5.131199596
MBNL2	0.648571168	6.981836229	2.09E-06	0.000114683	5.129314369
RIMKLB	1.031641538	6.966713605	2.15E-06	0.000117449	5.101636564
COPS7B	-0.586368775	-6.965012801	2.16E-06	0.000117449	5.098521641
PEX12	-0.890718838	-6.95389187	2.21E-06	0.000119135	5.07814399
NXPE3	-1.243733499	-6.951553685	2.22E-06	0.000119135	5.073857295
LSM10	-1.262725972	-6.950543726	2.22E-06	0.000119135	5.072005451
PIK3C2B	-0.934700725	-6.949509216	2.22E-06	0.000119135	5.070108436
RASL12	-0.861060616	-6.937345007	2.27E-06	0.000121418	5.047790925
IDH2	-1.347089934	-6.93345351	2.29E-06	0.000121673	5.04064673
MRPL2	-0.724718834	-6.932371177	2.30E-06	0.000121673	5.038659342
ACTR1B	-0.60585296	-6.926485602	2.32E-06	0.000122574	5.027849244
PFKFB1	-1.929077199	-6.923344945	2.33E-06	0.000122856	5.022078718
PTBP3	0.967429232	6.915232336	2.37E-06	0.000124284	5.007166314
EGR1	2.482139135	6.90142279	2.43E-06	0.000126188	4.981760062
UGT3A1	-0.79429585	-6.900846164	2.43E-06	0.000126188	4.980698607
NUBP2	-0.652660223	-6.899404689	2.44E-06	0.000126188	4.978044931
SDHB	-1.005690454	-6.898548442	2.44E-06	0.000126188	4.976468485
COQ7	-1.055661016	-6.897684701	2.45E-06	0.000126188	4.974878134
TNFAIP8L3	0.837456713	6.892149692	2.47E-06	0.000126815	4.964684321
CAMK2G	-0.93684659	-6.891321695	2.48E-06	0.000126815	4.963159021
S100A8	2.666428823	6.887692479	2.49E-06	0.000127147	4.956472265
GADD45B	1.734828913	6.886246049	2.50E-06	0.000127147	4.953806719
COL19A1	1.231701032	6.88210854	2.52E-06	0.000127695	4.946180259
ENTPD5	-0.713866689	-6.876628996	2.55E-06	0.000128569	4.93607629
LACTB2	-1.192618291	-6.871588951	2.57E-06	0.000128993	4.926778905
SELENOW	-0.879998777	-6.871242741	2.57E-06	0.000128993	4.926140117
SENP8	-0.970180128	-6.867659029	2.59E-06	0.000129423	4.919526824
RNF128	-1.016198808	-6.855801152	2.65E-06	0.000131878	4.897631375
TRAF3IP2	0.732682022	6.850512735	2.67E-06	0.000132743	4.887859824
PDIK1L	-0.927857876	-6.845435273	2.70E-06	0.000133564	4.878474261
DLAT	-1.171388152	-6.840976536	2.72E-06	0.000134209	4.870229331
CARM1	-0.969648649	-6.839317073	2.73E-06	0.000134209	4.867159981
PPP1R10	0.910070766	6.828175949	2.79E-06	0.000136585	4.846543025
ADSL	-1.29830873	-6.826167733	2.80E-06	0.00013665	4.842824863
SNX7	1.668038465	6.823721357	2.81E-06	0.000136829	4.838294671
MCRS1	-0.622932478	-6.821700402	2.82E-06	0.0001369	4.834551623
PMEPA1	-0.887517265	-6.815988812	2.85E-06	0.000137923	4.823969896
PFKFB4	-0.562865893	-6.808702397	2.89E-06	0.000139349	4.810463702
TFPI	1.302653644	6.807046468	2.90E-06	0.000139349	4.807393184
CDKN2AIPNL	-0.659960409	-6.800655133	2.94E-06	0.000140575	4.795538297
TMEM17	-0.555374601	-6.793387547	2.98E-06	0.000142021	4.782050956
PMP22	1.404826241	6.791114293	2.99E-06	0.000142021	4.777830642
PLN	-1.550384165	-6.790085075	2.99E-06	0.000142021	4.775919644
RPS18P9	-1.299233638	-6.786198054	3.02E-06	0.000142116	4.768701058
SCPEP1	1.203791059	6.785543293	3.02E-06	0.000142116	4.767484886
HDAC9	-1.167965963	-6.784662804	3.02E-06	0.000142116	4.765849345
TMLHE	-1.157154001	-6.778563215	3.06E-06	0.000143302	4.754516062
PCBD2	-1.082740756	-6.773920966	3.09E-06	0.000144104	4.745886984
OSBPL8	1.488695279	6.771843663	3.10E-06	0.000144215	4.742024661
NLRX1	-0.847608749	-6.764568789	3.14E-06	0.000145728	4.728493612
LGR4	-0.747173722	-6.762978687	3.15E-06	0.000145728	4.725535055
ZFYVE19	-0.585005532	-6.76089258	3.16E-06	0.000145848	4.721653074
DNAJC19	-1.371161329	-6.755594915	3.19E-06	0.000146418	4.711791979
ANKH	-0.90038221	-6.755538406	3.19E-06	0.000146418	4.711686772
ARNTL	1.529671164	6.752009749	3.22E-06	0.000146941	4.705116246
GSDMC	-0.746017867	-6.747788688	3.24E-06	0.000147463	4.697254081
COX5B	-0.903841239	-6.746877468	3.25E-06	0.000147463	4.695556501
CHRAC1	-0.645629244	-6.738653919	3.30E-06	0.00014931	4.680230848
LAMP1	0.947694664	6.734892855	3.32E-06	0.000149916	4.673218377
CD38	-1.813772163	-6.729124109	3.36E-06	0.000151064	4.662458646
ASB18	-0.638054159	-6.727641136	3.37E-06	0.000151064	4.659691867
DUSP13	-1.542331767	-6.724990924	3.38E-06	0.000151365	4.654746586
NEDD1	-1.851579514	-6.722744891	3.40E-06	0.000151552	4.650554711
PKP4	0.569406049	6.718658715	3.42E-06	0.00015157	4.642926634
DOP1B	-0.834181232	-6.718399059	3.43E-06	0.00015157	4.642441827
IRS1	-1.172976226	-6.717942142	3.43E-06	0.00015157	4.641588687
ADAMTS9	2.195796325	6.714521866	3.45E-06	0.0001521	4.635201516
ARIH2	-0.720099	-6.703897678	3.52E-06	0.000154724	4.615350737
EEF1A1	1.332417946	6.700068401	3.55E-06	0.000155389	4.608191944
EGFR	0.875097675	6.696939696	3.57E-06	0.000155851	4.602341301
SYNPO	-0.704724671	-6.688186546	3.63E-06	0.000157988	4.585965551
VCL	0.732195716	6.685051248	3.65E-06	0.000158464	4.580097233
RUNX1	1.636312752	6.682250884	3.67E-06	0.000158843	4.574854618
FITM1	-1.436023166	-6.677818934	3.70E-06	0.000159716	4.566555179
DIAPH1	0.941915077	6.673640147	3.73E-06	0.000160519	4.558727245
ACTN4	1.235524911	6.662424888	3.81E-06	0.000162881	4.537705829
CHCHD3	-1.448193432	-6.660957118	3.82E-06	0.000162881	4.534953368
C6orf136	-1.005187771	-6.660866165	3.82E-06	0.000162881	4.534782797
DECR1	-1.044979932	-6.659529564	3.83E-06	0.000162881	4.532276026
TXNIP	0.797137407	6.65835197	3.84E-06	0.000162881	4.53006726
PSIP1	-0.587888587	-6.654920811	3.86E-06	0.000163477	4.523630434
MRPS35	-1.004469999	-6.652592031	3.88E-06	0.000163735	4.519260703
PRADC1	-0.899951895	-6.649296187	3.90E-06	0.000164071	4.51307504
DUSP16	0.462272182	6.647883545	3.92E-06	0.000164071	4.510423309
BCKDK	-0.977156409	-6.647049421	3.92E-06	0.000164071	4.508857403
CMBL	-2.111264329	-6.638125119	3.99E-06	0.000166405	4.492097538
JAZF1	0.609803094	6.624449384	4.09E-06	0.000170305	4.466392355
CS	-0.70845906	-6.619294383	4.13E-06	0.000171049	4.45669597
FUNDC2	-0.721834628	-6.619221552	4.13E-06	0.000171049	4.456558951
ART5	-0.636558704	-6.610433732	4.20E-06	0.000173324	4.440020506
BCL2L1	1.585082877	6.608701092	4.22E-06	0.000173324	4.436758421
MRPS18B	-0.836645334	-6.607906482	4.22E-06	0.000173324	4.435262245
LIAS	-1.165854842	-6.601043934	4.28E-06	0.000175119	4.422336962
TMEM106C	-0.891510573	-6.595896762	4.32E-06	0.000176358	4.412638093
GOT2	-1.756965723	-6.572811822	4.52E-06	0.000183783	4.369092395
PPP2R1B	0.726633822	6.567533502	4.56E-06	0.000185123	4.35912509
AFAP1	0.780644416	6.565064921	4.58E-06	0.000185123	4.354462189
STK38L	0.914647375	6.563833969	4.59E-06	0.000185123	4.352136719
COL12A1	1.790516718	6.563302685	4.60E-06	0.000185123	4.35113297
SAT1	1.853761538	6.560081557	4.63E-06	0.000185683	4.345046468
DCK	-0.760632584	-6.557852676	4.65E-06	0.000185683	4.340834006
RREB1	0.529283959	6.557489176	4.65E-06	0.000185683	4.340146944
PPP1R15A	1.302761396	6.552382488	4.70E-06	0.000185951	4.330492655
BAZ2A	0.652590291	6.551764118	4.70E-06	0.000185951	4.329323362
ZCRB1	-1.051257269	-6.551330553	4.71E-06	0.000185951	4.32850349
SH3BP5L	-0.593797845	-6.549847698	4.72E-06	0.000185951	4.325699208
RPUSD3	-0.94260961	-6.549759748	4.72E-06	0.000185951	4.325532872
CDPF1	-0.605300369	-6.545958268	4.75E-06	0.000186066	4.318342273
RHOC	0.998265368	6.545670872	4.76E-06	0.000186066	4.317798572
SGCG	-1.03338957	-6.544591762	4.77E-06	0.000186066	4.315756987
TNFAIP3	1.514140646	6.543923322	4.77E-06	0.000186066	4.314492274
EFCAB2	-0.878280338	-6.541677163	4.79E-06	0.000186378	4.310241987
ANXA4	0.7622347	6.537413301	4.83E-06	0.000187183	4.302171733
ATP5F1D	-0.873640965	-6.536698091	4.84E-06	0.000187183	4.300817797
HBS1L	-1.128899635	-6.534389806	4.86E-06	0.000187308	4.296447569
ASTE1	-0.446944573	-6.533639433	4.87E-06	0.000187308	4.29502674
SIRT5	-1.066190548	-6.517671315	5.02E-06	0.00019262	4.264772188
WDCP	-0.653710218	-6.512119888	5.07E-06	0.000194177	4.254245494
GSN	1.379748818	6.510762689	5.08E-06	0.000194183	4.25167129
SSU72	-0.592332656	-6.506673125	5.12E-06	0.00019521	4.243913014
TRMT10C	-1.114260084	-6.49995488	5.19E-06	0.000197234	4.231162735
TCIM	2.103520257	6.483429029	5.36E-06	0.000203067	4.199771764
FASTK	-0.79068541	-6.480236651	5.39E-06	0.000203796	4.193703355
IPO13	-0.913413413	-6.473656496	5.46E-06	0.000205864	4.181190551
ANKRD1	3.864994415	6.47072538	5.49E-06	0.000206503	4.175614775
SLC25A13	0.808141702	6.46536355	5.55E-06	0.000208115	4.165411974
TGFB3	1.891033409	6.463964552	5.56E-06	0.000208151	4.16274921
ACYP1	-1.092104158	-6.460819658	5.60E-06	0.000208888	4.156762407
PSKH1	-0.546591582	-6.451856829	5.69E-06	0.000211987	4.139692569
ARHGEF4	-0.566928661	-6.450443516	5.71E-06	0.000212034	4.136999857
POLDIP2	-0.756008497	-6.446321448	5.75E-06	0.00021319	4.129144682
FAS	0.773638421	6.437300379	5.85E-06	0.000216385	4.111945399
SUCLG2	-1.46871993	-6.43133836	5.92E-06	0.000217858	4.100572096
GFM1	-0.951952763	-6.431203874	5.92E-06	0.000217858	4.100315489
HARS2	-0.548552609	-6.42685706	5.97E-06	0.000219149	4.092020146
PDLIM2	-0.742900625	-6.425490296	5.99E-06	0.000219187	4.0894113
UBE2B	-1.089194271	-6.422663148	6.02E-06	0.000219844	4.084014072
ALKBH7	-1.104129217	-6.415283829	6.11E-06	0.000222372	4.06992111
BZW2	-1.789271242	-6.412824061	6.14E-06	0.000222372	4.065221759
SFXN4	-0.858115974	-6.411944155	6.15E-06	0.000222372	4.063540505
PDE4A	-0.62668108	-6.411671193	6.15E-06	0.000222372	4.063018928
NIPSNAP3B	-2.126076511	-6.409096117	6.18E-06	0.000222938	4.058097952
HINT3	-1.327924415	-6.406885359	6.21E-06	0.00022335	4.053872441
CTTN	0.794808038	6.403409172	6.25E-06	0.000223472	4.047226875
MECR	-0.667530607	-6.403221414	6.25E-06	0.000223472	4.046867882
RRBP1	0.837635772	6.40285897	6.26E-06	0.000223472	4.046174876
TLE1	-1.035668529	-6.391362437	6.40E-06	0.00022794	4.02418348
MAP6D1	-0.99229579	-6.386822575	6.45E-06	0.000229399	4.015494183
FAM20A	0.940525612	6.38366048	6.49E-06	0.000230255	4.009440221
DSEL	0.846067338	6.380081176	6.54E-06	0.000231303	4.002585797
MLF1	-2.685453462	-6.375370938	6.60E-06	0.000232865	3.993562873
CFAP46	-0.796701825	-6.373952126	6.62E-06	0.000232953	3.990844389
MYOF	1.560546822	6.37163977	6.65E-06	0.000233445	3.986413243
WDSUB1	-0.5297041	-6.36139522	6.78E-06	0.000237557	3.966772673
MASP1	-0.568364041	-6.356916347	6.84E-06	0.000239063	3.958181275
NIPAL1	-0.772654121	-6.353641316	6.88E-06	0.000239667	3.951897311
ITSN2	0.448391703	6.351527018	6.91E-06	0.000239667	3.947839703
COX7A1	-0.575229045	-6.351380447	6.91E-06	0.000239667	3.947558393
GTPBP1	0.664244303	6.350786672	6.92E-06	0.000239667	3.946418737
MSN	1.395311521	6.337816974	7.10E-06	0.000245196	3.921513186
ACE	-0.479542401	-6.331440142	7.18E-06	0.000247671	3.909259196
TRIP10	-0.717480809	-6.329210807	7.21E-06	0.000247922	3.904973867
PLPP3	0.994660363	6.328536631	7.22E-06	0.000247922	3.9036778
CXCR4	1.988713752	6.31448186	7.42E-06	0.000254192	3.876643769
KBTBD12	-2.03760118	-6.304488188	7.57E-06	0.000258579	3.857404382
UBAP2	-0.638260116	-6.295638982	7.70E-06	0.000262463	3.840356636
FBXL4	-0.634706326	-6.293342998	7.74E-06	0.000263035	3.835931703
ABHD1	-0.642536807	-6.291067623	7.77E-06	0.0002636	3.831545765
TRAP1	-0.663425411	-6.28082799	7.93E-06	0.000268292	3.811799257
MTIF2	-1.224464503	-6.278938246	7.96E-06	0.00026867	3.808153405
SUOX	-0.868759142	-6.275819337	8.00E-06	0.000269695	3.802135059
MYORG	-2.044180203	-6.271048876	8.08E-06	0.000271597	3.792927207
RCSD1	-1.217320132	-6.269756911	8.10E-06	0.000271668	3.790432936
ANP32B	1.588925266	6.266663469	8.15E-06	0.000272295	3.784459786
THBS1	3.433884684	6.265948953	8.16E-06	0.000272295	3.783079935
PLA2G2A	4.16016915	6.26505665	8.17E-06	0.000272295	3.781356643
TPP1	0.67711817	6.263970751	8.19E-06	0.000272295	3.779259316
ASB12	-2.127142153	-6.255681556	8.32E-06	0.000276113	3.763243995
LRPPRC	-0.685960231	-6.248556652	8.44E-06	0.000278762	3.749470545
RWDD2B	-1.721851602	-6.246911151	8.47E-06	0.000278762	3.746288556
SAT2	-0.619722046	-6.245949382	8.48E-06	0.000278762	3.744428561
NDUFB10	-1.030549805	-6.244893202	8.50E-06	0.000278762	3.742385833
SNTA1	-0.972655379	-6.244472001	8.51E-06	0.000278762	3.741571158
L2HGDH	-0.641356005	-6.243620404	8.52E-06	0.000278762	3.739923947
ATP11C	0.848435318	6.242171817	8.55E-06	0.000278762	3.73712177
CBFB	0.805829629	6.241730829	8.55E-06	0.000278762	3.736268655
NUP35	-0.923855299	-6.239065739	8.60E-06	0.000279604	3.731112326
TCEANC	-0.901313206	-6.23740222	8.63E-06	0.000279902	3.727893305
LAPTM4B	-1.384270287	-6.235280989	8.66E-06	0.000279906	3.723788024
CLK4	-0.829968656	-6.234902412	8.67E-06	0.000279906	3.723055289
CP	2.143361623	6.233846292	8.69E-06	0.000279906	3.721011061
AASDHPPT	-0.946338805	-6.232951051	8.70E-06	0.000279906	3.719278109
APOD	1.222285628	6.225390944	8.83E-06	0.000283311	3.704639307
UBAP2L	0.453991546	6.224553584	8.85E-06	0.000283311	3.703017422
WDTC1	-0.490812193	-6.220862159	8.91E-06	0.000284749	3.695866333
MAP3K8	0.674797379	6.219529716	8.93E-06	0.00028488	3.693284641
ZNF217	0.947371675	6.215894123	9.00E-06	0.000286299	3.686239199
UQCRC1	-0.775162309	-6.208866212	9.12E-06	0.000288977	3.672614583
ARHGAP20	0.552273715	6.207453958	9.15E-06	0.000288977	3.669875904
EPHX2	-0.780711442	-6.207353388	9.15E-06	0.000288977	3.669680865
IER3IP1	-1.094527095	-6.206500183	9.16E-06	0.000288977	3.668026162
SMUG1	-0.48838127	-6.205698097	9.18E-06	0.000288977	3.666470507
TIMP1	1.874940882	6.204324243	9.20E-06	0.000289144	3.663805697
CAMK2A	-0.976195951	-6.202094109	9.24E-06	0.000289341	3.659479436
PDHB	-1.314765217	-6.201823737	9.25E-06	0.000289341	3.658954894
NAE1	-0.74500847	-6.200070938	9.28E-06	0.000289726	3.655554074
FAM89B	-0.955880159	-6.198655575	9.30E-06	0.000289892	3.652807647
DIS3L	-0.840442403	-6.197641811	9.32E-06	0.000289892	3.650840327
KANK2	1.126124328	6.193292008	9.40E-06	0.000291419	3.642397457
C3orf33	-0.579398325	-6.192205258	9.42E-06	0.000291419	3.640287694
ADAM9	0.658353679	6.191768641	9.43E-06	0.000291419	3.63944002
TEP1	0.708009403	6.186050408	9.54E-06	0.000292936	3.628335892
CNKSR3	0.877167322	6.185500693	9.55E-06	0.000292936	3.627268174
NEGR1	1.181691204	6.185115216	9.55E-06	0.000292936	3.626519432
MEAF6	-0.583245949	-6.184898021	9.56E-06	0.000292936	3.626097549
ACP1	-0.794563295	-6.182718108	9.60E-06	0.000293068	3.621862884
DHPS	-0.705939353	-6.182570839	9.60E-06	0.000293068	3.62157678
AFF4	0.633924802	6.180400906	9.64E-06	0.000293715	3.61736081
MYH9	1.460657067	6.179016688	9.67E-06	0.000293912	3.614671069
DIAPH2	-0.680002966	-6.174164486	9.76E-06	0.000296116	3.605240443
ABCA6	1.01057435	6.172279942	9.80E-06	0.000296608	3.601576815
MTRES1	-1.608623874	-6.164982516	9.94E-06	0.000299659	3.587385726
ERO1A	0.85810816	6.164064701	9.96E-06	0.000299659	3.585600359
AIMP1	-0.975654856	-6.163595339	9.97E-06	0.000299659	3.584687296
CAPN2	0.794202738	6.162933451	9.98E-06	0.000299659	3.583399654
ANXA2P2	1.140415812	6.161852329	1.00E-05	0.000299692	3.581296302
IMMT	-0.752489549	-6.159534673	1.00E-05	0.000299971	3.576786696
SF3B3	0.504731732	6.157677944	1.01E-05	0.000299971	3.573173414
EFEMP1	2.184510118	6.157520858	1.01E-05	0.000299971	3.572867696
SLC25A40	-0.905207745	-6.157293316	1.01E-05	0.000299971	3.572424851
PLXDC2	0.708015008	6.154293905	1.01E-05	0.000301141	3.5665867
BTBD2	-0.926405586	-6.150936876	1.02E-05	0.000302233	3.560051005
MRPL30	-0.996011385	-6.150424389	1.02E-05	0.000302233	3.559053123
CRISPLD2	1.303136491	6.148364173	1.03E-05	0.000302241	3.555041245
ASH2L	-0.55215322	-6.147657484	1.03E-05	0.000302241	3.553664968
CD68	1.733504226	6.147388909	1.03E-05	0.000302241	3.553141899
CEP20	-1.312363724	-6.135733744	1.05E-05	0.000308634	3.530433174
ALPK1	0.917203965	6.132950277	1.06E-05	0.000309185	3.525007165
ATP5F1A	-0.594888355	-6.132826639	1.06E-05	0.000309185	3.524766123
DDX27	0.440691581	6.13045688	1.06E-05	0.000310021	3.520145709
TSPAN1	0.51974606	6.128676246	1.07E-05	0.000310501	3.516673429
FBXO28	-0.473361914	-6.127425872	1.07E-05	0.000310659	3.514234911
MAPRE1	0.616193321	6.125618103	1.07E-05	0.000311159	3.510708966
AATF	0.628926903	6.124073784	1.08E-05	0.000311499	3.507696512
DTWD2	-1.12614921	-6.121031848	1.08E-05	0.000312762	3.501761749
GLG1	0.73106948	6.111453901	1.10E-05	0.000317724	3.483067097
UTRN	1.032145627	6.111067752	1.11E-05	0.000317724	3.482313131
KLF12	-0.778056996	-6.105175226	1.12E-05	0.000320622	3.470805319
VAMP5	-0.83260675	-6.104501644	1.12E-05	0.000320622	3.469489546
ATF3	1.221783094	6.098971173	1.13E-05	0.000322298	3.458683997
ZNF385A	0.836153567	6.09880714	1.13E-05	0.000322298	3.458363444
PITX3	-0.595941656	-6.098728265	1.13E-05	0.000322298	3.458209304
THAP9	-0.89073739	-6.096417746	1.14E-05	0.000322298	3.453693654
CASD1	-0.954526764	-6.094480834	1.14E-05	0.000322298	3.449907619
SH3YL1	-0.560557045	-6.094188945	1.14E-05	0.000322298	3.449337026
GPI	-0.797280247	-6.094025329	1.14E-05	0.000322298	3.44901718
LTBP2	1.351474292	6.092985443	1.15E-05	0.000322298	3.446984265
DEPP1	1.915673485	6.091566769	1.15E-05	0.000322298	3.444210605
ZFP36	1.621992683	6.089807206	1.15E-05	0.000322298	3.440770089
PAFAH1B3	-0.562558585	-6.088716301	1.15E-05	0.000322298	3.438636805
CD163	2.841960864	6.088651774	1.15E-05	0.000322298	3.438510616
POLR3K	-0.65074069	-6.08799201	1.16E-05	0.000322298	3.437220352
ACADM	-1.605890348	-6.087524028	1.16E-05	0.000322298	3.43630511
KLHL2	1.186645572	6.087425835	1.16E-05	0.000322298	3.436113067
TSPAN33	-0.653258703	-6.086059122	1.16E-05	0.000322565	3.433439969
GSTA4	-1.177540868	-6.081078216	1.17E-05	0.000325144	3.423695868
RPUSD4	-1.050015721	-6.076014925	1.18E-05	0.000327798	3.413787144
MFN2	-0.756530602	-6.069432297	1.20E-05	0.000331469	3.400899922
PREPL	1.53300252	6.065162678	1.21E-05	0.000333214	3.392537882
NIPSNAP2	-1.334335495	-6.064555976	1.21E-05	0.000333214	3.391349457
KPNA5	-1.008300522	-6.063963383	1.21E-05	0.000333214	3.390188621
APP	0.989388534	6.061907511	1.22E-05	0.000333953	3.386160986
JPH2	-0.811043083	-6.059207514	1.22E-05	0.000334532	3.380870584
CYP1B1	1.907389116	6.057017436	1.23E-05	0.000334532	3.376578597
CBLB	1.56125165	6.056753682	1.23E-05	0.000334532	3.376061664
FASTKD3	-0.697711742	-6.056119782	1.23E-05	0.000334532	3.37481924
ANKRD11	0.542979643	6.056046301	1.23E-05	0.000334532	3.374675215
RBMS3	0.97441337	6.054353202	1.24E-05	0.000334532	3.371356512
MN1	-1.053452016	-6.053870116	1.24E-05	0.000334532	3.370409527
GPX7	-0.817449456	-6.052846635	1.24E-05	0.000334532	3.368403112
FBXO40	-1.212082281	-6.052712189	1.24E-05	0.000334532	3.368139534
RNLS	-0.544884349	-6.050750121	1.24E-05	0.000335014	3.364292696
CXCR6	-0.976460633	-6.049802056	1.25E-05	0.000335014	3.36243373
RNF14	-0.677800444	-6.049242906	1.25E-05	0.000335014	3.36133729
CEP85	-1.452554285	-6.047846925	1.25E-05	0.000335335	3.358599723
ZNF32	-1.059529994	-6.04614486	1.26E-05	0.000335862	3.355261559
PTPRK	0.521809525	6.040883989	1.27E-05	0.000338603	3.344941233
MRPS11	-0.619400175	-6.040223331	1.27E-05	0.000338603	3.343644947
SRRD	-0.815273954	-6.037590086	1.28E-05	0.000339764	3.338477637
PHPT1	-0.792517552	-6.035327134	1.28E-05	0.00034059	3.334036217
DUSP1	1.143911402	6.03441991	1.29E-05	0.00034059	3.332255445
TARBP1	-0.708258512	-6.033662184	1.29E-05	0.00034059	3.330768035
SUSD6	0.648793892	6.03000124	1.30E-05	0.000342105	3.32358054
SIRT2	-1.066385696	-6.029381079	1.30E-05	0.000342105	3.322362806
NT5M	-0.648192066	-6.028443207	1.30E-05	0.000342105	3.320521124
SMAP2	1.140728515	6.027843811	1.30E-05	0.000342105	3.319344038
FMR1	0.662577783	6.016646799	1.33E-05	0.000349161	3.297346608
TMTC4	-0.708934841	-6.015177447	1.34E-05	0.000349564	3.294458697
CDCA7L	-1.197866712	-6.013899438	1.34E-05	0.000349835	3.291946622
RBM4B	-0.877785819	-6.012049146	1.34E-05	0.000350189	3.288309268
BEX3	0.693419005	6.01162177	1.34E-05	0.000350189	3.287469055
INPP5A	-0.648802501	-6.009996404	1.35E-05	0.000350706	3.284273395
ACADS	-0.985767159	-6.00184338	1.37E-05	0.000355801	3.26823824
MCUR1	-0.662048511	-5.998505846	1.38E-05	0.000357541	3.261671493
VCAM1	1.582284738	5.996382454	1.39E-05	0.000357888	3.257492849
LRRTM3	-0.538825176	-5.996266603	1.39E-05	0.000357888	3.257264847
PITPNA	0.673917247	5.993496833	1.39E-05	0.000359238	3.251813236
SLC16A1	-1.209037006	-5.990052323	1.40E-05	0.000360624	3.245032135
IFT22	-0.883376118	-5.989816353	1.40E-05	0.000360624	3.24456753
TAC4	-0.556829304	-5.977341323	1.44E-05	0.000369033	3.219994639
SUMO2	-1.017953426	-5.975242159	1.45E-05	0.000369938	3.215857735
SETD5	0.481295877	5.974347101	1.45E-05	0.000369961	3.214093629
KDM5B	0.734869438	5.971467003	1.46E-05	0.000371448	3.208416404
TIMMDC1	-1.008958778	-5.970110354	1.46E-05	0.000371814	3.205741807
NFKB2	0.496529751	5.965640464	1.47E-05	0.000373743	3.196927798
SMG8	-0.768000838	-5.965034749	1.48E-05	0.000373743	3.195733207
APLP2	0.830510774	5.964933608	1.48E-05	0.000373743	3.195533731
PRRC2B	0.82189357	5.959232312	1.49E-05	0.000377363	3.184287157
ITIH6	-0.636394002	-5.952727655	1.51E-05	0.00038163	3.171450563
SLC25A11	-1.118868517	-5.947279929	1.53E-05	0.000385137	3.160695436
AGGF1	-0.592700408	-5.943742945	1.54E-05	0.000387204	3.153710464
MYO1E	0.682730286	5.941426976	1.55E-05	0.000388337	3.149135898
RECK	0.987336037	5.939326805	1.55E-05	0.000389308	3.14498697
PRKAR1A	1.357545411	5.934219521	1.57E-05	0.000392628	3.134894987
RND3	1.743084201	5.931988806	1.58E-05	0.00039326	3.130486013
AKAP12	1.617898905	5.931727781	1.58E-05	0.00039326	3.129970058
ARHGEF7	0.390334256	5.930199827	1.58E-05	0.0003938	3.126949648
FUBP1	0.589501511	5.928332405	1.59E-05	0.000394233	3.12325777
HMCES	-0.651253888	-5.927973484	1.59E-05	0.000394233	3.122548131
FAM50A	0.521449544	5.925247694	1.60E-05	0.000395721	3.117158307
SHARPIN	-0.487604882	-5.920686121	1.61E-05	0.000398673	3.108136307
LSMEM2	-0.7516744	-5.912495052	1.64E-05	0.000404255	3.091928892
CYBRD1	1.819782355	5.91183104	1.64E-05	0.000404255	3.090614644
FXYD1	-1.003390675	-5.910911514	1.64E-05	0.000404255	3.088794573
FYCO1	-0.996442944	-5.910395118	1.64E-05	0.000404255	3.087772391
BCL2	-1.196590642	-5.906039838	1.66E-05	0.000407112	3.07914992
MIB2	-0.611466236	-5.900056915	1.68E-05	0.000411202	3.067301006
AR	-0.88814104	-5.899384914	1.68E-05	0.000411202	3.065969842
CUL5	-1.410525387	-5.897282898	1.69E-05	0.000412255	3.061805588
SUGP2	0.519575745	5.891054249	1.71E-05	0.000416733	3.049462743
BSG	-0.654807436	-5.881660278	1.74E-05	0.000423937	3.030837771
ATP8A1	-1.145841679	-5.880326266	1.75E-05	0.000424375	3.028191951
DYRK1B	-1.137772482	-5.876026601	1.76E-05	0.000427343	3.019662597
PRR16	-1.155660917	-5.87475843	1.77E-05	0.000427731	3.017146432
DNAJB11	0.995344906	5.872969035	1.77E-05	0.000428177	3.013595752
ERC1	0.514057698	5.872386894	1.77E-05	0.000428177	3.012440523
MRM2	-0.559708156	-5.871804209	1.78E-05	0.000428177	3.011284172
PNN	1.252095997	5.868707054	1.79E-05	0.000430143	3.005137054
TLCD3B	-1.038541711	-5.866249096	1.80E-05	0.000431484	3.000257694
ARV1	-0.897663755	-5.865410439	1.80E-05	0.000431484	2.998592673
TRIM38	0.901544519	5.86473487	1.80E-05	0.000431484	2.99725137
WWP1	-1.281830393	-5.859243651	1.82E-05	0.000435553	2.986346663
FEM1A	-0.891997779	-5.858212202	1.83E-05	0.000435754	2.984297926
S100A13	1.307856363	5.853876436	1.84E-05	0.000438156	2.975684401
CERS5	0.581963469	5.853802146	1.84E-05	0.000438156	2.975536796
KLHDC8B	-1.080479769	-5.85279219	1.85E-05	0.000438156	2.973530032
MDM2	1.27943294	5.852276546	1.85E-05	0.000438156	2.972505408
CES2	0.93410035	5.851211869	1.85E-05	0.000438393	2.9703897
FAM174B	1.182031474	5.847718615	1.86E-05	0.000440748	2.963446929
COX8A	-0.848741767	-5.846360552	1.87E-05	0.000440748	2.960747378
CX3CL1	0.911083007	5.845648267	1.87E-05	0.000440748	2.959331404
STOML2	-0.84457749	-5.84537329	1.87E-05	0.000440748	2.958784751
NRBP2	0.775923843	5.841824205	1.89E-05	0.000442971	2.951728305
RPP25L	-1.137003917	-5.84064207	1.89E-05	0.000442971	2.949377568
NFIL3	2.059286005	5.840504099	1.89E-05	0.000442971	2.949103193
NANS	1.302717896	5.836801826	1.91E-05	0.000445266	2.941739789
UBL7	-0.60876769	-5.8363606	1.91E-05	0.000445266	2.94086212
BOLL	-1.127387713	-5.832810687	1.92E-05	0.000447745	2.933799865
PRKCE	0.920530761	5.830787833	1.93E-05	0.000448863	2.929774833
CSPG4	1.511650654	5.828041754	1.94E-05	0.000450411	2.924309894
WDR62	-0.597536541	-5.827515779	1.94E-05	0.000450411	2.923263043
NR4A3	2.587567323	5.825625246	1.95E-05	0.000451419	2.919500018
LRRN4CL	1.058205919	5.824735785	1.95E-05	0.000451523	2.917729423
ETV5	1.801385901	5.821604533	1.96E-05	0.00045349	2.911495419
NECTIN2	0.814749067	5.821024884	1.97E-05	0.00045349	2.910341256
DCAF11	-0.661565212	-5.818689585	1.98E-05	0.000454916	2.905690912
IFRD2	-0.65217089	-5.817691992	1.98E-05	0.000455125	2.903704161
PCTP	-0.674414266	-5.815898509	1.99E-05	0.000456063	2.900132036
ORMDL1	-0.540019425	-5.812727771	2.00E-05	0.000458269	2.89381578
ZYG11B	-1.297372398	-5.81084092	2.01E-05	0.000459303	2.890056469
BHLHE40	1.484478277	5.809197359	2.01E-05	0.000460114	2.886781506
SORBS2	0.596742839	5.806755505	2.02E-05	0.000461669	2.881915222
CA4	-0.756634302	-5.805324445	2.03E-05	0.00046229	2.879062952
TOR1AIP1	-0.638068166	-5.802239551	2.04E-05	0.000464454	2.872913501
FAM13A	0.782293696	5.801429809	2.05E-05	0.000464501	2.871299153
MGP	1.947536326	5.799979141	2.05E-05	0.000465148	2.868406805
KRT74	-0.464553488	-5.798687929	2.06E-05	0.000465648	2.865832152
PARVA	1.439977231	5.797138636	2.06E-05	0.000466392	2.862742605
ALG2	0.83316075	5.795570489	2.07E-05	0.000467155	2.859615147
HIBADH	-0.93541259	-5.78956481	2.10E-05	0.000472115	2.847634697
RASD1	1.482338639	5.783141227	2.12E-05	0.000477532	2.834815451
HSPH1	1.161520767	5.776090119	2.15E-05	0.000483328	2.820737777
TMEM62	-0.845923468	-5.775647975	2.15E-05	0.000483328	2.819854815
TACO1	-0.866679769	-5.769927277	2.18E-05	0.000488191	2.808428318
SPOP	-0.834368055	-5.768482434	2.19E-05	0.000488485	2.805541731
DET1	-0.921486547	-5.768137442	2.19E-05	0.000488485	2.804852447
NCOA4	-0.593202813	-5.76633365	2.20E-05	0.000489081	2.801248276
ZNF672	-0.59923988	-5.766044803	2.20E-05	0.000489081	2.80067109
CNIH1	-0.722667109	-5.763575959	2.21E-05	0.000490786	2.795737309
ETV6	0.721953438	5.759838586	2.22E-05	0.000493758	2.788266992
PSTPIP2	-1.918990844	-5.754425097	2.25E-05	0.0004983	2.777443263
PLEKHA1	1.259272618	5.753817915	2.25E-05	0.0004983	2.77622903
JUN	0.806637338	5.752141413	2.26E-05	0.000499245	2.772876144
MCCC1	-0.795948701	-5.748961816	2.27E-05	0.000501711	2.766516187
HDGFL3	1.056479589	5.747816675	2.28E-05	0.000502127	2.764225314
SORD	-0.652382497	-5.744612353	2.29E-05	0.000504636	2.757814129
TSN	-0.747620369	-5.740584358	2.31E-05	0.000507841	2.749753089
CPT1A	1.067349253	5.740010885	2.32E-05	0.000507841	2.748605256
ACAD8	-0.506378289	-5.736632247	2.33E-05	0.000510563	2.741841906
LINC00312	-2.117433774	-5.733405684	2.35E-05	0.000513144	2.735381623
HABP4	0.584758288	5.729860101	2.36E-05	0.000515454	2.728281069
SUCLG1	-0.738935393	-5.729702184	2.36E-05	0.000515454	2.72796478
LRP1	1.577679979	5.729002155	2.37E-05	0.000515454	2.726562664
FRAS1	-0.828530537	-5.726448263	2.38E-05	0.000517363	2.721446852
MAN1A1	1.775059169	5.724316758	2.39E-05	0.000518837	2.717176506
ZNF688	-0.629680117	-5.72203044	2.40E-05	0.000519887	2.712595361
TAPT1	-1.029272314	-5.721873767	2.40E-05	0.000519887	2.712281409
CALD1	0.904127098	5.715560084	2.43E-05	0.000525796	2.699626983
POLR2I	-0.894441361	-5.709882297	2.46E-05	0.000531093	2.688242768
MRPL27	-0.518774086	-5.707054489	2.47E-05	0.000532783	2.682571368
RET	-0.567127487	-5.706724247	2.48E-05	0.000532783	2.681908975
NDUFAB1	-0.822874191	-5.706165127	2.48E-05	0.000532783	2.680787471
ETFBKMT	-0.602781	-5.704931377	2.49E-05	0.000533344	2.67831263
SIK2	1.060826039	5.702238451	2.50E-05	0.000535484	2.672910086
ZNF83	0.805117112	5.698268158	2.52E-05	0.000539026	2.664943225
CRYGS	-0.598497003	-5.696695912	2.53E-05	0.000539967	2.661787779
NFX1	0.513001706	5.693742953	2.54E-05	0.000541631	2.655860446
ZC3H8	-0.825785509	-5.692926552	2.55E-05	0.000541631	2.65422153
ATP23	-1.160043016	-5.692351746	2.55E-05	0.000541631	2.653067564
C19orf12	-0.420927672	-5.692346502	2.55E-05	0.000541631	2.653057036
RNF34	-0.894412434	-5.691212304	2.56E-05	0.000542103	2.650779924
EHMT1	0.383025814	5.690183753	2.56E-05	0.000542459	2.648714776
BRWD3	0.446929878	5.686486	2.58E-05	0.000545758	2.641289254
GAN	0.625581523	5.684483021	2.59E-05	0.000547198	2.637266318
MS4A8	-0.608212333	-5.683528948	2.60E-05	0.00054748	2.63534991
GPR137B	1.34709665	5.682804486	2.60E-05	0.000547508	2.633894634
ZBTB39	-0.663313808	-5.680841476	2.61E-05	0.000548912	2.629951075
ANAPC16	-0.9128529	-5.678850014	2.62E-05	0.000550353	2.625949862
ATP6AP2	0.802959979	5.675613994	2.64E-05	0.000552976	2.619447046
KMT2E	0.536500644	5.675111449	2.64E-05	0.000552976	2.618437059
CNKSR1	-0.908049361	-5.673327136	2.65E-05	0.000554199	2.614850788
SH3PXD2B	0.846917753	5.671228558	2.66E-05	0.00055578	2.610632372
SUPT4H1	-0.702301623	-5.667942927	2.68E-05	0.000558167	2.604026717
SLC4A4	-0.629710231	-5.667731208	2.68E-05	0.000558167	2.603601017
B4GALT2	-0.545171879	-5.666235651	2.69E-05	0.000559079	2.60059376
PRKCQ	-1.40515254	-5.665056211	2.69E-05	0.000559636	2.598221954
MIR600HG	-1.089792817	-5.663458716	2.70E-05	0.000560669	2.595009178
ASB8	-1.179827325	-5.659118106	2.73E-05	0.000564838	2.586278025
ANKRD17	0.584994226	5.656803605	2.74E-05	0.000566326	2.581621437
ACTN1	1.197074588	5.656450797	2.74E-05	0.000566326	2.580911555
ATG5	-0.559484033	-5.654506509	2.75E-05	0.000567776	2.576999204
LOC101928841	1.632830095	5.652367083	2.76E-05	0.000569457	2.572693648
ZNF639	-0.744669765	-5.651164462	2.77E-05	0.000570059	2.570273143
YME1L1	-0.915666969	-5.645070785	2.81E-05	0.000575773	2.558005694
MYOZ3	-1.082374948	-5.644889963	2.81E-05	0.000575773	2.557641602
RABGAP1L	0.352429541	5.643783026	2.81E-05	0.000576274	2.555412659
TGFBR2	1.302308501	5.641115706	2.83E-05	0.000578607	2.550041081
GLO1	-0.850239875	-5.639438504	2.84E-05	0.000579784	2.546662998
AFDN	1.003469254	5.638306238	2.84E-05	0.000580218	2.544382283
SLC4A1AP	-0.569863238	-5.637321444	2.85E-05	0.000580218	2.542398491
IFNLR1	-0.676749814	-5.637046827	2.85E-05	0.000580218	2.541845275
PIP4K2A	1.098486889	5.629215623	2.90E-05	0.000588716	2.526065373
DOK5	-1.388148948	-5.62392237	2.93E-05	0.000594271	2.515395153
MTERF4	-0.517098002	-5.621847204	2.94E-05	0.00059597	2.511211057
ISOC2	-0.73397267	-5.619777138	2.95E-05	0.00059767	2.507036717
KEAP1	-1.017246036	-5.616734894	2.97E-05	0.000600561	2.500900993
DR1	-0.668218268	-5.615669945	2.98E-05	0.000601048	2.49875289
ZNF141	0.707786412	5.613952833	2.99E-05	0.000602334	2.495289018
DAB2	1.652285926	5.60880712	3.02E-05	0.000607847	2.484906574
MRPL11	-0.545413735	-5.607726307	3.03E-05	0.000608363	2.482725417
PROK1	-0.449920968	-5.603090573	3.06E-05	0.0006133	2.473368548
CEP170B	0.680458806	5.598975454	3.08E-05	0.000617625	2.46506029
CPNE8	1.208455756	5.59575398	3.10E-05	0.000620853	2.458554815
CCNG1	-1.532629995	-5.593952641	3.11E-05	0.000622167	2.454916621
SHISA4	-1.764171043	-5.593277009	3.12E-05	0.000622167	2.453551932
ITGB1	0.545353945	5.592738427	3.12E-05	0.000622167	2.452464027
FOSL2	1.389219616	5.591923524	3.13E-05	0.000622367	2.450817903
SDHC	-1.173181058	-5.590582209	3.13E-05	0.000623236	2.448108235
PLTP	2.277093168	5.589023352	3.14E-05	0.000624146	2.444958821
IDO1	-1.434926773	-5.588555813	3.15E-05	0.000624146	2.444014179
PCDH18	1.373623054	5.586126482	3.16E-05	0.000626408	2.439105384
MRPL55	-0.557151485	-5.584277532	3.17E-05	0.000627289	2.435368846
MFGE8	0.956526524	5.583121761	3.18E-05	0.000627289	2.43303294
MRPS22	-0.559930289	-5.583030012	3.18E-05	0.000627289	2.432847501
PPP1CC	-0.879468448	-5.582280948	3.19E-05	0.000627289	2.431333486
TIMM44	-0.55320497	-5.582183708	3.19E-05	0.000627289	2.431136938
KLHL31	-1.695072363	-5.579177971	3.21E-05	0.000630309	2.425060995
MTLN	-0.55659543	-5.574226085	3.24E-05	0.000635686	2.415048609
F13A1	2.833620952	5.573717669	3.24E-05	0.000635686	2.414020456
LCA5L	-0.392853649	-5.572700518	3.25E-05	0.000636168	2.411963411
GRSF1	-0.933174265	-5.569420972	3.27E-05	0.000638989	2.405330134
ZC3H7A	0.887084291	5.569242932	3.27E-05	0.000638989	2.40496999
RPN1	0.530861014	5.565928346	3.30E-05	0.00064248	2.39826444
RCOR3	-0.722018103	-5.561125515	3.33E-05	0.00064627	2.388545739
ENDOG	-1.196641641	-5.561018105	3.33E-05	0.00064627	2.38832836
REEP2	-0.649206533	-5.560955287	3.33E-05	0.00064627	2.388201226
CD2BP2	0.49458764	5.560484973	3.33E-05	0.00064627	2.387249368
COQ3	-1.458573449	-5.556910472	3.36E-05	0.000649407	2.380014145
RANGAP1	0.51299899	5.556836325	3.36E-05	0.000649407	2.379864046
COX6A2	-0.713276582	-5.555493261	3.37E-05	0.000650345	2.37714511
CCDC25	-0.85798468	-5.551233508	3.40E-05	0.000655174	2.368520104
MYL7	-0.58188984	-5.550237841	3.40E-05	0.000655657	2.366503794
COL4A1	1.332771336	5.547961706	3.42E-05	0.000657363	2.361893977
TLCD5	1.087142083	5.54769974	3.42E-05	0.000657363	2.361363383
SCMH1	-0.361856061	-5.546128522	3.43E-05	0.000658625	2.358180808
SDE2	0.655280692	5.544356908	3.44E-05	0.000660161	2.354591966
TST	-0.972215859	-5.543657499	3.45E-05	0.000660255	2.353175035
COG4	-0.966154311	-5.535383541	3.51E-05	0.000670646	2.336408375
SHISA2	-1.222518786	-5.53204363	3.53E-05	0.000674373	2.329637922
DSE	0.904457056	5.531178288	3.54E-05	0.000674702	2.327883536
NRG4	-1.642489111	-5.528803355	3.56E-05	0.000676738	2.323068161
GATAD2A	0.727549583	5.528452345	3.56E-05	0.000676738	2.322356402
ZNF784	-0.583018724	-5.52463671	3.59E-05	0.000681167	2.314618305
CBL	0.616027516	5.523817184	3.59E-05	0.00068144	2.312956081
AHSA2P	0.646988501	5.51703393	3.64E-05	0.00069008	2.299194689
SPATA6	0.769757907	5.515687077	3.65E-05	0.000691104	2.296461632
BTBD6	-0.912377645	-5.514534196	3.66E-05	0.000691694	2.294122016
LIPF	0.298615056	5.514029487	3.66E-05	0.000691694	2.293097725
ANAPC11	-1.23147357	-5.510043895	3.69E-05	0.000696474	2.285008038
FBLN1	1.80723757	5.509027813	3.70E-05	0.000697042	2.282945361
LIMK2	1.013105726	5.50825848	3.71E-05	0.000697258	2.281383508
GADD45G	-1.483936146	-5.506123079	3.72E-05	0.000699244	2.277047981
EIF1	-0.627541865	-5.505636741	3.73E-05	0.000699244	2.276060487
SEMA6C	-0.868612908	-5.502722461	3.75E-05	0.000702509	2.270142546
UQCR11	-0.850187067	-5.502132137	3.75E-05	0.000702509	2.268943671
CD44	1.218886239	5.497084579	3.79E-05	0.000708916	2.258691001
SDHAF3	-1.396971647	-5.494745731	3.81E-05	0.000711427	2.253939275
TERF2	0.416080398	5.490617531	3.84E-05	0.000716571	2.245550624
POMT2	0.666716574	5.488827043	3.86E-05	0.000718305	2.241911659
CHMP2B	-0.810237602	-5.486108761	3.88E-05	0.000720275	2.236386333
EMC4	-0.808268496	-5.485691999	3.88E-05	0.000720275	2.235539123
DAPK1	1.004850677	5.485341345	3.89E-05	0.000720275	2.234826284
SLCO4A1	1.623178632	5.485056279	3.89E-05	0.000720275	2.234246767
LBX1	-0.985120022	-5.483091041	3.90E-05	0.000722283	2.230251328
RILP	-0.747661293	-5.479613546	3.93E-05	0.000725822	2.223180269
MDH2	-0.718991487	-5.479293762	3.93E-05	0.000725822	2.222529955
TMED4	-0.566269287	-5.478830435	3.94E-05	0.000725822	2.221587711
LYVE1	2.2269033	5.477924145	3.95E-05	0.000725822	2.219744564
ATP1A1	1.497994068	5.477686152	3.95E-05	0.000725822	2.219260534
AOX1	1.935213755	5.476123911	3.96E-05	0.000727253	2.216083088
MAP1B	1.292264612	5.471485487	4.00E-05	0.000733299	2.206647291
STARD10	-0.611409395	-5.470399703	4.01E-05	0.000733627	2.204438148
APEX2	0.513401423	5.470065148	4.01E-05	0.000733627	2.203757434
SERBP1	-0.85047589	-5.469279467	4.02E-05	0.000733627	2.202158765
YIPF7	-1.753141284	-5.468871631	4.02E-05	0.000733627	2.20132889
BATF2	-0.331675607	-5.467748438	4.03E-05	0.000733822	2.199043289
SGF29	-0.818120265	-5.467548715	4.03E-05	0.000733822	2.198636854
LINC00476	-0.413932313	-5.464088641	4.06E-05	0.000738147	2.191594884
PSEN2	-0.594105983	-5.462987165	4.07E-05	0.000738915	2.189352856
RAD17	-0.647346663	-5.461472323	4.08E-05	0.000740313	2.186269198
SLC7A1	1.082115516	5.458287539	4.11E-05	0.000743525	2.179785281
DENND1B	-0.618181073	-5.457729995	4.11E-05	0.000743525	2.178650052
CRCP	-0.526503555	-5.45709096	4.12E-05	0.000743525	2.177348852
OS9	0.715594139	5.456480074	4.12E-05	0.000743525	2.176104925
FBXO30	0.800110864	5.456404991	4.12E-05	0.000743525	2.175952033
HDAC3	-0.526773655	-5.454784815	4.14E-05	0.0007451	2.172652695
LSM5	-1.123816568	-5.453002057	4.15E-05	0.000746929	2.169021917
SF3B2	0.51080793	5.447751112	4.20E-05	0.00075205	2.15832565
MRPL38	-0.628238032	-5.44747746	4.20E-05	0.00075205	2.157768127
YTHDC2	-0.561531582	-5.44731734	4.20E-05	0.00075205	2.157441903
MED14	-0.972221473	-5.446929102	4.20E-05	0.00075205	2.156650909
PEX7	-0.920249008	-5.44674323	4.21E-05	0.00075205	2.156272208
SCN1B	-1.177581425	-5.4458711	4.21E-05	0.000752495	2.154495248
EEF2K	-0.570072267	-5.442383907	4.24E-05	0.000756137	2.147389229
BIN3-IT1	0.95340949	5.442354621	4.24E-05	0.000756137	2.147329546
HIGD2A	-1.027809639	-5.440903991	4.26E-05	0.00075744	2.144373106
ZNF875	0.558162749	5.440353507	4.26E-05	0.00075744	2.143251135
OAZ2	-1.072891148	-5.437548424	4.29E-05	0.00076091	2.137533392
RPS21	0.567707628	5.434800881	4.31E-05	0.000764174	2.131932047
MTMR14	-0.514654349	-5.434307473	4.31E-05	0.000764174	2.130926057
CHST10	-0.436522766	-5.433230566	4.32E-05	0.000764958	2.128730293
FRS3	-0.452231482	-5.430931707	4.35E-05	0.00076767	2.124042576
MGST3	-0.739179731	-5.429777883	4.36E-05	0.000768581	2.121689526
DDX1	-1.040044395	-5.425625501	4.39E-05	0.000774024	2.113220089
MTRF1	-1.084920708	-5.425195282	4.40E-05	0.000774024	2.112342475
SLC35B1	-0.601845906	-5.424073939	4.41E-05	0.000774595	2.110054922
KANSL3	-0.476162323	-5.423688489	4.41E-05	0.000774595	2.109268564
PANX1	1.35787668	5.421691892	4.43E-05	0.000776348	2.105195031
TCAP	-1.195346487	-5.421443807	4.43E-05	0.000776348	2.104688847
CHCHD10	-1.1963896	-5.419230162	4.45E-05	0.000778961	2.100171882
PLCD4	-1.489011663	-5.418667985	4.46E-05	0.000778961	2.099024663
PLPP5	0.549562031	5.416234664	4.48E-05	0.000781953	2.094058636
USP54	1.238413182	5.414203784	4.50E-05	0.000784308	2.089913403
AGTR1	0.721932741	5.411733253	4.52E-05	0.000787384	2.084870157
CA2	-1.136803904	-5.40866533	4.55E-05	0.000791197	2.07860644
TPRKB	-1.211177605	-5.408216003	4.55E-05	0.000791197	2.077688967
ELL2	1.276548362	5.407684586	4.56E-05	0.000791197	2.076603846
SNRNP27	-0.660135169	-5.404099933	4.59E-05	0.00079613	2.069283354
PXMP2	-0.918967221	-5.403490105	4.60E-05	0.000796204	2.068037831
MYBPH	2.181802701	5.401895926	4.61E-05	0.000797894	2.064781651
ITGA5	1.417002963	5.400718173	4.62E-05	0.000798904	2.062375853
MBD4	-0.632765832	-5.399292042	4.64E-05	0.000800325	2.059462478
DNAJC1	0.567859038	5.393888279	4.69E-05	0.000808347	2.048421272
SESN1	-1.266122268	-5.388147693	4.75E-05	0.00081702	2.036688195
CDK16	-0.77013068	-5.387313635	4.75E-05	0.000817481	2.034983167
TSPYL1	-0.985547741	-5.385469457	4.77E-05	0.000819648	2.03121291
GPT	-0.752857298	-5.380338855	4.82E-05	0.000827409	2.020721815
LGR5	-2.461117114	-5.376269095	4.86E-05	0.000833422	2.012397806
ATP1B3	1.073642379	5.369826022	4.93E-05	0.000843602	1.999215735
PTP4A3	-0.889183193	-5.367788255	4.95E-05	0.000846183	1.995045627
CACNG6	-1.195327459	-5.366465298	4.96E-05	0.000846953	1.992338063
PPP1R3A	-1.875671158	-5.366217665	4.96E-05	0.000846953	1.991831234
ADD3	1.111358918	5.365681256	4.97E-05	0.000846953	1.990733349
COX14	-0.892091423	-5.357139028	5.06E-05	0.000861034	1.973245294
TGFBR3	1.412773378	5.354360756	5.09E-05	0.000864999	1.967555708
MTSS1	0.670495693	5.353799584	5.09E-05	0.000865015	1.966406386
GUSBP5	-0.465129257	-5.35297376	5.10E-05	0.000865504	1.964714973
TMEM101	-0.722259256	-5.347307199	5.16E-05	0.000874486	1.953106919
THNSL1	-0.918217696	-5.346596139	5.17E-05	0.000874486	1.951650044
NUDT6	-0.779085477	-5.346324209	5.17E-05	0.000874486	1.951092877
MIPEP	-0.706343737	-5.345524348	5.18E-05	0.000874939	1.949453968
OSTF1	0.733120512	5.344183878	5.20E-05	0.000876372	1.946707195
TMEM150A	-0.750055066	-5.342831785	5.21E-05	0.00087783	1.943936401
RNF220	-0.378037396	-5.340688498	5.23E-05	0.00088073	1.93954382
FKBP10	0.662178089	5.339689792	5.24E-05	0.000881553	1.937496837
PDGFRL	1.28476283	5.336109269	5.28E-05	0.000886326	1.930157153
UQCRQ	-0.923645174	-5.335593159	5.29E-05	0.000886326	1.929099063
ASF1A	-1.289250181	-5.335403947	5.29E-05	0.000886326	1.928711149
KRR1	-0.846885818	-5.33489812	5.30E-05	0.000886326	1.927674102
CNOT4	-0.566496427	-5.333367192	5.31E-05	0.000887277	1.92453522
ZNF428	0.366048221	5.333293556	5.31E-05	0.000887277	1.924384237
SLC16A4	0.80357004	5.332634888	5.32E-05	0.000887492	1.923033675
SEC24D	1.129912526	5.328869668	5.36E-05	0.000892563	1.915312373
HEXB	0.535701092	5.328797103	5.36E-05	0.000892563	1.915163549
PNPLA3	1.811726267	5.325184896	5.40E-05	0.000898091	1.907754514
DNMT1	0.579953865	5.324537031	5.41E-05	0.000898091	1.906425518
NNT	-1.065106877	-5.324194246	5.41E-05	0.000898091	1.905722328
SBF2	0.661202855	5.32197056	5.44E-05	0.000901228	1.901160335
MACROD1	-0.912461998	-5.317263474	5.49E-05	0.000909037	1.891501721
FAM222A-AS1	-0.552846958	-5.316673217	5.50E-05	0.000909138	1.89029038
FDFT1	-1.157878994	-5.315216476	5.52E-05	0.000909673	1.887300654
PIP4K2B	-0.714736819	-5.315067055	5.52E-05	0.000909673	1.886993979
STK39	0.902252108	5.314782527	5.52E-05	0.000909673	1.886409999
ZSCAN21	-0.393551287	-5.313627315	5.53E-05	0.000910843	1.884038891
ZNF385D	1.295533372	5.312185698	5.55E-05	0.000912557	1.881079719
NOA1	-0.540604133	-5.309476628	5.58E-05	0.000916013	1.875518256
SESTD1	1.058118765	5.309294043	5.58E-05	0.000916013	1.875143397
LIPT1	-0.844743438	-5.305060104	5.63E-05	0.000923062	1.866449814
SIRT3	-0.530545919	-5.303703875	5.65E-05	0.000924641	1.863664638
SIN3A	0.442529117	5.296760175	5.73E-05	0.000936865	1.849401757
SLC29A1	-0.936144633	-5.295863522	5.74E-05	0.000936865	1.847559577
ZNHIT3	-0.940950323	-5.295774349	5.74E-05	0.000936865	1.847376367
MPV17	0.560019825	5.290219437	5.81E-05	0.000946306	1.83596174
TOMM40L	-0.668248547	-5.289737873	5.82E-05	0.000946306	1.834972031
SERPINB8	0.781219712	5.289352534	5.82E-05	0.000946306	1.834180063
PEX3	-0.771131928	-5.287104412	5.85E-05	0.000949689	1.829559287
ABHD10	-0.924537477	-5.285728348	5.86E-05	0.000951364	1.82673066
USP16	-0.788319903	-5.281620495	5.91E-05	0.000958457	1.818285357
MRS2	-1.150727371	-5.278199651	5.96E-05	0.000964231	1.811251063
SFT2D2	0.944183606	5.274224223	6.01E-05	0.000971159	1.803074773
GADL1	-1.688305102	-5.272918558	6.02E-05	0.000972737	1.800389027
NDUFA4	-1.01108017	-5.271702179	6.04E-05	0.000973657	1.797886776
FAM217B	-1.173775539	-5.270699146	6.05E-05	0.000973657	1.795823285
PMVK	-0.535023192	-5.270460164	6.05E-05	0.000973657	1.795331622
DNAJA3	-0.632223918	-5.270375968	6.05E-05	0.000973657	1.795158403
CYLD	0.772863013	5.268143661	6.08E-05	0.000977122	1.790565513
NDUFB7	-0.722080207	-5.260017819	6.19E-05	0.000992671	1.773842326
SLC44A1	0.601956388	5.259266003	6.19E-05	0.000993151	1.772294709
WNK1	0.987832586	5.254576843	6.26E-05	0.001001789	1.762640667
CEBPD	1.003967004	5.253670358	6.27E-05	0.001002599	1.760774122
MRPL43	-0.526760673	-5.250192136	6.31E-05	0.001006701	1.753611287
ITGB6	-2.136642069	-5.249817827	6.32E-05	0.001006701	1.75284038
IARS2	-0.747730792	-5.249776074	6.32E-05	0.001006701	1.752754386
FBXO3	-0.975245587	-5.249640296	6.32E-05	0.001006701	1.752474741
MAP10	-0.363033093	-5.248867367	6.33E-05	0.001007154	1.750882795
HOXA3	-0.3703393	-5.248394807	6.34E-05	0.001007154	1.749909467
MOCS2	-1.321703539	-5.245673638	6.37E-05	0.001011784	1.744304225
ASB16	-1.051201569	-5.243218285	6.40E-05	0.001015876	1.739245846
MRPS34	-0.716006631	-5.239702762	6.45E-05	0.001022236	1.732002238
PFKP	1.851707316	5.23555628	6.51E-05	0.001029303	1.72345686
CZIB	-0.499640097	-5.235365497	6.51E-05	0.001029303	1.723063637
FH	-1.096578818	-5.23301791	6.54E-05	0.001033242	1.718224691
THRAP3	0.441525596	5.229732083	6.59E-05	0.001039223	1.711450818
SATB1	-1.261246301	-5.227728759	6.61E-05	0.001042457	1.707320316
HOXC10	-2.320355347	-5.22680957	6.63E-05	0.001043348	1.705424966
SLC3A2	0.803418384	5.22549797	6.64E-05	0.001044008	1.702720318
PER3	-0.875211429	-5.224512643	6.66E-05	0.001044008	1.700688356
TMED1	-0.641893315	-5.224121922	6.66E-05	0.001044008	1.699882572
ZC3HC1	-0.69053398	-5.224014989	6.67E-05	0.001044008	1.699662043
SERPINA3	2.640990378	5.223971062	6.67E-05	0.001044008	1.69957145
RNF141	-0.947061755	-5.222073717	6.69E-05	0.001047036	1.695658305
FAM53C	-0.645509807	-5.220391877	6.72E-05	0.001049603	1.692189306
ZNF521	0.687183204	5.218085563	6.75E-05	0.001053039	1.687431761
VRK2	-0.767306663	-5.217813513	6.75E-05	0.001053039	1.68687053
PARVB	-0.634250297	-5.213826824	6.81E-05	0.001059606	1.678645208
ZYX	0.902377726	5.213820795	6.81E-05	0.001059606	1.678632769
ASB13	-0.450780808	-5.213316094	6.82E-05	0.001059612	1.677591351
CDC42SE1	0.897452164	5.212222434	6.83E-05	0.00106092	1.675334562
RFESD	-0.86738916	-5.210578701	6.85E-05	0.001062615	1.671942451
KLF4	1.391918707	5.210454304	6.86E-05	0.001062615	1.671685726
MRPL35	-1.152577615	-5.209923956	6.86E-05	0.001062683	1.670591196
ANK1	-0.595790093	-5.206769457	6.91E-05	0.001068574	1.664080355
KDM4C	0.513876374	5.202838001	6.97E-05	0.00107624	1.655964415
TRMT2B	-0.64926515	-5.201075354	6.99E-05	0.001079079	1.652325148
UBA5	-0.802188389	-5.200495828	7.00E-05	0.001079264	1.651128554
GAK	0.640597391	5.194085581	7.09E-05	0.001092641	1.637890435
RINT1	-0.73383691	-5.190835	7.14E-05	0.00109893	1.631175854
HADH	-0.873819569	-5.18877109	7.17E-05	0.001102528	1.626911952
DLD	-1.148615086	-5.188166938	7.18E-05	0.001102779	1.625663731
EDNRB	1.507001208	5.187416573	7.19E-05	0.001102797	1.624113367
MTR	0.461529003	5.18717082	7.20E-05	0.001102797	1.623605594
LITAF	0.781602173	5.185767968	7.22E-05	0.001104889	1.620706907
KCNG2	-0.422997957	-5.18430051	7.24E-05	0.001107136	1.617674504
ZNF416	-0.293620136	-5.182214383	7.27E-05	0.001110821	1.613363279
GJC1	-0.858258873	-5.179501232	7.31E-05	0.001115295	1.607755559
CTBP1	-0.436974415	-5.179303539	7.32E-05	0.001115295	1.607346924
YIF1B	-0.446871454	-5.17658329	7.36E-05	0.001120493	1.601723707
CAB39L	1.137063712	5.17515962	7.38E-05	0.001122104	1.598780434
EMC9	-0.706639187	-5.174914718	7.38E-05	0.001122104	1.598274107
RRP8	0.529936302	5.173056828	7.41E-05	0.001125089	1.594432769
FHL3	-1.576412338	-5.172663564	7.42E-05	0.001125089	1.593619619
SLC2A4	-1.163832927	-5.169903912	7.46E-05	0.001129941	1.587913045
ACTG1	0.808532856	5.169625182	7.47E-05	0.001129941	1.587336625
CHMP6	-0.6918138	-5.166130258	7.52E-05	0.001137055	1.58010838
DUSP11	-0.484852657	-5.165430487	7.53E-05	0.001137159	1.578660953
RSKR	0.416506826	5.164874448	7.54E-05	0.001137159	1.577510789
FAM193A	0.412190393	5.164629111	7.54E-05	0.001137159	1.577003301
CROT	-0.749826761	-5.163978051	7.55E-05	0.001137554	1.575656531
NR2F6	-0.645072582	-5.162700915	7.57E-05	0.00113891	1.573014545
OPA1	-0.66813877	-5.162438897	7.58E-05	0.00113891	1.572472491
MTHFD2	1.148321376	5.159898672	7.62E-05	0.001143266	1.567217008
MSRB2	-0.864842482	-5.159644195	7.62E-05	0.001143266	1.566690483
BEND5	-0.394859674	-5.157921411	7.65E-05	0.001145992	1.563125786
MAPKAPK5-AS1	-0.41894857	-5.157539177	7.66E-05	0.001145992	1.562334845
DECR2	-0.580764551	-5.156616565	7.67E-05	0.001146533	1.560425659
WDR53	-0.72950977	-5.156351187	7.67E-05	0.001146533	1.559876491
GRAMD2B	1.011136533	5.154291655	7.71E-05	0.00115032	1.555614276
THBS4	2.153794113	5.153351427	7.72E-05	0.001151427	1.553668324
SLC2A11	-0.40068171	-5.151305398	7.76E-05	0.00115448	1.549433429
MPC2	-0.839546418	-5.151125546	7.76E-05	0.00115448	1.549061148
COX11	-1.115604095	-5.150302199	7.77E-05	0.001155312	1.547356838
LRRC39	-1.81853033	-5.149566562	7.78E-05	0.001155935	1.545834026
HMBS	-0.961729479	-5.145593622	7.85E-05	0.001163983	1.537608855
TMEM165	0.9309874	5.145290862	7.85E-05	0.001163983	1.536981985
STUB1	-0.646249269	-5.143859405	7.88E-05	0.001166309	1.534018003
NOX4	1.637640904	5.14337663	7.89E-05	0.001166326	1.533018318
C1RL	0.907906785	5.142686767	7.90E-05	0.001166489	1.531589776
SEMA6D	-1.537583135	-5.142360249	7.90E-05	0.001166489	1.530913616
LRCH1	0.598603986	5.139203711	7.95E-05	0.001173045	1.524376452
GSTM3	-1.107454108	-5.138026361	7.97E-05	0.001173741	1.52193791
CRBN	-0.790883672	-5.137973109	7.98E-05	0.001173741	1.52182761
PMAIP1	0.611710418	5.136638507	8.00E-05	0.001175857	1.519063188
ICE2	-0.689081444	-5.136027777	8.01E-05	0.001176198	1.517798095
NDUFV1	-0.641958302	-5.132960083	8.06E-05	0.001182597	1.511442964
NFAT5	0.4800866	5.131648764	8.08E-05	0.001184676	1.508726102
AGAP2	-0.513516612	-5.129360819	8.12E-05	0.001188643	1.503985399
SPCS1	-0.535157499	-5.129108876	8.12E-05	0.001188643	1.50346333
JKAMP	-0.728741216	-5.128190719	8.14E-05	0.001189187	1.501560704
SCN4B	-0.715838233	-5.127951376	8.14E-05	0.001189187	1.501064719
APEH	-0.639159764	-5.120058657	8.28E-05	0.001207794	1.484705539
TNFRSF1A	0.735684759	5.116561523	8.34E-05	0.001215472	1.47745505
VBP1	-1.432625231	-5.115828625	8.35E-05	0.001216147	1.475935401
INPP4B	0.786454221	5.111983017	8.42E-05	0.001224775	1.46796073
FOS	1.47116727	5.110081212	8.45E-05	0.001228459	1.464016394
WSB1	0.734298379	5.109419424	8.47E-05	0.001228963	1.462643762
ALG3	-0.445669059	-5.108632415	8.48E-05	0.00122979	1.461011351
SH2D1B	-1.682450444	-5.106876301	8.51E-05	0.001233118	1.457368601
ZBED8	-0.668522567	-5.105311108	8.54E-05	0.001235962	1.454121622
CAPZA2	-1.249289927	-5.104567858	8.55E-05	0.001236007	1.452579672
SERINC3	0.473005329	5.104366262	8.56E-05	0.001236007	1.45216143
TNKS1BP1	0.929576322	5.101714907	8.60E-05	0.001241682	1.446660412
TSHZ2	1.50563697	5.100768688	8.62E-05	0.00124294	1.444697032
MCM4	-0.574347193	-5.09446847	8.74E-05	0.001258229	1.431621973
RAVER2	-0.853395419	-5.092583158	8.77E-05	0.001261987	1.427708554
THAP11	-0.594832838	-5.09172738	8.79E-05	0.001262395	1.425932066
FASTKD2	-0.755849148	-5.091507416	8.79E-05	0.001262395	1.425475435
DNAJC18	-0.56105187	-5.087155832	8.87E-05	0.001270765	1.41644087
RNF41	-0.587851507	-5.087077417	8.87E-05	0.001270765	1.41627805
EDIL3	1.070064556	5.086974142	8.87E-05	0.001270765	1.416063611
RNF208	-0.785784647	-5.085800112	8.90E-05	0.001272541	1.413625801
S100A9	1.968416815	5.085390921	8.90E-05	0.001272541	1.412776106
ZNF839	-0.564584443	-5.084387356	8.92E-05	0.001272952	1.410692108
AGMAT	-1.502297273	-5.084321592	8.92E-05	0.001272952	1.41055554
SYPL2	-1.513589481	-5.0834662	8.94E-05	0.001274016	1.408779152
RBIS	-0.886762617	-5.076421452	9.07E-05	0.001291731	1.394146639
EVA1C	0.927618952	5.074317272	9.11E-05	0.001296203	1.389775141
EPM2AIP1	-0.585379469	-5.073409768	9.13E-05	0.001297433	1.387889639
KLC4	-0.400576653	-5.07165113	9.16E-05	0.001300985	1.384235527
ULK2	-0.532501601	-5.069708436	9.20E-05	0.001305051	1.380198627
BPGM	-0.736517815	-5.068141723	9.23E-05	0.001308101	1.376942745
ACER2	0.441562829	5.067020093	9.25E-05	0.001308779	1.37461167
GGNBP2	0.563859651	5.066988048	9.25E-05	0.001308779	1.37454507
FAM162A	-0.71332776	-5.064989642	9.29E-05	0.00131303	1.370391489
NOL12	0.505225484	5.063829823	9.31E-05	0.001314981	1.367980687
RUBCN	0.511646693	5.062770762	9.34E-05	0.001316057	1.365779207
ORAI1	-0.824352096	-5.062379186	9.34E-05	0.001316057	1.364965207
TIMM21	-1.227997383	-5.062086228	9.35E-05	0.001316057	1.364356201
CDH11	1.017402254	5.05581135	9.47E-05	0.001331484	1.351309901
EIF3L	-0.574068956	-5.055632418	9.48E-05	0.001331484	1.350937821
VIM	1.25674792	5.053257179	9.52E-05	0.001335744	1.345998349
PTPRD	1.409108376	5.053212244	9.52E-05	0.001335744	1.345904897
MMAB	-0.519436616	-5.047746448	9.63E-05	0.001348919	1.334536304
LYSMD1	-0.520973326	-5.047640221	9.64E-05	0.001348919	1.334315329
DCN	0.936780741	5.046964319	9.65E-05	0.001349566	1.332909277
OXR1	-0.565871411	-5.040269699	9.79E-05	0.001366401	1.318980362
RRAGD	-0.876390862	-5.040167515	9.79E-05	0.001366401	1.318767724
STK38	0.641425091	5.038249931	9.83E-05	0.001370631	1.314777162
VPS51	-0.622374391	-5.037131914	9.85E-05	0.001372568	1.312450365
KCTD10	0.67335951	5.033014526	9.94E-05	0.001383198	1.303880302
GPD1	-1.523076039	-5.032256132	9.95E-05	0.001384111	1.30230158
PKIA	-0.741573568	-5.031732188	9.96E-05	0.001384343	1.301210872
HCCS	-1.242326808	-5.030382017	9.99E-05	0.001386982	1.298400065
ARHGAP10	0.415148868	5.028539833	0.000100309	0.001391065	1.294564696
RAB27A	0.585215616	5.023648033	0.000101346	0.001404134	1.284378561
ZNF619	-0.381502737	-5.022349591	0.000101623	0.001406663	1.28167445
APOBEC2	-1.117855699	-5.019431493	0.000102248	0.001414005	1.275596688
TFB2M	-0.948497657	-5.01800976	0.000102554	0.001416923	1.272635237
EPM2A	-0.944160269	-5.017458749	0.000102673	0.001417251	1.271487437
YIF1A	-0.574939992	-5.015446812	0.000103108	0.001421941	1.267296166
RAB32	0.593898088	5.014231346	0.000103372	0.001424262	1.264763922
MYO9B	0.538191611	5.01206371	0.000103845	0.001429447	1.260247624
BCO2	-1.316576255	-5.01025509	0.00010424	0.001433418	1.256479002
TGFBI	1.440759083	5.009489205	0.000104409	0.001433418	1.254883033
NDUFB9	-0.537343937	-5.009428772	0.000104422	0.001433418	1.2547571
IFITM1	1.022074798	5.006987376	0.000104959	0.001439472	1.249669286
RNF123	-0.816571963	-5.00558836	0.000105269	0.001442387	1.246753514
CAPRIN2	1.041960546	5.004557586	0.000105497	0.00144419	1.244605101
SYNRG	0.41599543	5.002696957	0.000105911	0.001448523	1.240726794
ICAM1	1.248771298	5.001521997	0.000106173	0.001450777	1.238277531
MPP7	-0.951129238	-4.999166947	0.000106701	0.001456649	1.233367925
HAVCR2	0.425009498	4.998258427	0.000106905	0.0014581	1.231473781
ADI1	-1.199923203	-4.997678048	0.000107036	0.001458547	1.230263729
IMPA2	-1.287583442	-4.994282476	0.000107804	0.001467092	1.223183549
PLCE1	1.477410722	4.994034327	0.00010786	0.001467092	1.222666088
MVB12B	-0.494495753	-4.992983713	0.000108099	0.001468999	1.220475187
RBM19	0.417785385	4.991105476	0.000108527	0.001473475	1.216558148
NUBP1	-0.733410352	-4.98900202	0.000109009	0.001478668	1.212171028
BMP2K	0.516002437	4.98853374	0.000109116	0.00147878	1.211194294
ZFC3H1	0.402559479	4.987676152	0.000109314	0.00148002	1.209405493
ABHD18	-0.845476613	-4.987272039	0.000109407	0.00148002	1.208562549
POMGNT2	-0.468386334	-4.983039865	0.000110386	0.001491916	1.199733702
DNAJC3	0.631548832	4.982575593	0.000110494	0.001492022	1.198765072
SASH1	0.776252356	4.974397749	0.000112414	0.001516575	1.181700034
CCNL1	0.788793476	4.972860263	0.000112779	0.00152012	1.178491015
MTERF3	-0.767475262	-4.971842225	0.000113021	0.001521426	1.17636606
TULP3	0.564444431	4.971594672	0.00011308	0.001521426	1.175849327
DHRS7B	-0.620846436	-4.971044252	0.000113212	0.001521817	1.174700381
NIF3L1	-0.739868392	-4.969168311	0.00011366	0.00152534	1.170784337
EIF3K	-0.596320716	-4.969091577	0.000113678	0.00152534	1.170624148
TMEM123	0.599207792	4.963973889	0.000114911	0.001540497	1.159939257
MERTK	1.010306768	4.963141454	0.000115113	0.001541815	1.158201044
MRPL50	-0.69255283	-4.962260383	0.000115327	0.001543294	1.156361204
TUSC2	-0.508253133	-4.961023061	0.000115629	0.001545534	1.153777328
GALNT8	0.339456172	4.960720928	0.000115702	0.001545534	1.153146368
PHF12	0.471893355	4.959666497	0.00011596	0.001547586	1.150944282
TCAIM	-0.98523294	-4.958146152	0.000116332	0.001551166	1.147768997
POLR2C	-0.682180093	-4.955612881	0.000116955	0.001558081	1.142477721
UBE2N	-0.750717973	-4.954590354	0.000117208	0.001560049	1.140341791
TCTN1	0.513157011	4.95360165	0.000117453	0.001560686	1.138276424
YARS1	0.693817919	4.953550168	0.000117465	0.001560686	1.138168876
GFI1B	-0.394604951	-4.952426292	0.000117744	0.001562996	1.135821027
THOC5	-0.584460082	-4.947888345	0.000118877	0.001576627	1.126339801
SCGB1D2	-1.681580327	-4.946400984	0.00011925	0.001580175	1.123231824
RAB5B	-0.456759507	-4.945719924	0.000119422	0.001580184	1.121808621
BAZ1A	0.724718498	4.945555913	0.000119463	0.001580184	1.121465882
ZFP36L2	0.925484894	4.941876363	0.000120395	0.001590787	1.113775992
COMMD9	-0.752917166	-4.941545954	0.000120479	0.001590787	1.113085412
ROGDI	-0.919100466	-4.94051571	0.000120741	0.001592838	1.110932058
RCC1L	-0.504632372	-4.93825007	0.00012132	0.001599057	1.106196218
TENM1	1.189698449	4.936248185	0.000121833	0.001604409	1.102011322
XPO5	0.463942702	4.93529959	0.000122078	0.00160564	1.10002818
CLIC5	-1.202302012	-4.934690144	0.000122235	0.00160564	1.098754023
FAM210A	-0.976178332	-4.934630109	0.00012225	0.00160564	1.098628508
SNRNP70	0.601561443	4.934093934	0.000122389	0.001606043	1.097507508
PIM1	1.529280924	4.932279252	0.000122859	0.001610789	1.093713296
CX3CR1	-1.222982502	-4.930485406	0.000123325	0.001614511	1.089962365
COQ8A	-1.011411971	-4.930353235	0.000123359	0.001614511	1.089685983
TRIM23	-0.817240619	-4.929773211	0.00012351	0.00161507	1.088473083
STX4	0.366902152	4.929278431	0.00012364	0.00161534	1.087438417
CDK17	0.70728691	4.928106485	0.000123946	0.00161718	1.084987598
KCND3	-0.448159995	-4.927522034	0.000124099	0.00161718	1.083765325
RPAP3	-0.99079305	-4.927495023	0.000124106	0.00161718	1.083708835
HIGD1B	-0.824372429	-4.92669845	0.000124315	0.001617965	1.082042898
SLC2A8	-0.500687264	-4.926437417	0.000124384	0.001617965	1.081496966
OXNAD1	-0.866720803	-4.923536191	0.000125148	0.00162649	1.075428857
GPNMB	1.464366737	4.921218804	0.000125762	0.001633047	1.070581349
RCN2	-1.057902435	-4.918682511	0.000126438	0.001640391	1.065275395
PLEKHO2	0.791491578	4.91812002	0.000126588	0.001640912	1.06409858
IFI16	1.343125828	4.917145889	0.000126849	0.001642503	1.062060487
TCEAL9	0.914512342	4.916838546	0.000126932	0.001642503	1.061417441
MAPK8IP3	0.543270037	4.914299299	0.000127615	0.001649906	1.056104328
LOC100287896	-0.803543821	-4.912573603	0.000128081	0.001654498	1.052493163
RASL10B	-0.766032991	-4.911968841	0.000128245	0.001655179	1.051227585
MFAP4	1.463862338	4.911261757	0.000128436	0.001656219	1.049747841
DMGDH	-0.464940456	-4.910634725	0.000128607	0.001656981	1.048435587
ARID1A	0.354711497	4.910128813	0.000128744	0.00165732	1.047376786
NEURL1	-1.323408867	-4.908564842	0.000129171	0.001660912	1.044103487
MIEF2	-0.535777836	-4.908287469	0.000129247	0.001660912	1.043522938
MACF1	0.851002898	4.907612576	0.000129431	0.00166185	1.042110344
DCAF6	-1.128511495	-4.906102237	0.000129845	0.001665729	1.038948963
RGS9BP	-1.09714787	-4.904995835	0.000130149	0.001668193	1.036632962
NAA60	-0.547892928	-4.904218032	0.000130363	0.00166923	1.035004742
GLYR1	0.414464098	4.903888366	0.000130454	0.00166923	1.034314618
RMI1	-0.684028357	-4.902253656	0.000130906	0.001670507	1.03089237
MRPS31	-0.805623491	-4.902099312	0.000130949	0.001670507	1.030569242
NUP54	-0.528363377	-4.902080974	0.000130954	0.001670507	1.030530849
GTF2H5	-1.270787127	-4.901904413	0.000131003	0.001670507	1.030161206
RAP1GDS1	0.567129976	4.899134289	0.000131772	0.001677505	1.024361367
NARS2	-0.78953616	-4.898814452	0.000131861	0.001677505	1.023691677
SEC63	0.47770512	4.898714497	0.000131889	0.001677505	1.023482386
TFEB	-0.72340526	-4.896074929	0.000132628	0.001685457	1.01795518
RAP2C	-0.431519931	-4.895422429	0.000132811	0.001686346	1.016588763
MSR1	1.139291524	4.894307505	0.000133124	0.001688887	1.01425389
DGKD	0.906320018	4.893294764	0.00013341	0.001690311	1.012132915
PYGM	-0.92696767	-4.893104495	0.000133464	0.001690311	1.011734426
YIPF4	-0.724341317	-4.890168256	0.000134295	0.001699399	1.005584538
PRELP	2.198762971	4.88913648	0.000134589	0.001701667	1.003423327
ARHGAP17	0.4740732	4.88729087	0.000135115	0.001706876	0.999557194
PKP2	1.392741858	4.886214055	0.000135423	0.00170932	0.997301377
SFT2D3	-0.375307613	-4.88505646	0.000135756	0.001712061	0.994876222
COX7B	-0.676107708	-4.882576724	0.00013647	0.001719614	0.989680804
RASD2	-0.731306114	-4.879682695	0.000137308	0.001728717	0.983616715
DUSP5	0.720407466	4.878768597	0.000137574	0.001730602	0.981701184
PTPN1	0.379271898	4.877546056	0.000137931	0.001733623	0.979139186
HLCS	-0.519624754	-4.875218584	0.000138612	0.001740717	0.974261309
POSTN	1.724114825	4.871619091	0.000139673	0.001752557	0.966716643
RASGRP3	-0.82597149	-4.871165218	0.000139807	0.001752765	0.965765232
APPL1	-0.596706619	-4.870256069	0.000140076	0.001754666	0.963859414
INO80C	-0.739417972	-4.86511425	0.00014161	0.001772388	0.953079485
GPD1L	-0.799378501	-4.862163709	0.000142498	0.001781618	0.946892608
XPO6	0.530135767	4.861869526	0.000142587	0.001781618	0.946275707
NIPAL3	-0.490452946	-4.858202608	0.000143699	0.001794008	0.938585577
MALSU1	-0.641751479	-4.857548051	0.000143898	0.001794994	0.937212744
WDR5B	-0.441824107	-4.856302231	0.000144279	0.001797911	0.934599731
CERS6	0.908548885	4.855991855	0.000144374	0.001797911	0.93394872
DYM	-0.684479655	-4.854625922	0.000144792	0.001801616	0.931083594
CBLL1	-0.424858417	-4.853994833	0.000144986	0.001802522	0.929759795
MRPL16	-0.708614754	-4.852536919	0.000145435	0.001805817	0.926701485
PITPNB	0.887502114	4.852345841	0.000145494	0.001805817	0.926300641
PDSS2	-0.440297987	-4.851436774	0.000145774	0.001807794	0.92439356
LCP2	0.616287666	4.850607003	0.000146031	0.001809469	0.922652767
EIF4E3	-0.5796527	-4.849676242	0.000146319	0.001810091	0.920700041
MRPL13	-0.783199465	-4.849660511	0.000146324	0.001810091	0.920667035
NKIRAS2	-0.450236059	-4.848697364	0.000146623	0.001812285	0.918646286
S100A10	1.344954984	4.84625587	0.000147384	0.001820179	0.913523514
NOS1	-1.166030696	-4.844756972	0.000147853	0.001823931	0.910378263
CHRDL1	1.816143178	4.844502837	0.000147933	0.001823931	0.909844974
CKMT2	-1.456626114	-4.840053077	0.000149335	0.001839515	0.900506521
LAMTOR3	-0.673824946	-4.839710409	0.000149444	0.001839515	0.899787316
MALAT1	0.520946193	4.837549444	0.00015013	0.001846439	0.895251573
SLC25A19	-0.511023666	-4.835801049	0.000150688	0.001851769	0.89158151
ANGPT2	1.042185984	4.831943483	0.000151926	0.001865445	0.883483192
TEAD2	0.625936516	4.830848691	0.000152279	0.001868242	0.881184636
ERCC3	-0.484552646	-4.828792213	0.000152945	0.001874867	0.876866722
TMEM45A	1.663929457	4.828249708	0.000153121	0.001875482	0.875727584
LCP1	1.249095895	4.826560824	0.000153671	0.001880669	0.872181162
FAHD1	-1.150485352	-4.825736872	0.00015394	0.001882229	0.870450892
FUNDC1	-0.596238197	-4.825182535	0.000154121	0.001882229	0.869286773
AREG	1.034172942	4.825009812	0.000154177	0.001882229	0.868924045
LRRC2	-1.121659914	-4.822423221	0.000155026	0.001891039	0.863491786
CYTH2	0.521110449	4.820889716	0.000155531	0.001893303	0.860270919
RHOBTB1	-2.110350536	-4.820562462	0.00015564	0.001893303	0.859583554
JAM3	0.778056391	4.820378705	0.0001557	0.001893303	0.859197586
BRF2	-0.711798275	-4.820318403	0.00015572	0.001893303	0.859070926
PEMT	-0.576698065	-4.818392756	0.000156358	0.001899507	0.855026074
UBR3	-0.905148212	-4.813277274	0.000158065	0.001918683	0.84427947
ARID5A	0.609516593	4.811678468	0.000158603	0.001923639	0.840920266
KIF2A	0.658432587	4.808122955	0.000159805	0.001936641	0.83344915
DNASE1L1	-0.870110869	-4.80706394	0.000160165	0.001939423	0.831223671
ST3GAL2	-0.595320202	-4.806092219	0.000160495	0.001941851	0.829181557
HCN1	-1.258939519	-4.801706451	0.000161998	0.001958434	0.81996374
CMYA5	-0.890663296	-4.800478325	0.000162421	0.001961958	0.817382244
PARP4	0.576234065	4.795321454	0.00016421	0.001981964	0.806541297
ATAD1	-0.626817103	-4.788354381	0.000166659	0.002008425	0.791891548
LRRC47	-0.491418075	-4.788160454	0.000166728	0.002008425	0.79148372
ATP8B1	0.746457028	4.787938361	0.000166807	0.002008425	0.791016656
ERI2	-0.595456748	-4.786064022	0.000167473	0.002014814	0.787074747
PNPT1	-0.657946314	-4.784789761	0.000167927	0.002017331	0.784394702
A4GALT	0.873129171	4.784717426	0.000167953	0.002017331	0.784242563
HCRTR1	-0.43716455	-4.783167065	0.000168507	0.00202236	0.780981637
FECH	-0.718427267	-4.782595186	0.000168712	0.00202319	0.779778738
ATP5MC2	-0.681791819	-4.780887802	0.000169326	0.002028915	0.77618725
USE1	-0.666340917	-4.779262227	0.000169912	0.002034303	0.772767636
NUP93	0.445943977	4.77582384	0.000171159	0.002047586	0.765533849
RAB11B	0.432442666	4.775225138	0.000171377	0.00204804	0.764274188
PKN1	-0.583909969	-4.774729332	0.000171558	0.00204804	0.763230997
C6orf62	-0.723334639	-4.774550742	0.000171623	0.00204804	0.762855233
PRDX3	-1.063882203	-4.773996014	0.000171826	0.00204804	0.76168804
SLC36A2	-1.058625707	-4.773835014	0.000171885	0.00204804	0.761349277
TSPAN17	-0.469170701	-4.772250353	0.000172465	0.002053312	0.758014866
DNAJC24	-0.764140937	-4.771859591	0.000172608	0.002053378	0.757192603
UBC	1.049903072	4.771478364	0.000172748	0.002053404	0.756390391
NOC3L	-0.66945376	-4.768648731	0.000173791	0.002064153	0.750435683
AKTIP	-1.405773273	-4.767716901	0.000174136	0.002066601	0.748474598
MTX2	-0.947364782	-4.765064724	0.000175122	0.002076641	0.74289258
NDUFAF6	-0.798022681	-4.764568421	0.000175307	0.002077181	0.741847956
GUSB	0.438085042	4.763655688	0.000175647	0.002078058	0.739926772
UQCRC2	-0.766783256	-4.763279734	0.000175788	0.002078058	0.739135421
ZFP64	-0.370401269	-4.762888673	0.000175934	0.002078058	0.738312259
SNAPIN	-0.642859781	-4.762876924	0.000175939	0.002078058	0.738287527
MRPL44	-0.840844259	-4.761636298	0.000176404	0.00207941	0.735675998
CUEDC2	-0.542812578	-4.761518085	0.000176448	0.00207941	0.735427153
NUDT12	-1.15384108	-4.761454609	0.000176472	0.00207941	0.735293531
EIF1AD	-0.368453678	-4.759926813	0.000177047	0.002084532	0.732077323
PERM1	-1.269129164	-4.757603027	0.000177924	0.002093213	0.727185112
TENT5C	-1.446983605	-4.757031595	0.000178141	0.002094106	0.725982028
HNRNPU	0.368359754	4.756194584	0.000178459	0.002096185	0.724219751
MCMDC2	-0.402805405	-4.75340852	0.00017952	0.002105552	0.718353478
AKAP6	-0.72840445	-4.752688065	0.000179796	0.002105552	0.716836407
C5AR1	1.085663355	4.75237257	0.000179916	0.002105552	0.716172054
MDH1	-0.994342286	-4.752348703	0.000179926	0.002105552	0.716121795
LRRC3B	-0.703266156	-4.752251362	0.000179963	0.002105552	0.715916817
WDR13	-0.502804398	-4.751381497	0.000180296	0.002106277	0.714085054
GUF1	-0.804026583	-4.751352284	0.000180308	0.002106277	0.714023536
NR3C2	-0.881281985	-4.750430862	0.000180662	0.002108759	0.712083136
PTMS	0.643537993	4.748753749	0.000181308	0.002114645	0.708551183
DGKH	0.562847231	4.747876976	0.000181647	0.002116938	0.70670464
ELP5	-0.461231358	-4.74327445	0.000183436	0.002136117	0.697010458
KY	-0.868921267	-4.742398193	0.000183778	0.002138435	0.695164641
EMD	-0.651759082	-4.741709873	0.000184048	0.0021399	0.693714667
RRM1	-0.769993208	-4.741288331	0.000184213	0.002140152	0.692826656
TC2N	1.223580473	4.740491279	0.000184526	0.002142117	0.691147564
SCOC	-0.936509967	-4.739352616	0.000184974	0.002145056	0.688748745
ZNF45	-0.49377816	-4.738795221	0.000185194	0.002145056	0.687574446
PARD3	0.628581702	4.738751167	0.000185212	0.002145056	0.687481633
CHST1	0.754174016	4.736287988	0.000186186	0.002153815	0.682292017
SYNE2	0.681777445	4.736108563	0.000186257	0.002153815	0.681913974
FBXL17	-0.483188592	-4.735640295	0.000186443	0.002154293	0.680927333
DMAC2	-0.761083	-4.733401869	0.000187334	0.002162913	0.676210745
RP9	-0.767658896	-4.732751398	0.000187594	0.002164235	0.674840067
PRKAR2A	-0.753340912	-4.731667433	0.000188028	0.00216596	0.672555858
FBP2	-2.80829306	-4.731650803	0.000188035	0.00216596	0.672520812
HACL1	-0.750755768	-4.730589701	0.00018846	0.002169185	0.670284696
JOSD1	0.549837961	4.729629805	0.000188846	0.002171948	0.668261785
CKM	-0.413440281	-4.728326587	0.000189371	0.002176308	0.665515239
NDUFB8	-0.486569514	-4.725931489	0.00019034	0.002184447	0.660467215
LHFPL2	0.608268529	4.725736119	0.00019042	0.002184447	0.660055427
CAMTA1	-0.517915366	-4.725490024	0.000190519	0.002184447	0.659536716
CTDNEP1	-0.447517627	-4.724727183	0.000190829	0.002186319	0.657928803
RNF130	-0.678950847	-4.723813277	0.000191202	0.002188898	0.65600242
ETFRF1	-1.598542266	-4.721865046	0.000191997	0.002196318	0.65189562
TLE5	-0.639345702	-4.721317405	0.000192221	0.002197196	0.650741163
DPP8	-0.791655383	-4.719088612	0.000193137	0.002205968	0.646042519
PARP2	-0.856003785	-4.718047576	0.000193566	0.002209175	0.643847728
PIGP	-0.73415506	-4.716851547	0.00019406	0.002213119	0.641326072
LRRTM4	-0.80419126	-4.716337328	0.000194273	0.002213852	0.640241883
AEBP2	0.448790906	4.714520959	0.000195027	0.002219378	0.636412062
SIM2	-0.572232044	-4.71445093	0.000195056	0.002219378	0.6362644
YWHAH	0.514217119	4.71345246	0.000195472	0.002222411	0.634159015
METTL18	-0.585396869	-4.711023929	0.000196487	0.002232246	0.629037883
CFLAR	0.579264198	4.710439553	0.000196732	0.002232752	0.627805525
MRPS30	-0.615291185	-4.7102028	0.000196831	0.002232752	0.627306242
USP39	-0.480794807	-4.709639592	0.000197068	0.002233734	0.626118492
MEIS2	0.736783355	4.70786919	0.000197813	0.002240479	0.622384735
MARS2	-0.502750042	-4.705809122	0.000198684	0.002247308	0.618039791
TOGARAM1	-0.724000699	-4.705729835	0.000198718	0.002247308	0.617872559
PDE8A	0.423327978	4.705131707	0.000198972	0.00224847	0.616610971
TMEM266	-1.330598589	-4.704575026	0.000199208	0.002249435	0.615436781
PTER	-0.867665412	-4.700315599	0.000201026	0.002268249	0.606451767
SH2B2	-0.646931535	-4.699893908	0.000201207	0.002268572	0.605562164
PTTG1IP	0.74105722	4.694370628	0.000203593	0.00229373	0.593909027
FYN	1.096949914	4.69293458	0.000204218	0.002299032	0.590878868
LINC00472	-0.976121727	-4.690823141	0.00020514	0.002307671	0.586423321
MBLAC2	-0.429927908	-4.686163275	0.000207191	0.00232898	0.57658898
ALDH9A1	-0.60856401	-4.685071269	0.000207674	0.002332656	0.574284155
GLIPR1	1.437685533	4.684150332	0.000208083	0.002335485	0.572340325
SNX18	-0.282325982	-4.683624734	0.000208317	0.002336347	0.571230916
ICAM3	-0.427836538	-4.680980131	0.000209496	0.002347808	0.565648504
PHTF1	0.466698013	4.679900532	0.00020998	0.002351458	0.563369473
LONRF3	0.881108695	4.679184753	0.000210301	0.002353285	0.561858419
MRPL1	-1.050574381	-4.676170408	0.000211659	0.002361721	0.555494559
GGCT	-0.625555227	-4.676148954	0.000211669	0.002361721	0.555449262
EMP1	1.8497205	4.676066783	0.000211706	0.002361721	0.555275774
TASOR	0.664175428	4.676017511	0.000211728	0.002361721	0.555171747
TMEM176A	1.265640143	4.675753412	0.000211848	0.002361721	0.554614149
ACO2	-0.562792593	-4.672532251	0.00021331	0.002376246	0.547812871
DLG5	0.939631407	4.670999231	0.00021401	0.002382258	0.544575742
ALDH5A1	-0.905628734	-4.670408961	0.00021428	0.002383483	0.543329284
G0S2	-1.858116161	-4.669709017	0.0002146	0.002385268	0.541851197
NKIRAS1	-0.858126879	-4.668981009	0.000214934	0.002387199	0.540313813
ZNF691	-0.427150324	-4.668384205	0.000215209	0.002388463	0.539053474
DUS4L	-0.439487272	-4.667983402	0.000215393	0.002388729	0.538207038
MPPED2	-0.780924485	-4.66676666	0.000215954	0.002393165	0.535637395
EXOC6	-1.134139014	-4.664664217	0.000216926	0.002402152	0.531196998
MCCC2	-0.521034483	-4.66298232	0.000217707	0.002409009	0.527644581
MCAM	1.193608563	4.661534178	0.000218382	0.002414681	0.524585735
CHRNA10	-0.89201625	-4.660219078	0.000218996	0.002416428	0.521807786
THUMPD1	-0.431099349	-4.660169562	0.000219019	0.002416428	0.521703188
PYGL	1.386258881	4.660154651	0.000219026	0.002416428	0.521671689
MCM2	-0.611829644	-4.659793277	0.000219196	0.002416505	0.52090832
C1QBP	-0.432298762	-4.65841308	0.000219843	0.002421851	0.517992695
TCEANC2	-0.351180881	-4.657316242	0.000220359	0.002425098	0.515675564
CHCHD7	-0.892917278	-4.657094498	0.000220463	0.002425098	0.515207107
BDH1	-0.905012024	-4.656542609	0.000220724	0.002426168	0.514041174
ID2	1.080876333	4.655094849	0.000221408	0.002431893	0.510982501
PEX10	-0.435500694	-4.652949043	0.000222426	0.002441273	0.506448809
MVD	-0.430114098	-4.651750344	0.000222996	0.002444882	0.503916045
DBNL	0.40661823	4.651569008	0.000223083	0.002444882	0.503532888
RBBP8	0.384729459	4.651075293	0.000223318	0.002445664	0.50248967
RNF213	0.512008027	4.64897525	0.000224323	0.002454864	0.4980521
EIF1B	-0.830724867	-4.648413154	0.000224593	0.002456012	0.496864293
PLGRKT	-1.047080909	-4.646476942	0.000225525	0.002464391	0.492772581
COL4A2	1.087063419	4.645237604	0.000226123	0.00246857	0.490153408
RNF167	-0.440425895	-4.644998834	0.000226239	0.00246857	0.489648788
MAGI2	-0.35896404	-4.642261191	0.000227567	0.002481246	0.483862745
WDR18	-0.461318221	-4.641499372	0.000227938	0.002483474	0.482252541
BAX	0.42970812	4.640622224	0.000228366	0.002486086	0.480398529
SLC2A4RG	-0.620120059	-4.640324203	0.000228512	0.002486086	0.479768594
METTL17	-0.402408561	-4.639271024	0.000229027	0.002489874	0.477542418
NDRG1	1.567749043	4.638341101	0.000229483	0.002493011	0.475576715
GPC6	0.910073446	4.637466464	0.000229913	0.002495859	0.473727826
AMPH	0.733109228	4.635402653	0.00023093	0.002505075	0.469364949
AKIP1	-0.601483841	-4.62879364	0.000234218	0.002538898	0.455391672
GJA1	1.328748002	4.626445376	0.000235398	0.002549832	0.450426106
ZMYND12	-0.534316808	-4.624438422	0.000236411	0.002558946	0.446181975
SMARCD3	-0.539690133	-4.623197598	0.00023704	0.002563887	0.443557861
NAB2	0.602493525	4.622317183	0.000237487	0.002565546	0.441695883
CWC15	-0.786248647	-4.622217065	0.000237538	0.002565546	0.441484142
SLC35E4	-0.704076572	-4.621787616	0.000237756	0.002566045	0.440575884
NUP42	-0.529728731	-4.620546414	0.000238389	0.002571008	0.437950757
SREK1IP1	-0.507070622	-4.620125382	0.000238604	0.002571464	0.437060255
C17orf80	-0.598972655	-4.619477511	0.000238935	0.00257317	0.435689958
AGFG1	0.560160059	4.617977312	0.000239703	0.002579581	0.432516817
TIMM8B	-0.596985741	-4.613912758	0.000241798	0.002600246	0.42391896
MYOM1	-0.907547379	-4.60998363	0.000243841	0.002620321	0.415606567
MRPL41	-0.690939991	-4.607891871	0.000244935	0.002630187	0.411180878
DUSP10	-1.164993631	-4.603946265	0.000247014	0.002650595	0.402832109
MGST2	-0.683642178	-4.603468265	0.000247267	0.0026514	0.40182061
PITHD1	-0.614041978	-4.603064502	0.000247481	0.002651784	0.400966194
CAPN7	-0.614879102	-4.601837419	0.000248132	0.002656852	0.398369459
SGCE	0.811892127	4.60131587	0.00024841	0.002657911	0.397265736
RNASE6	0.940059363	4.600772863	0.000248699	0.002659094	0.396116584
DONSON	0.455188172	4.600082244	0.000249067	0.00266112	0.394655018
CAPZB	-0.362345236	-4.596630488	0.000250915	0.002678948	0.387349574
TRPS1	0.607823992	4.595709332	0.000251411	0.002682318	0.385399874
TUBD1	-0.658091457	-4.595321804	0.00025162	0.002682624	0.384579625
NT5C1A	-1.225308174	-4.594280686	0.000252182	0.002686691	0.382375926
ARHGEF2	0.742650318	4.593389671	0.000252664	0.002687048	0.380489894
GRHPR	-0.515900751	-4.593342208	0.000252689	0.002687048	0.380389425
PGM1	-0.926482362	-4.593218253	0.000252756	0.002687048	0.380127042
GYPC	-0.6988212	-4.592833397	0.000252965	0.002687347	0.379312389
LACTB	-0.971945989	-4.591349802	0.00025377	0.00269314	0.376171865
CRADD	-0.723850501	-4.590867266	0.000254033	0.00269314	0.375150387
TXN2	-0.774194499	-4.590830803	0.000254053	0.00269314	0.375073198
ITGA9	0.93016907	4.587232552	0.000256019	0.002712057	0.367455614
HOXA13	-0.47554177	-4.586782706	0.000256266	0.002712743	0.366503224
LUZP1	0.49835715	4.58159965	0.000259129	0.0027411	0.355529025
NDUFB5	-0.862327839	-4.577506612	0.000261413	0.002763294	0.346861586
MRPL48	-0.812071308	-4.576649716	0.000261893	0.002763461	0.345046888
CAMK1D	0.547211851	4.576496414	0.00026198	0.002763461	0.344722227
AXL	1.035973488	4.576371422	0.00026205	0.002763461	0.344457519
CLTC	0.539806312	4.575924261	0.000262301	0.002763461	0.343510516
ILK	0.516186662	4.57582623	0.000262356	0.002763461	0.343302903
LGALS8-AS1	-0.371240946	-4.575254845	0.000262678	0.002764893	0.342092794
FRY	-0.814990293	-4.573855469	0.000263467	0.002768879	0.339129043
MRPL39	-0.83977095	-4.573671814	0.000263571	0.002768879	0.33874007
ECSIT	-0.655708375	-4.573595284	0.000263614	0.002768879	0.338577981
KIAA0753	0.341924202	4.572457212	0.000264258	0.002773688	0.336167543
TMUB1	-0.456521449	-4.569605987	0.000265879	0.002787756	0.330128298
PRDX5	-0.36146342	-4.569441325	0.000265973	0.002787756	0.329779508
WIPI2	-0.376888853	-4.565767814	0.000268077	0.00280783	0.321997807
SESN3	1.226626136	4.563956284	0.00026912	0.002813335	0.318160094
MTA2	0.639622215	4.563888013	0.00026916	0.002813335	0.318015459
ORC4	-0.801392164	-4.563870707	0.00026917	0.002813335	0.317978795
ISCU	-0.41019199	-4.56354512	0.000269358	0.002813335	0.31728902
CANX	0.603471704	4.56277818	0.000269801	0.002815992	0.315664187
GIN1	-0.776637612	-4.5617115	0.000270419	0.002820466	0.313404265
NUDT8	-0.639140466	-4.561287276	0.000270666	0.002821059	0.312505466
VIPR2	-0.687045127	-4.559327892	0.000271806	0.002830961	0.308353996
CUEDC1	-0.508445729	-4.558156629	0.00027249	0.0028361	0.305872259
ZBTB14	-0.49141645	-4.557534154	0.000272854	0.00283621	0.30455329
TNFRSF4	-0.376388872	-4.557487642	0.000272881	0.00283621	0.304454735
PPIF	-0.74966514	-4.552524086	0.000275803	0.002864579	0.293936585
BTG3	0.916340876	4.551230759	0.000276569	0.002866849	0.29119569
PTGIS	1.506975764	4.551197375	0.000276589	0.002866849	0.291124938
SEC13	-0.375940246	-4.551181089	0.000276599	0.002866849	0.291090423
ADPRS	-0.550150981	-4.54772778	0.000278656	0.002886166	0.283771479
KAT6A	0.425512989	4.547118762	0.000279021	0.002886581	0.282480654
ATP5MC3	-0.726290731	-4.547013308	0.000279084	0.002886581	0.28225714
MRPL34	-0.686009282	-4.545340652	0.000280088	0.002894952	0.278711793
TCF25	0.368594739	4.542762197	0.000281642	0.002909001	0.273246208
MTO1	-0.604886005	-4.541730211	0.000282267	0.002913432	0.271058584
COL6A2	0.96297955	4.540102389	0.000283255	0.002919961	0.267607774
EDA2R	1.496353866	4.540042408	0.000283291	0.002919961	0.267480618
TMEM125	-0.346836665	-4.537514444	0.000284833	0.002933822	0.262121292
POP7	-0.938440269	-4.536783943	0.00028528	0.002936396	0.26057255
IFNAR1	-0.646078691	-4.535549418	0.000286038	0.002942157	0.257955154
FAM114A2	-0.658029483	-4.53409329	0.000286933	0.002949334	0.254867809
FASTKD1	-1.016039917	-4.532544619	0.000287889	0.002957118	0.251584118
LDLRAD3	0.904436146	4.530859251	0.000288933	0.002965795	0.248010432
CYRIA	0.651185385	4.530277997	0.000289294	0.002966125	0.246777892
COL6A1	0.911894671	4.530166029	0.000289363	0.002966125	0.246540464
STAT3	0.69871253	4.529494261	0.000289781	0.002968364	0.245115963
MRPL57	-0.49404853	-4.528154755	0.000290616	0.00297487	0.242275432
GART	0.337110296	4.525233454	0.000292445	0.00298864	0.236080223
YES1	0.361948242	4.52514665	0.0002925	0.00298864	0.235896131
GFM2	-0.831461076	-4.525045798	0.000292563	0.00298864	0.235682247
DNAH3	-0.407285265	-4.524001668	0.00029322	0.002993298	0.233467832
BTBD1	-0.666258278	-4.523017574	0.000293841	0.002997578	0.231380685
KLRG1	-0.612261621	-4.521145347	0.000295025	0.003007598	0.227409769
CTNNA3	-1.254829117	-4.519545406	0.000296041	0.00301589	0.224016206
EPS15	-0.644404417	-4.51674166	0.00029783	0.003028987	0.218068963
STX6	0.495938686	4.516655406	0.000297885	0.003028987	0.217885997
NPNT	1.62754498	4.516016793	0.000298294	0.003028987	0.216531322
EZR	0.598538384	4.515954904	0.000298333	0.003028987	0.216400037
VAPB	-0.56855718	-4.515921627	0.000298355	0.003028987	0.216329447
FBXL3	-0.487472047	-4.51562253	0.000298547	0.003028987	0.215694969
EML4	0.646757803	4.512706726	0.000300423	0.00304595	0.209509393
RELA	0.592523561	4.510439898	0.00030189	0.003058743	0.204700231
CNN3	1.277114221	4.50884569	0.000302926	0.003067154	0.20131789
FCER1G	1.501157207	4.508028243	0.000303459	0.003068739	0.199583505
DPT	1.561106081	4.507973212	0.000303495	0.003068739	0.199466744
EBF2	0.911477182	4.506862254	0.00030422	0.003073061	0.197109553
PTPN9	0.636914198	4.506687079	0.000304335	0.003073061	0.196737867
GNG12	0.622453204	4.505512755	0.000305104	0.003078334	0.194246144
SLC25A26	-0.590599131	-4.50525913	0.000305271	0.003078334	0.193707982
FBL	0.509925247	4.504448423	0.000305803	0.003080833	0.19198774
INPP5J	-0.526435702	-4.504028556	0.000306079	0.003080833	0.19109681
EBF1	1.076378479	4.503937712	0.000306139	0.003080833	0.190904043
MAPK1IP1L	0.570825154	4.503481666	0.000306439	0.003081772	0.18993633
ANXA1	1.263294124	4.502066336	0.000307373	0.003089077	0.186932978
VEZF1	-0.571968551	-4.501145749	0.000307982	0.00309311	0.184979422
NABP2	-0.634592497	-4.499639854	0.000308981	0.003101049	0.181783695
CD14	1.588880698	4.495064042	0.000312036	0.003129601	0.172072426
CAMK2D	0.78092031	4.493272815	0.00031324	0.003139565	0.168270593
ITM2B	0.493440517	4.491601661	0.000314368	0.003145133	0.164723458
ENO3	-1.461966088	-4.491589832	0.000314376	0.003145133	0.164698349
PRICKLE2	0.730636044	4.491266748	0.000314594	0.003145133	0.164012566
STX2	0.49517484	4.490897196	0.000314844	0.003145133	0.16322814
ACOX1	-0.447892284	-4.490886818	0.000314851	0.003145133	0.16320611
PDGFC	0.939487649	4.49022731	0.000315298	0.003147486	0.161806197
MUL1	-0.574228923	-4.489199526	0.000315996	0.003152339	0.15962451
PAX5	-0.308221642	-4.488501528	0.000316471	0.003154961	0.158142833
RIN2	0.633675274	4.487568573	0.000317106	0.003159184	0.156162358
DNAJB12	-0.339190868	-4.48549418	0.000318524	0.00317119	0.151758679
PLOD3	0.480425831	4.485180414	0.000318739	0.003171211	0.151092572
PROS1	1.024558099	4.483850142	0.000319653	0.003178176	0.14826843
MYCL	-0.412149165	-4.481856955	0.000321026	0.003189703	0.144036761
TGS1	-0.450056402	-4.481370907	0.000321362	0.003190911	0.143004817
IBTK	-0.715942062	-4.47376651	0.000326663	0.003240067	0.126858101
SET	-0.573356273	-4.473646559	0.000326748	0.003240067	0.126603381
ADK	-0.859985955	-4.47326482	0.000327016	0.003240572	0.125792738
SRGAP1	0.691272128	4.470304898	0.000329106	0.003259111	0.119506945
UBN1	0.478668648	4.469880635	0.000329407	0.003259921	0.118605929
COA1	-0.694863552	-4.467321184	0.000331226	0.003275752	0.113170177
GCAT	-0.612384933	-4.466880482	0.00033154	0.003275999	0.112234183
VDAC3	-0.770754649	-4.466556377	0.000331772	0.003275999	0.111545819
ATP6V1E2	-0.547304631	-4.466361559	0.000331911	0.003275999	0.111132045
PRG4	2.564494634	4.465686601	0.000332394	0.003278589	0.109698483
PANK4	-0.59126801	-4.464232887	0.000333435	0.003286687	0.106610827
ITGA3	0.672177488	4.462806906	0.00033446	0.003292662	0.103581971
PPP2R3C	-0.589152225	-4.46277466	0.000334484	0.003292662	0.103513477
PRKG1	-0.831901481	-4.461844207	0.000335154	0.003297085	0.101537092
SH3GL1	0.556806311	4.460657187	0.000336012	0.003303339	0.099015666
CALM3	-0.516214063	-4.45960551	0.000336773	0.003308643	0.096781675
LMO7	0.795765124	4.459010281	0.000337205	0.003309625	0.095517253
MCTP1	0.78768869	4.458855374	0.000337318	0.003309625	0.095188187
SART1	0.35131813	4.457750566	0.000338121	0.003315322	0.092841233
CIPC	-0.899899656	-4.456815344	0.000338803	0.003319819	0.090854484
PPM1D	0.319614807	4.456283913	0.00033919	0.003321435	0.089725515
OR3A1	-0.359370852	-4.455946647	0.000339437	0.003321664	0.08900902
ASNSD1	-0.6973229	-4.455083955	0.000340068	0.003325655	0.087176277
MRPL12	-0.599046963	-4.454596942	0.000340425	0.00332696	0.086141629
ZBED5	-0.51163827	-4.453833214	0.000340985	0.003329159	0.084519081
DUSP3	-0.813045563	-4.453681026	0.000341097	0.003329159	0.084195751
MRPS12	-0.547117167	-4.451594529	0.000342633	0.003341961	0.079762804
NDUFA5	-1.235901516	-4.446051784	0.000346747	0.003378134	0.06798573
AP5S1	-0.388829253	-4.445988037	0.000346795	0.003378134	0.067850271
ADAMTSL5	-0.71660822	-4.445679265	0.000347026	0.003378172	0.067194157
MRPL18	-0.739650458	-4.442155022	0.00034967	0.003401691	0.059705107
KYAT1	-0.372336393	-4.441269285	0.000350338	0.003405963	0.057822814
FBN1	1.541765195	4.440089197	0.00035123	0.003411443	0.055314932
CMAHP	0.652002432	4.439917342	0.00035136	0.003411443	0.054949706
SPTBN1	0.855714377	4.43925225	0.000351864	0.003414109	0.053536243
ZCCHC10	-0.869966201	-4.43892226	0.000352114	0.003414313	0.052834935
MCFD2	-0.535770837	-4.437502573	0.000353193	0.003422544	0.049817699
F3	0.88792388	4.436903565	0.000353649	0.003424735	0.048544611
NTPCR	-1.034039959	-4.43515452	0.000354984	0.003435432	0.044827217
DDHD2	-0.441685445	-4.43070322	0.000358405	0.00346629	0.035365844
ING3	-0.545424543	-4.430396968	0.000358642	0.003466327	0.034714863
ANKRD23	-0.887167831	-4.42730457	0.00036104	0.003486825	0.028141289
TMEM18	-0.387780896	-4.427059369	0.000361231	0.003486825	0.027620042
SEMA4C	0.496589883	4.42639454	0.000361749	0.003489563	0.026206736
ZBTB45	-0.380924206	-4.425513257	0.000362436	0.003493934	0.024333257
PPP1R1A	-0.834104907	-4.424850461	0.000362955	0.003496666	0.022924224
PXDC1	1.463879632	4.417862446	0.000368463	0.003547442	0.008067251
CD1C	-0.516202469	-4.417406564	0.000368826	0.003548636	0.00709794
GPR150	-0.389761735	-4.416528002	0.000369525	0.003553029	0.005229884
SMC1A	0.513558939	4.416233847	0.000369759	0.003553029	0.004604425
DENND4B	-0.448609301	-4.414939238	0.000370793	0.003560663	0.001851663
COQ9	-0.934459065	-4.414453794	0.000371181	0.003562095	0.000819432
IMP4	-0.444745974	-4.412590188	0.000372676	0.003574134	-0.003143375
ALDH3A2	0.60446996	4.410092719	0.000374688	0.003591121	-0.008454285
NDUFAF5	-0.60286627	-4.406756527	0.000377393	0.003614725	-0.015549187
DDIT4	1.072552941	4.405780977	0.000378188	0.003618642	-0.01762393
EIF3J	-1.042126713	-4.405658346	0.000378288	0.003618642	-0.017884736
MRAS	0.819247474	4.405155663	0.000378699	0.003620242	-0.018953833
HJV	-1.147248475	-4.404094097	0.000379567	0.003626213	-0.021211585
MED21	-0.680572668	-4.402538692	0.000380842	0.003635866	-0.024519731
KRT10-AS1	-1.286787386	-4.402267092	0.000381065	0.003635866	-0.025097401
NMNAT1	-0.86636827	-4.40169878	0.000381533	0.003637995	-0.02630616
VEGFC	0.666375258	4.396999397	0.00038542	0.00367271	-0.036301954
THEM4	-0.625892223	-4.394853755	0.000387208	0.003687391	-0.040866146
NAGPA	-0.361314083	-4.394534398	0.000387475	0.003687574	-0.041545496
CFAP97	0.443864941	4.393660906	0.000388206	0.003692171	-0.04340365
IL15	-0.519207608	-4.393284641	0.000388521	0.003692811	-0.044204076
PFN1	0.627829046	4.392528033	0.000389156	0.003695316	-0.045813624
NUP43	-0.658950702	-4.392213364	0.00038942	0.003695316	-0.046483032
RPS6KB2	-0.447377386	-4.392083921	0.000389529	0.003695316	-0.046758404
ASB4	-1.559980871	-4.390689614	0.000390703	0.00370409	-0.049724632
C12orf4	-0.600550846	-4.390325409	0.00039101	0.003704644	-0.05049945
TRPT1	-0.660691571	-4.389815451	0.00039144	0.003706365	-0.051584357
CUTA	0.392699494	4.389097993	0.000392047	0.003708347	-0.053110725
ZMAT5	-0.761211583	-4.38883911	0.000392266	0.003708347	-0.053661495
PCGF6	-0.266991851	-4.388684682	0.000392397	0.003708347	-0.05399004
CHMP1B	1.329396185	4.386566833	0.000394194	0.003722971	-0.058495858
CUL2	-0.888828421	-4.384872326	0.000395638	0.003734242	-0.062101132
CDC25B	0.586548774	4.38452416	0.000395935	0.003734682	-0.062841914
AMFR	-0.568884202	-4.379868568	0.000399934	0.003767916	-0.07274795
ELN	1.180669206	4.379832804	0.000399965	0.003767916	-0.072824051
RAPSN	-0.619252805	-4.378559878	0.000401065	0.003775895	-0.075532705
PRKN	-0.724154318	-4.376757831	0.000402628	0.003788216	-0.079367386
CELSR2	-0.406318304	-4.375321476	0.000403879	0.003797581	-0.082423986
HINT2	-0.605630062	-4.372090499	0.000406706	0.003821749	-0.089299891
ZFAND3	-0.486888612	-4.370803214	0.000407837	0.003828044	-0.092039506
SPRY1	1.120377078	4.370744144	0.000407889	0.003828044	-0.092165221
NABP1	0.7886998	4.36883561	0.000409574	0.003840752	-0.096227113
MOAP1	-0.733890784	-4.368367796	0.000409988	0.003840752	-0.097222774
PARS2	-0.501492988	-4.368334439	0.000410017	0.003840752	-0.097293768
FBXO21	-0.511767381	-4.367689024	0.000410589	0.003843691	-0.098667437
ZFAND4	-0.403837606	-4.366785358	0.000411391	0.003848779	-0.100590782
TRAPPC2L	-0.55350071	-4.365646265	0.000412404	0.003855835	-0.103015252
COLEC12	0.968939915	4.364452278	0.000413469	0.003863364	-0.105556614
YARS2	-0.419714977	-4.362477231	0.000415236	0.003877444	-0.109760561
CILP	1.381083062	4.361913149	0.000415742	0.003879738	-0.110961254
PTGFRN	0.780937327	4.36121392	0.00041637	0.003883168	-0.112449638
TECPR2	0.542754993	4.360824226	0.000416721	0.003884005	-0.11327915
ZNF667-AS1	1.326970271	4.359278633	0.000418114	0.003894555	-0.116569199
GPT2	-1.290668531	-4.358267027	0.000419029	0.003900634	-0.118722619
SGCA	-0.844305266	-4.356643632	0.000420501	0.00391189	-0.122178446
EMC6	-0.781852183	-4.355447774	0.000421588	0.003919559	-0.124724214
POPDC2	1.139757743	4.354559597	0.000422398	0.003924636	-0.126615017
WDFY3	0.412504972	4.351075983	0.000425588	0.003951816	-0.134031439
TIMM17B	-0.481367294	-4.350366133	0.000426241	0.003955414	-0.135542726
ATP13A5	-0.41823128	-4.349637714	0.000426913	0.003959177	-0.137093569
EN1	-0.524537035	-4.346665003	0.000429663	0.003982207	-0.143422835
DZIP3	-0.717826436	-4.345484042	0.000430761	0.003989898	-0.145937336
ZBTB21	0.654763117	4.341694697	0.000434303	0.0040202	-0.154005964
MED18	-0.529879609	-4.341184939	0.000434781	0.004022131	-0.15509143
RHOB	0.894167847	4.340297315	0.000435616	0.004027352	-0.156981536
PTS	-0.824860236	-4.339478742	0.000436387	0.004030975	-0.158724631
CNOT7	-1.00884008	-4.339307043	0.000436549	0.004030975	-0.159090256
VCPKMT	-0.618450139	-4.337590322	0.000438172	0.004043451	-0.162745985
PNMA1	0.484240988	4.336097399	0.000439588	0.004054006	-0.165925229
SFRP2	1.596624101	4.334701704	0.000440916	0.004063737	-0.168897496
PHB	-0.5562309	-4.333413636	0.000442145	0.004071828	-0.171640622
MFN1	-0.505218637	-4.333209192	0.00044234	0.004071828	-0.17207602
MRPL51	-0.612126085	-4.328811337	0.000446565	0.004108181	-0.181442372
SOX17	0.471988284	4.327496081	0.000447837	0.004117334	-0.184243679
EXO5	-0.474950896	-4.326513934	0.000448789	0.004120854	-0.18633555
SLCO3A1	0.441625531	4.326270038	0.000449025	0.004120854	-0.18685503
DPY30	-0.719517558	-4.326102029	0.000449188	0.004120854	-0.187212876
NPRL2	-0.525850859	-4.325960058	0.000449326	0.004120854	-0.187515266
DMAC2L	-0.473439252	-4.324262748	0.000450978	0.004133458	-0.191130476
ANXA5	0.815084893	4.323424541	0.000451796	0.004138408	-0.192915865
MYO5A	0.465906089	4.322473543	0.000452726	0.004144377	-0.194941529
SWAP70	0.763746713	4.322142263	0.00045305	0.004144799	-0.195647176
FOXRED1	-0.448019391	-4.320657683	0.000454507	0.004155307	-0.198809471
GLI3	0.635783166	4.320403338	0.000454757	0.004155307	-0.199351258
MRPL15	-0.536309025	-4.319890625	0.000455261	0.004156195	-0.200443408
C1QC	1.800107118	4.319737402	0.000455412	0.004156195	-0.200769795
FUBP3	0.407811668	4.319371874	0.000455772	0.004156934	-0.201548428
VSIG4	1.361097002	4.315824169	0.000459282	0.004183767	-0.209105844
CLMP	0.941378248	4.31563317	0.000459472	0.004183767	-0.209512727
NECAB3	-0.584082952	-4.315547472	0.000459557	0.004183767	-0.209695289
ZIC5	-0.368163511	-4.315115313	0.000459987	0.004185121	-0.210615921
ABCC2	0.640051349	4.314413459	0.000460685	0.004188919	-0.212111096
CDKL5	0.27628501	4.313268992	0.000461827	0.004192305	-0.214549218
SHB	0.784949802	4.313177072	0.000461919	0.004192305	-0.214745041
MAFF	0.846584115	4.312982137	0.000462114	0.004192305	-0.215160326
WIPF1	0.780230392	4.312912047	0.000462184	0.004192305	-0.215309646
ZNF382	0.66952999	4.312260722	0.000462835	0.004193759	-0.216697227
ETFDH	-0.853766392	-4.312188824	0.000462907	0.004193759	-0.216850399
MRPL21	-0.472065452	-4.310269952	0.000464832	0.004206131	-0.220938447
COL5A2	0.767921027	4.310264629	0.000464838	0.004206131	-0.220949789
TLE2	-0.541226929	-4.308003656	0.000467116	0.004224183	-0.225766823
PEA15	0.860082232	4.306604588	0.000468532	0.004234415	-0.228747644
CREB3L3	-0.347676451	-4.305638224	0.000469512	0.004238648	-0.230806593
FNDC5	-1.372822868	-4.305581885	0.00046957	0.004238648	-0.230926629
RBL1	-0.9432426	-4.304634233	0.000470533	0.004240456	-0.232945743
EHD4	0.648155658	4.304374241	0.000470798	0.004240456	-0.2334997
CYP2F1	-0.731551709	-4.304296374	0.000470877	0.004240456	-0.233665608
COPS3	-0.665664591	-4.304265435	0.000470909	0.004240456	-0.233731529
ZNF574	-0.484720361	-4.303702301	0.000471483	0.004243059	-0.23493139
TLR2	0.94667903	4.302678866	0.000472528	0.004249895	-0.237112036
KIFBP	-0.667986941	-4.30227176	0.000472944	0.004251073	-0.23797947
ABRAXAS2	-0.671377341	-4.301369434	0.000473868	0.00425681	-0.239902107
CHI3L1	2.6094595	4.301062161	0.000474183	0.004257073	-0.240556837
LMNA	0.509355144	4.300407028	0.000474856	0.004260542	-0.241952788
PRSS33	-0.255942947	-4.298400566	0.000476921	0.004276501	-0.246228228
KDSR	0.446068373	4.297354945	0.000478002	0.004283571	-0.248456324
CTSB	0.557547401	4.296793654	0.000478582	0.004283571	-0.249652385
STRBP	-0.347303286	-4.296492115	0.000478895	0.004283571	-0.250294941
RXRG	-1.057564197	-4.296342614	0.00047905	0.004283571	-0.250613518
CRIPT	-0.770634533	-4.296247785	0.000479148	0.004283571	-0.250815593
ZBTB10	0.37317541	4.295951358	0.000479455	0.004283748	-0.251447261
HUS1	-0.396185758	-4.294271052	0.000481202	0.004296773	-0.255027946
TMEM237	-0.533092891	-4.293324877	0.000482188	0.004302999	-0.257044259
CLDN11	0.479224283	4.29117828	0.000484433	0.004319462	-0.261618795
UFSP2	-1.025728921	-4.291006791	0.000484613	0.004319462	-0.261984255
JADE1	0.575034667	4.290218649	0.00048544	0.004324247	-0.263663874
B3GAT2	-0.353083645	-4.289030388	0.00048669	0.004332789	-0.266196234
TMEM108	-1.019369175	-4.288509089	0.000487239	0.004335089	-0.267307211
UNC13B	-0.94286062	-4.288059207	0.000487714	0.004336721	-0.268265995
FOXO1	0.66428796	4.285360138	0.000490571	0.004359524	-0.27401835
COPS6	-0.527555504	-4.28454423	0.000491438	0.004364625	-0.275757286
TMEM43	0.641162244	4.283097189	0.000492979	0.004374817	-0.278841401
AGL	-1.379227646	-4.282915926	0.000493173	0.004374817	-0.279227736
RTN2	-0.866543621	-4.281201804	0.000495006	0.004388464	-0.282881181
TAGLN	1.625581353	4.280589454	0.000495663	0.004391671	-0.284186352
MAPK8	-0.56655947	-4.279812731	0.000496497	0.004396445	-0.285841889
SPEG	-0.794246409	-4.277624328	0.000498854	0.004414175	-0.290506428
PTGR2	-0.986696285	-4.277404548	0.000499092	0.004414175	-0.290974892
PRSS23	-0.927525686	-4.276153699	0.000500445	0.004421673	-0.293641123
MAML2	0.815876903	4.276072199	0.000500533	0.004421673	-0.293814846
CCNC	-0.489495234	-4.275616471	0.000501027	0.00442241	-0.29478626
ADARB1	1.007780555	4.275447609	0.00050121	0.00442241	-0.295146202
CERK	0.455637211	4.274721094	0.000501999	0.004426689	-0.296694834
TMEM91	0.498542027	4.274453907	0.00050229	0.004426689	-0.29726437
TMOD3	0.572977355	4.273894189	0.000502899	0.004429435	-0.298457474
JAGN1	-0.4417889	-4.273070111	0.000503797	0.00443454	-0.300214109
C10orf71	-0.925773997	-4.27262933	0.000504278	0.00443454	-0.301153701
KIAA1191	-0.720569609	-4.272543423	0.000504372	0.00443454	-0.301336827
DAZAP1	0.379564534	4.270784366	0.000506296	0.004448835	-0.305086589
RIN1	0.482808587	4.269850825	0.000507321	0.004454457	-0.307076644
NDUFA10	-0.350308313	-4.269656373	0.000507534	0.004454457	-0.307491167
ENTPD1-AS1	-0.527196166	-4.267769437	0.000509612	0.004470059	-0.31151369
GCFC2	-0.776296378	-4.266537662	0.000510973	0.00447936	-0.314139613
IL4R	1.125315078	4.265574834	0.000512039	0.004484872	-0.31619222
EIF2B3	-0.749369092	-4.265426352	0.000512204	0.004484872	-0.316508763
FRK	-0.772036136	-4.264742715	0.000512963	0.00448553	-0.317966194
HDDC2	-0.526623426	-4.264594075	0.000513128	0.00448553	-0.318283078
PLK2	1.002385249	4.264544875	0.000513183	0.00448553	-0.318387967
MAST2	0.682733157	4.264246091	0.000513515	0.004485801	-0.319024945
PCCB	-0.6471781	-4.263756057	0.00051406	0.004487931	-0.320069653
SEPTIN9	0.617181683	4.263471722	0.000514377	0.004488065	-0.320675832
UBE2D2	-0.590634695	-4.262704731	0.000515232	0.004492893	-0.322311008
ARAF	-0.557783081	-4.261489176	0.00051659	0.004500219	-0.324902527
CGRRF1	-0.608707662	-4.261412028	0.000516676	0.004500219	-0.325067005
KCNF1	-0.336304931	-4.260264472	0.000517962	0.00450878	-0.327513594
NSMCE3	-0.314562846	-4.258676208	0.000519747	0.004521673	-0.330899831
CHDH	-0.492526876	-4.258342296	0.000520123	0.004522303	-0.331611753
TKTL2	-0.362109927	-4.256668295	0.000522012	0.004536081	-0.335180875
PCNA	-0.583079954	-4.255249055	0.000523619	0.004547393	-0.338206885
TMEM182	-1.094392796	-4.254534453	0.00052443	0.004549216	-0.339730533
SLC35F6	0.496931146	4.254525912	0.00052444	0.004549216	-0.339748743
SDCBP	0.815389339	4.250249101	0.000529321	0.004588884	-0.348867892
VIT	0.985690567	4.24731836	0.000532692	0.004611987	-0.35511719
LYRM1	-0.41039732	-4.247310718	0.000532701	0.004611987	-0.355133485
BCAP31	0.52462061	4.246969508	0.000533095	0.004611987	-0.355861072
EDAR	-0.298105464	-4.246857446	0.000533224	0.004611987	-0.35610003
ABL2	0.466024211	4.245739146	0.000534518	0.004620491	-0.358484686
DBN1	0.504618788	4.245413885	0.000534894	0.004621066	-0.359178276
MYCBP2	0.538900212	4.243820364	0.000536744	0.004632601	-0.362576358
RPUSD2	-0.40621575	-4.243728053	0.000536852	0.004632601	-0.362773208
DNAH11	1.156077298	4.242100197	0.000538748	0.004646277	-0.366244579
TSFM	-0.76788582	-4.240286963	0.000540869	0.004655924	-0.370111347
ITGB3	0.9002537	4.240285861	0.000540871	0.004655924	-0.370113696
GPX1	-0.541865862	-4.240208156	0.000540962	0.004655924	-0.370279407
MIF4GD	-0.672814507	-4.240075217	0.000541118	0.004655924	-0.370562905
LYZ	1.476885444	4.238953634	0.000542434	0.004661551	-0.372954757
TBC1D22B	0.709585606	4.238789815	0.000542627	0.004661551	-0.373304115
OPTN	-1.077865303	-4.238696277	0.000542737	0.004661551	-0.373503593
UROS	-0.764034788	-4.238452528	0.000543023	0.004661551	-0.374023411
DNAJA2	-0.656843577	-4.237953191	0.000543611	0.00466391	-0.375088297
ESR1	-0.449145332	-4.23752184	0.00054412	0.004665584	-0.376008202
TCF19	-0.366741461	-4.237104604	0.000544612	0.004667117	-0.376898009
IGF1	1.340146399	4.236192676	0.000545689	0.00467366	-0.378842824
OSBPL9	-0.541316038	-4.235424749	0.000546598	0.004678753	-0.380480554
REEP1	-0.661887971	-4.2349241	0.000547191	0.004681142	-0.381548275
GREB1L	0.522113822	4.234623244	0.000547548	0.004681506	-0.382189909
RFC5	-0.304090608	-4.229981091	0.000553085	0.00472241	-0.392090453
NAXE	-0.449144095	-4.229722766	0.000553394	0.00472241	-0.392641411
VAMP3	-0.398397027	-4.229720621	0.000553397	0.00472241	-0.392645985
PLEKHH2	0.513370971	4.229550907	0.000553601	0.00472241	-0.393007953
STS	0.515113002	4.227816701	0.000555685	0.00473748	-0.396706731
FAM76A	-0.426543254	-4.22692435	0.000556761	0.004743937	-0.398609998
THBS2	1.838710768	4.226063088	0.000557802	0.004749367	-0.400446976
TNNT2	0.996497219	4.225869014	0.000558036	0.004749367	-0.400860915
NPHP1	-1.015656755	-4.224222718	0.000560031	0.004763623	-0.404372339
MDM4	0.373378512	4.222265431	0.000562412	0.004781146	-0.408547168
HCLS1	0.926574181	4.221854706	0.000562913	0.004782675	-0.409423241
COL21A1	1.554531263	4.218552807	0.000566957	0.004814286	-0.416466313
AP2A2	0.360818066	4.217776997	0.000567911	0.004819643	-0.418121181
CMC1	-0.513389461	-4.217004434	0.000568863	0.004824973	-0.419769138
ELMO1	0.778454684	4.216453753	0.000569543	0.004827987	-0.420943804
CIAO3	-0.492525493	-4.215532203	0.000570682	0.004834891	-0.422909594
KRIT1	-0.438421942	-4.215029072	0.000571305	0.004837417	-0.423982846
NUSAP1	-0.677964809	-4.214703588	0.000571708	0.004838081	-0.424677157
RCBTB1	0.775337677	4.213500439	0.000573202	0.004847964	-0.427243684
SSH1	0.620530385	4.21101106	0.000576304	0.004871436	-0.432554071
OGFR	0.417732769	4.20924933	0.00057851	0.004887307	-0.436312306
RAD1	-0.600738444	-4.206066959	0.000582516	0.004918361	-0.443101315
JADE3	0.372841581	4.203008023	0.000586393	0.004940772	-0.449627202
CCSAP	-0.308795445	-4.202895769	0.000586536	0.004940772	-0.449866685
ZFYVE9	-0.639511808	-4.202412216	0.000587151	0.004940772	-0.450898309
NME6	-0.655293953	-4.202393835	0.000587174	0.004940772	-0.450937525
SLED1	0.819324228	4.202168948	0.000587461	0.004940772	-0.451417306
ACSL4	0.757543279	4.201952799	0.000587736	0.004940772	-0.451878447
HS3ST5	-1.304586304	-4.201938714	0.000587754	0.004940772	-0.451908495
TXLNB	-0.87181425	-4.201884221	0.000587824	0.004940772	-0.452024753
SLC30A9	-0.600064822	-4.2010074	0.000588943	0.004947385	-0.453895407
FERMT3	0.440985613	4.20065333	0.000589395	0.004948394	-0.454650803
VPS25	-0.761075146	-4.19951781	0.000590849	0.004957802	-0.45707341
GOLM1	0.309994283	4.198580168	0.000592051	0.004965097	-0.459073868
TAF7	-0.766807451	-4.197873066	0.00059296	0.00496992	-0.46058248
OFD1	0.262485767	4.196731929	0.00059443	0.004978246	-0.463017136
RTCA	-0.496537582	-4.196582737	0.000594622	0.004978246	-0.463335444
RWDD4	-1.22510541	-4.196112854	0.000595228	0.004980523	-0.464337966
MIPOL1	-0.498507092	-4.194358769	0.000597497	0.004996702	-0.468080441
NDUFAF1	-1.231907655	-4.191297227	0.000601479	0.005023727	-0.474612624
NSL1	-0.649188193	-4.191200929	0.000601604	0.005023727	-0.47481809
IPMK	0.397773641	4.191096349	0.000601741	0.005023727	-0.475041228
ATRAID	-0.503296567	-4.189848289	0.000603372	0.005034525	-0.477704178
TMEM14B	-0.733394872	-4.188743351	0.00060482	0.005043782	-0.480061778
SEPTIN11	0.953977479	4.188063904	0.000605713	0.00504531	-0.481511521
ITGAV	0.665996371	4.187759447	0.000606113	0.00504531	-0.482161147
KBTBD3	-0.598770526	-4.187613562	0.000606305	0.00504531	-0.482472426
SNUPN	-0.734995711	-4.187572522	0.000606359	0.00504531	-0.482559994
LINC00242	-0.349917479	-4.186373277	0.000607938	0.00505563	-0.48511887
ANGPT1	-1.025924541	-4.183845566	0.000611281	0.005080595	-0.490512434
RIDA	-1.145169527	-4.183036026	0.000612356	0.005086688	-0.492239834
PNP	1.206459445	4.18154573	0.000614339	0.005100319	-0.495419869
FANCM	-0.403166857	-4.181088269	0.00061495	0.005100892	-0.496396019
RGN	-1.103051289	-4.180980448	0.000615093	0.005100892	-0.496626093
MFSD14A	0.403208158	4.180018918	0.000616378	0.005108701	-0.498677863
CSNK1G1	0.273736135	4.179530082	0.000617032	0.005111278	-0.499720977
RASA3	0.56064155	4.178537085	0.000618363	0.005117579	-0.501839919
HOXC9	-0.971727647	-4.178449992	0.00061848	0.005117579	-0.502025767
KIF25	-0.357000571	-4.177984641	0.000619105	0.005119905	-0.50301878
TADA1	-0.573459812	-4.177064985	0.000620342	0.005127286	-0.504981246
CLYBL	-1.07409304	-4.175744437	0.000622122	0.005139148	-0.507799208
LRIF1	-0.670035843	-4.174908896	0.000623251	0.005145621	-0.509582214
AMIGO1	-0.581262324	-4.172570806	0.000626421	0.005168368	-0.514571652
TRIB1	-0.721334626	-4.172365806	0.0006267	0.005168368	-0.515009123
ALX3	-0.301575553	-4.171965309	0.000627245	0.00517	-0.515863786
TMIE	-0.329956564	-4.171064986	0.000628472	0.005177246	-0.517785092
SMG9	0.315816337	4.169970666	0.000629966	0.005184854	-0.52012041
ZDHHC13	0.323280299	4.16973328	0.000630291	0.005184854	-0.520627003
RNF139	-0.459700786	-4.169624488	0.00063044	0.005184854	-0.520859171
MCEE	-0.860443756	-4.168418211	0.000632093	0.005195578	-0.523433439
MRPS33	-1.029173957	-4.167745283	0.000633016	0.005197814	-0.52486952
MMD2	-0.349596717	-4.167711703	0.000633063	0.005197814	-0.524941182
BOLA1	-0.430231092	-4.167085664	0.000633923	0.005202014	-0.526277204
STX17	-0.558622188	-4.166090185	0.000635295	0.005210395	-0.528401659
RSPO3	-1.749424224	-4.163767058	0.000638506	0.005232953	-0.533359511
TCEA3	-0.841005183	-4.163592872	0.000638748	0.005232953	-0.53373125
ZNF346	-0.384608177	-4.162714275	0.000639967	0.00524006	-0.535606315
IGFBP6	1.141210878	4.162077865	0.000640852	0.005242736	-0.536964523
USP3	0.385214124	4.161608181	0.000641505	0.005242736	-0.537966912
LLGL1	-0.435221503	-4.161467552	0.000641701	0.005242736	-0.53826704
ADAMTS5	0.927015028	4.161467127	0.000641702	0.005242736	-0.538267947
C3orf38	-0.522398973	-4.16106493	0.000642262	0.005244439	-0.539126312
DSTN	0.650652005	4.159331736	0.000644683	0.005261323	-0.542825302
TIMM17A	-1.055515843	-4.157740292	0.000646915	0.005272275	-0.546221813
SHMT1	-0.613877372	-4.157634154	0.000647064	0.005272275	-0.546448336
TMEM147	-0.588049202	-4.157617285	0.000647087	0.005272275	-0.546484339
SH3TC2	-0.291581913	-4.157186941	0.000647692	0.005274318	-0.5474028
GALM	-0.661684771	-4.156887853	0.000648113	0.00527486	-0.548041129
UBE2Z	0.465779401	4.156595861	0.000648524	0.005275322	-0.548664315
GALNT17	1.19140813	4.155737741	0.000649733	0.005281283	-0.550495773
SEC14L5	-0.466560014	-4.155572799	0.000649966	0.005281283	-0.550847805
COG6	-0.76824119	-4.155201364	0.00065049	0.005282662	-0.551640551
RNF146	-0.669109491	-4.15372217	0.000652583	0.005295149	-0.554797586
DOT1L	0.535318873	4.153611844	0.000652739	0.005295149	-0.555033055
USP36	0.539406903	4.153127016	0.000653426	0.00529784	-0.556067828
ELP4	-0.596810988	-4.152416781	0.000654435	0.005303129	-0.557583696
PTPRG	0.743685602	4.15175893	0.00065537	0.005307821	-0.558987765
MRPS2	-0.489884268	-4.151129286	0.000656267	0.005311083	-0.560331638
CYB5D1	-0.525074358	-4.150975374	0.000656486	0.005311083	-0.560660139
PODN	1.254253112	4.150164221	0.000657643	0.005315943	-0.562391425
MTM1	-0.469659772	-4.150054096	0.000657801	0.005315943	-0.562626471
PECAM1	0.990884643	4.149121329	0.000659134	0.005323831	-0.564617336
SLC39A11	0.367252295	4.147070754	0.000662076	0.005344691	-0.568994054
GON7	-1.135367775	-4.145994534	0.000663625	0.005353854	-0.571291148
RAD23A	-0.696567682	-4.145782941	0.00066393	0.005353854	-0.571742777
DMAC1	-0.634476804	-4.145150951	0.000664841	0.005358305	-0.573091709
GPS1	-0.452088247	-4.14302008	0.000667925	0.005380246	-0.577639932
RGL1	1.07029275	4.142582188	0.00066856	0.005382454	-0.578574594
PPP1R12A	0.460327875	4.141596195	0.000669994	0.005389446	-0.580679166
MYO18B	0.908178517	4.141486846	0.000670153	0.005389446	-0.58091257
DHX33	0.325573261	4.140965176	0.000670912	0.005392643	-0.582026064
SGTA	-0.357670135	-4.136509637	0.000677436	0.005442141	-0.591536472
SLC37A3	0.442795355	4.135956759	0.00067825	0.005445743	-0.592716616
N6AMT1	-0.699861266	-4.13426847	0.000680741	0.005462804	-0.596320369
RBPMS	1.105145336	4.133756701	0.000681499	0.005465934	-0.59741278
MPST	-0.462813883	-4.131672429	0.000684591	0.00548778	-0.601861844
ESYT2	0.56404826	4.130738691	0.000685981	0.005495964	-0.60385501
CHD6	0.409464789	4.130175109	0.000686821	0.005499738	-0.605058041
NDUFS2	-0.584277536	-4.12946621	0.000687879	0.005503956	-0.606571274
PLSCR1	0.923997816	4.129215209	0.000688255	0.005503956	-0.607107069
SSNA1	-0.714604373	-4.129080227	0.000688456	0.005503956	-0.607395206
MAB21L1	-0.569042519	-4.128671711	0.000689068	0.005505887	-0.608267238
NDUFA13	-0.596301074	-4.127265292	0.000691176	0.005518085	-0.611269445
TTC39C	0.700398971	4.127159264	0.000691335	0.005518085	-0.61149578
MRPL24	-0.567837897	-4.125504952	0.000693824	0.005534985	-0.615027182
RBM18	-0.733994912	-4.124326484	0.000695603	0.005546203	-0.617542836
CCDC80	1.713784093	4.121373741	0.000700079	0.005578909	-0.623846068
ZNF133	-0.388594141	-4.120953424	0.000700719	0.005581019	-0.624743329
LMOD3	-1.301845127	-4.118174226	0.000704963	0.005609476	-0.630676193
PJA2	0.501520072	4.118120532	0.000705045	0.005609476	-0.630790816
FAM178B	-0.290645404	-4.117081286	0.000706639	0.005619155	-0.633009358
GPN3	-1.046168662	-4.115072169	0.00070973	0.005640727	-0.637298373
C1QA	1.487202149	4.113222695	0.000712588	0.005659029	-0.641246619
CNN2	1.296173024	4.113090424	0.000712793	0.005659029	-0.641528993
LCA5	0.234907883	4.111052821	0.000715956	0.005681112	-0.645878898
LDOC1	0.629972502	4.110587338	0.00071668	0.005682222	-0.646872624
C11orf71	-0.58539271	-4.110472869	0.000716859	0.005682222	-0.647116996
MMUT	-0.72628563	-4.108676304	0.000719663	0.005701414	-0.650952371
UCKL1	-0.596957428	-4.107929852	0.000720831	0.00570302	-0.652545935
UBE2T	-1.209403421	-4.107835774	0.000720979	0.00570302	-0.652746779
CES4A	0.508565633	4.107812965	0.000721014	0.00570302	-0.652795472
NUDT5	0.625236503	4.10701445	0.000722267	0.005709893	-0.654500187
TRIM8	0.657756349	4.106611466	0.000722899	0.005711864	-0.655360505
ALMS1	0.353402246	4.106154556	0.000723618	0.005714507	-0.656335946
POLR1A	0.412791395	4.105692705	0.000724344	0.005717214	-0.657321939
ITGBL1	1.073225576	4.104320821	0.000726507	0.005731247	-0.660250745
CSF1	0.998998225	4.103226382	0.000728237	0.005741854	-0.662587253
RPIA	-0.487573474	-4.102031352	0.000730131	0.005753741	-0.665138522
SYNE4	-0.305052051	-4.101127218	0.000731567	0.005762009	-0.667068766
MTCH2	-0.586369674	-4.100577651	0.000732441	0.005765847	-0.668242044
IFIT1	-1.670102482	-4.098831149	0.000735227	0.005784215	-0.671970692
FAN1	-0.506049497	-4.09862817	0.000735551	0.005784215	-0.672404038
ARFGEF2	0.386251081	4.096407759	0.00073911	0.005809131	-0.677144484
FOXO4	-0.523121621	-4.094776869	0.000741735	0.005826686	-0.680626361
GEMIN7	-0.578438397	-4.09443862	0.00074228	0.005827897	-0.681348511
NUDT2	-0.531663227	-4.093669951	0.000743521	0.005834567	-0.682989593
MNT	0.48097595	4.092866609	0.000744821	0.00583919	-0.684704705
MAD2L1BP	-0.445770234	-4.092821078	0.000744895	0.00583919	-0.684801911
NDUFA2	-0.760141784	-4.091685871	0.000746735	0.005850538	-0.687225555
AFG3L2	-0.513316241	-4.089811966	0.000749783	0.00587133	-0.691226323
CCND2	1.366900797	4.088252899	0.000752329	0.005888168	-0.694554933
WDR81	0.392131378	4.087521022	0.000753527	0.005894446	-0.696117497
HOXD10	-0.450246691	-4.086466684	0.000755256	0.005902183	-0.698368522
RBPJ	0.290534947	4.086434706	0.000755308	0.005902183	-0.698436796
ARHGAP18	-0.806857737	-4.083960311	0.000759382	0.005930908	-0.703719691
FCHSD2	0.643151827	4.082080407	0.000762492	0.005952076	-0.707733358
INPP5B	0.481041873	4.080787876	0.000764638	0.0059657	-0.710492973
KIT	0.766346152	4.079972077	0.000765996	0.005973162	-0.712234746
FAU	-0.509515548	-4.079199929	0.000767283	0.005975208	-0.713883326
CLPP	-0.501216476	-4.078968892	0.000767668	0.005975208	-0.714376604
GDE1	-0.755960306	-4.078885801	0.000767807	0.005975208	-0.714554007
TSPAN18	-0.613286806	-4.078852331	0.000767863	0.005975208	-0.714625469
C7orf25	-0.980099516	-4.076905384	0.00077112	0.005997423	-0.718782327
TRIM67-AS1	-0.265761755	-4.075449667	0.000773565	0.006013297	-0.72189039
PEX2	-0.878055617	-4.073993259	0.000776019	0.006029224	-0.724999941
EMP3	1.028921225	4.073088704	0.000777547	0.006037945	-0.726931243
NDUFAF3	-0.458473564	-4.071277208	0.000780615	0.006058618	-0.730798954
UBQLN2	-0.349357673	-4.070422989	0.000782067	0.006064382	-0.732622796
TGIF1	0.369559238	4.070360841	0.000782173	0.006064382	-0.732755488
COPS9	-0.35968295	-4.069131896	0.000784266	0.006077447	-0.735379412
PRIM1	-0.570278239	-4.068878628	0.000784698	0.006077634	-0.735920166
LATS2	0.425298926	4.067335166	0.000787336	0.006094898	-0.739215624
ELAC2	-0.416329863	-4.065860742	0.000789865	0.006110731	-0.742363688
ADAMTS4	0.950690553	4.065664476	0.000790202	0.006110731	-0.742782739
DEXI	-0.748345463	-4.064443588	0.000792303	0.006123799	-0.745389481
WNK2	-0.60089697	-4.063984709	0.000793094	0.006126734	-0.746369244
S100A16	0.488866	4.063369024	0.000794157	0.006131763	-0.747683807
EI24	-0.56951655	-4.063080321	0.000794656	0.006132435	-0.748300225
PTCD2	-0.826042817	-4.061779486	0.000796907	0.006146625	-0.751077675
ATP8B4	0.682596324	4.060697694	0.000798784	0.006157915	-0.753387442
PWWP3B	-1.000188826	-4.059222713	0.000801351	0.006172009	-0.756536725
ZNF160	0.394082289	4.059170888	0.000801441	0.006172009	-0.756647378
KANK1	0.439371553	4.058560206	0.000802506	0.006177018	-0.757951269
CDS2	0.388438496	4.057419962	0.000804499	0.006189158	-0.76038585
TMEM14C	-0.661487324	-4.057131939	0.000805003	0.00618984	-0.761000819
POLR2A	0.655973741	4.056380159	0.000806321	0.006196115	-0.762605977
GARRE1	0.406941369	4.056191654	0.000806651	0.006196115	-0.763008463
BRINP2	-0.239329824	-4.055797844	0.000807343	0.006197989	-0.763849304
DYRK2	-0.619895497	-4.055445456	0.000807962	0.006197989	-0.764601703
HERC6	-0.651119591	-4.055163851	0.000808457	0.006197989	-0.765202971
COX8C	-0.425743085	-4.055105154	0.00080856	0.006197989	-0.765328298
HLA-DQB2	-0.441171799	-4.05430529	0.000809968	0.006205588	-0.767036125
PRKCD	0.737620061	4.053407792	0.000811551	0.006214518	-0.768952415
KCTD5	-0.413583331	-4.052392024	0.000813346	0.006223724	-0.771121233
SPTLC2	0.710732763	4.052254814	0.000813589	0.006223724	-0.771414197
SYTL2	0.434165003	4.051964931	0.000814102	0.006224453	-0.772033142
CLSTN3	0.414744231	4.051496275	0.000814932	0.006227605	-0.773033794
NMU	-0.221048791	-4.050311241	0.000817036	0.006240478	-0.775564022
LMCD1	-0.966650395	-4.049494078	0.000818489	0.006248376	-0.777308793
TBC1D15	0.781217579	4.049100433	0.000819191	0.006250526	-0.778149286
CCAR1	0.416072847	4.046970413	0.000822995	0.006276173	-0.782697212
TRMT61B	-0.866111209	-4.046747354	0.000823395	0.006276173	-0.783173478
ARL1	-0.693602775	-4.045467378	0.000825691	0.006290455	-0.785906431
TPRG1L	-0.43864628	-4.044621621	0.000827211	0.006298818	-0.787712257
STK24	0.271634852	4.043644826	0.000828971	0.006308992	-0.789797869
TIMP3	0.989943677	4.043286218	0.000829618	0.006310692	-0.790563555
MRPL46	-0.612231444	-4.03944431	0.000836582	0.006360413	-0.798766646
NDUFB2	-0.563222972	-4.038199129	0.000838851	0.006374415	-0.801425308
PITPNC1	1.137150188	4.037280064	0.00084053	0.006383917	-0.803387658
ACOX2	-0.534187447	-4.036363266	0.000842209	0.006393404	-0.805345168
TMED3	0.452094407	4.035100733	0.000844526	0.006407725	-0.808040877
PPP2R5D	-0.359361064	-4.030948098	0.000852191	0.006458772	-0.816907406
ADCY1	-0.356679011	-4.030763432	0.000852534	0.006458772	-0.817301695
PSMD6	-0.487110918	-4.030752328	0.000852554	0.006458772	-0.817325404
USP11	0.468407686	4.030373745	0.000853257	0.006460808	-0.818133737
CHCHD4	-0.641169026	-4.028047275	0.000857588	0.0064903	-0.823101106
MGST1	1.580514608	4.026896195	0.000859739	0.006503274	-0.825558832
HEATR5A	-0.529448019	-4.025613345	0.000862142	0.006518144	-0.828297905
OAT	-0.885367093	-4.024434753	0.000864356	0.006531568	-0.830814369
TNR	-0.236207685	-4.023629353	0.000865872	0.006539594	-0.832534012
ALDOAP2	-0.405176923	-4.023404434	0.000866296	0.006539594	-0.833014246
GNA14	0.293374916	4.021251636	0.000870365	0.006566976	-0.837610768
NCF2	0.765539678	4.018985012	0.000874669	0.00659611	-0.84245031
PIGX	-0.746654094	-4.014542297	0.000883167	0.00665683	-0.851936047
FZD7	-0.812337749	-4.013538085	0.0008851	0.006668021	-0.854080153
SH3BGR	-1.664719012	-4.012932602	0.000886267	0.006671657	-0.855372926
IMMP1L	-0.513628911	-4.012823086	0.000886478	0.006671657	-0.855606755
CTNNBIP1	-0.626187517	-4.012342613	0.000887406	0.00667403	-0.856632615
GEMIN5	-0.34321675	-4.012195619	0.00088769	0.00667403	-0.856946463
ABHD16A	-0.541311317	-4.010694926	0.000890594	0.00669182	-0.860150596
NADK2	-0.568982928	-4.010509062	0.000890955	0.00669182	-0.860547436
SLC38A1	1.120859397	4.009431531	0.000893047	0.006701532	-0.862848067
IFI30	0.903030263	4.009379703	0.000893148	0.006701532	-0.862958725
MAD2L2	-0.413522245	-4.008507874	0.000894844	0.006710881	-0.86482016
IL17D	-0.914615555	-4.008150057	0.000895541	0.00671273	-0.865584131
RAP1B	1.260971415	4.00780155	0.000896221	0.006714445	-0.866328226
GFRA1	0.67940985	4.007523237	0.000896764	0.006714857	-0.866922448
LAMTOR5P1	-0.869847413	-4.007245825	0.000897306	0.006714857	-0.867514745
UTP11	-1.140081094	-4.007072644	0.000897644	0.006714857	-0.867884501
KALRN	-0.848713139	-4.006849947	0.000898079	0.006714857	-0.868359977
SMARCC2	0.393558208	4.00640309	0.000898953	0.006718019	-0.869314054
TLL1	0.583208857	4.005131168	0.000901446	0.006733267	-0.872029705
ELP6	-0.466728506	-4.003779852	0.000904101	0.006749718	-0.874914863
CFAP100	-0.265959836	-4.003456536	0.000904738	0.006751086	-0.875605162
CNPY3	0.548961564	4.002954393	0.000905728	0.006755086	-0.87667727
DOCK11	1.22810258	4.002641169	0.000906345	0.00675631	-0.877346024
ERBB3	1.635631141	4.001730549	0.000908144	0.00676633	-0.87929025
[truncated: 12,895 more rows]
