# Supplementary material for: Identification of DAPK1 as an autophagy-related biomarker for myotonic dystrophy type 1
Source: Front Genet. 2022 Oct 20;13:1022640. doi: 10.3389/fgene.2022.1022640 (PMC9634726; doi:10.3389/fgene.2022.1022640)
Supplement: Supplementary file 3 [file Table2.XLS]

## Sheet: DESeq2_DEG
SYMBOL	DM1	Con	baseMean	logFC	pvalue	padj
TSPAN6	89.151	83.811	88.083	0.096	0.5366	0.7193
TNMD	41.096	3.78	33.633	2.92	3.18e-05	0.000569
DPM1	445.921	469.892	450.715	-0.086	0.3683	0.5776
SCYL3	237.846	275.804	245.438	-0.234	0.02044	0.08056
C1orf112	76.829	84.625	78.388	-0.112	0.4788	0.6732
FGR	22.204	33.501	24.464	-0.61	0.03985	0.1302
CFH	1909.62	920.522	1711.8	1.053	1.7e-08	1.32e-06
FUCA2	97.525	113.086	100.637	-0.228	0.04685	0.1462
GCLC	254.209	296.442	262.655	-0.224	0.07194	0.1973
NFYA	244.228	231.97	241.776	0.087	0.5523	0.7307
STPG1	23.24	40.509	26.694	-0.777	0.003103	0.01975
NIPAL3	206.919	295.008	224.537	-0.513	1.73e-05	0.0003506
LAS1L	266.312	159.69	244.988	0.753	2.31e-10	3.85e-08
ENPP4	913.488	1199.71	970.733	-0.396	0.0005347	0.005145
SEMA3F	102.151	61.28	93.976	0.773	9.71e-05	0.00136
CFTR	2.209	1.183	2.004	1.184	0.1764	0.3624
ANKIB1	759.585	678.061	743.28	0.166	0.1811	0.3687
CYP51A1	359.87	300.373	347.971	0.257	0.05574	0.1652
KRIT1	436.822	481.369	445.731	-0.146	0.2145	0.4113
RAD52	221.656	164.188	210.162	0.437	0.0004654	0.004663
BAD	69.423	59.263	67.391	0.2	0.1195	0.28
LAP3	663.168	730.068	676.548	-0.144	0.1416	0.313
CD99	615.393	601.209	612.556	0.036	0.7754	0.8774
HS3ST1	8.788	10.441	9.119	-0.126	0.8255	0.9077
AOC1	0.345	1.566	0.589	-2.047	0.04804	1
WNT16	0.577	0.137	0.489	0.946	0.407	1
HECW1	107.551	47.176	95.476	1.208	3.43e-05	0.0006044
MAD1L1	183.055	170.689	180.582	0.101	0.4247	0.6277
LASP1	381.919	329.663	371.468	0.211	0.07109	0.1957
SNX11	89.576	90.931	89.847	-0.016	0.8998	0.9505
TMEM176A	16.826	10.75	15.611	0.678	0.01607	0.06743
M6PR	526.757	566.942	534.794	-0.115	0.1346	0.303
KLHL13	96.714	130.552	103.482	-0.428	0.0004885	0.00483
CYP26B1	177.018	31.962	148.006	2.498	9.39e-07	3.48e-05
ICA1	58.727	51.879	57.357	0.206	0.201	0.394
DBNDD1	30.836	55.543	35.777	-0.859	0.01683	0.06972
ALS2	1249.82	1196.68	1239.19	0.061	0.3358	0.5456
CASP10	192.905	234.841	201.292	-0.294	0.03438	0.1172
CFLAR	5598.45	6154.91	5709.74	-0.137	0.1508	0.3264
TFPI	764.774	804.529	772.725	-0.071	0.6329	0.7874
NDUFAF7	263.437	293.682	269.486	-0.171	0.1511	0.3268
RBM5	1639.3	1607.71	1632.98	0.03	0.6532	0.8006
MTMR7	3.017	1.581	2.73	1.065	0.1206	0.2817
SLC7A2	5209.45	6690.35	5505.63	-0.361	0.01289	0.05741
ARF5	199.527	231.275	205.877	-0.213	0.01068	0.05008
SARM1	80.767	106.807	85.975	-0.361	0.09563	0.2403
POLDIP2	1166.65	1613.41	1256	-0.47	2.12e-05	0.0004135
PLXND1	464.866	435.49	458.991	0.094	0.5338	0.7169
AK2	957.171	1239.99	1013.74	-0.377	0.0004691	0.004687
CD38	393.472	504.467	415.671	-0.363	0.09639	0.2416
FKBP4	362.733	674.469	425.08	-0.899	2.8e-07	1.34e-05
KDM1A	736.336	800.462	749.161	-0.125	0.09701	0.2425
RBM6	819.227	732.155	801.813	0.158	0.01076	0.05034
CAMKK1	41.804	46.054	42.654	-0.143	0.5522	0.7306
RECQL	472.739	343.707	446.932	0.461	0.002433	0.01639
VPS50	572.458	579.651	573.897	-0.022	0.8299	0.9103
HSPB6	688.382	917.322	734.17	-0.414	0.01094	0.05102
ARHGAP33	19.017	7.558	16.725	1.491	1.05e-05	0.0002335
NDUFAB1	748.699	1050.67	809.093	-0.491	1.77e-05	0.0003546
PDK4	1929.07	1714.36	1886.13	0.17	0.7221	0.8453
SLC22A16	0.696	0.503	0.657	0.001	0.999	1
ZMYND10	2.805	2.23	2.69	0.31	0.5528	0.7309
ABCB5	3.236	0.855	2.759	1.674	0.008952	0.04394
ARX	117.344	126.795	119.234	-0.083	0.7692	0.8737
SLC25A13	254.802	234.37	250.715	0.138	0.4314	0.6336
ST7	185.378	204.499	189.203	-0.14	0.233	0.4336
CDC27	1101.17	1226.95	1126.33	-0.156	0.05371	0.1609
SLC4A1	40.471	50.137	42.405	-0.327	0.4802	0.6745
CALCR	14.189	24.786	16.309	-0.815	0.00148	0.0113
HCCS	272.889	399.505	298.212	-0.558	1.52e-05	0.0003147
DVL2	157.39	134.859	152.884	0.245	0.03483	0.1184
UPF1	469.042	448.009	464.835	0.067	0.5345	0.7176
SKAP2	217.95	244.649	223.29	-0.144	0.3812	0.5897
SLC25A5	181.786	205.827	186.594	-0.171	0.1627	0.3433
MCUB	30.384	34.657	31.238	-0.108	0.6744	0.8146
HOXA11	35.951	41.496	37.06	-0.228	0.2268	0.4259
POLR2J	155.429	234.337	171.21	-0.599	7.83e-05	0.001151
DHX33	138.023	122.157	134.849	0.172	0.1323	0.2995
MEOX1	84.632	109.402	89.586	-0.382	0.03503	0.1187
THSD7A	148.006	42.85	126.975	1.784	6.11e-11	1.25e-08
LIG3	551.975	448.996	531.379	0.297	0.004667	0.02693
RPAP3	399.737	416.321	403.054	-0.073	0.4625	0.6596
ACSM3	4.031	7.636	4.752	-0.93	0.1032	0.2529
REXO5	22.496	19.118	21.821	0.237	0.4277	0.6305
CIAPIN1	218.328	286.235	231.909	-0.407	0.006312	0.03373
SPPL2B	103.868	86.783	100.451	0.257	0.09364	0.2368
FAM214B	130.346	129.126	130.102	0.013	0.9253	0.9643
COPZ2	192.02	280.302	209.676	-0.553	7.59e-06	0.000183
PRKAR2B	86.717	87.777	86.929	-0.008	0.9724	0.9866
MSL3	301.483	337.622	308.711	-0.168	0.3129	0.5224
CREBBP	1155.6	993.957	1123.27	0.221	0.2701	0.4765
TSPOAP1	88.665	92.233	89.379	-0.029	0.9027	0.9521
MPO	10.962	7.623	10.294	0.608	0.1808	0.3683
PON1	1.225	3.045	1.589	1.222	0.2694	0.4758
GCFC2	533.756	497.822	526.569	0.097	0.4287	0.6312
WDR54	7.053	7.043	7.051	-0.036	0.9082	0.955
CROT	192.418	210.944	196.124	-0.144	0.3266	0.5361
ABCB4	540.05	455.919	523.223	0.249	0.06875	0.1913
KMT2E	1338.23	1186.14	1307.81	0.173	0.003329	0.02077
RHBDD2	61.487	73.184	63.826	-0.224	0.3014	0.5106
SOX8	23.405	9.137	20.551	1.429	2.72e-06	8.14e-05
IBTK	2786.84	3270.89	2883.65	-0.232	0.001276	0.01009
ZNF195	345.852	365.295	349.741	-0.087	0.4479	0.647
MYCBP2	3431.13	3318.44	3408.59	0.049	0.5515	0.73
FBXL3	721.128	848.169	746.536	-0.228	0.0004788	0.004761
ITGAL	46.581	58.053	48.875	-0.322	0.2693	0.4758
PDK2	930.923	1566.02	1057.94	-0.75	1.53e-07	8.29e-06
ITGA3	312.901	179.517	286.224	0.807	0.0007635	0.00677
ZFX	2278.67	1886.14	2200.17	0.273	0.05927	0.1724
LAMP2	2475.15	2553.13	2490.74	-0.045	0.6027	0.7685
ITGA2B	14.701	20.204	15.801	-0.472	0.07587	0.205
ASB4	484.412	510.463	489.623	-0.077	0.5143	0.7001
GDE1	904.767	1076.84	939.181	-0.254	0.009473	0.04581
REX1BD	147.737	177.244	153.638	-0.277	0.05387	0.1613
CRLF1	56.296	61.461	57.329	-0.138	0.4912	0.682
OSBPL7	195.529	158.365	188.096	0.304	0.1424	0.3142
TMEM98	52.856	35.616	49.408	0.593	0.006079	0.0328
YBX2	6.749	3.337	6.066	1.801	0.003189	0.02013
MAP3K14	218.465	124.473	199.666	0.823	8.66e-06	0.0002015
ABCC8	65.93	62.008	65.145	0.116	0.6951	0.8283
TMEM132A	30.703	45.347	33.632	-0.649	0.02094	0.08196
AP2B1	1578.84	1324.71	1528.01	0.254	0.003402	0.02113
TAC1	0.703	0	0.563	1.422	0.208	1
ZNF263	194.039	165.662	188.364	0.207	0.03104	0.1091
CX3CL1	91.229	111.219	95.227	-0.302	0.1749	0.3603
SPATA20	269.994	233.791	262.753	0.206	0.149	0.3239
CACNA1G	4.298	2.506	3.939	0.738	0.07558	0.2044
TNFRSF12A	237.519	183.604	226.736	0.372	0.2568	0.4619
MAP3K9	72.665	94.753	77.082	-0.401	0.1036	0.2535
RALA	155.667	168.125	158.159	-0.117	0.3522	0.5624
BAIAP2L1	27.76	36.933	29.595	-0.441	0.08435	0.2202
KDM7A	1210.53	1385.99	1245.62	-0.197	0.1421	0.3138
ETV1	68.109	47.637	64.015	0.511	0.01402	0.06116
AGK	277.532	232.403	268.506	0.26	0.003161	0.02
ALDH3B1	23.873	21.365	23.372	0.1	0.6752	0.8149
TTC22	1.519	1.281	1.471	-0.056	0.9175	0.9591
PHTF2	3669.19	4602.31	3855.81	-0.328	0.002378	0.01615
FARP2	408.645	351.848	397.286	0.222	0.03207	0.1118
GGCT	105.173	87.404	101.619	0.23	0.07225	0.1978
DBF4	42.392	45.768	43.067	-0.148	0.4462	0.6457
TBXA2R	13.799	11.327	13.305	0.122	0.5738	0.7478
IFRD1	956.584	1302.27	1025.72	-0.443	0.02971	0.1056
LGALS14	0.774	0.347	0.689	0.889	0.411	1
COX10	747.73	1035.57	805.298	-0.472	0.0009343	0.007931
GTF2IRD1	413.2	463.503	423.26	-0.165	0.28	0.4868
PAF1	248.246	207.731	240.143	0.259	0.008958	0.04396
VPS41	412.62	394.445	408.985	0.065	0.4668	0.6633
ARHGAP44	81.652	60.284	77.378	0.449	0.03169	0.1108
ELAC2	552.429	594.307	560.805	-0.114	0.2222	0.4202
SCIN	13.814	13.722	13.796	0.075	0.8599	0.9282
ARSD	95.314	58.992	88.05	0.75	0.0001197	0.001591
PNPLA4	246.828	355.14	268.49	-0.527	0.0004417	0.004476
MYH13	5.563	6.369	5.724	-0.171	0.598	0.7652
ADIPOR2	850.877	844.821	849.665	0.006	0.9571	0.9794
CDKL3	62.041	48.489	59.331	0.379	0.06329	0.1803
MARK4	98.588	78.857	94.641	0.33	0.06524	0.1843
PROM1	120.46	45.924	105.553	1.432	1.62e-08	1.26e-06
CCDC124	59.046	60.395	59.316	-0.033	0.8358	0.9139
CEACAM21	2.113	0.89	1.868	0.773	0.2171	0.4138
PAFAH1B1	3023.35	3034.38	3025.55	-0.006	0.9271	0.9653
NOS2	14.224	16.599	14.699	-0.292	0.3088	0.5184
DNAH9	3.553	1.893	3.221	1.046	0.09007	0.2306
KIAA0100	2464.32	2836.49	2538.76	-0.205	0.00873	0.04317
GAS7	554.456	468.168	537.198	0.247	0.1275	0.2922
TRAPPC6A	27.16	28.129	27.354	-0.002	0.9895	0.9949
MATK	2.561	1.946	2.438	0.733	0.2027	0.3961
CD79B	14.969	17.294	15.434	-0.211	0.3937	0.6001
SCN4A	3513.61	3271.42	3465.17	0.103	0.3275	0.5373
ST7L	250.768	262.155	253.046	-0.052	0.55	0.729
TKTL1	7.253	10.093	7.821	-0.081	0.8706	0.9347
PAX6	5.667	3.298	5.193	0.83	0.043	0.1373
RPUSD1	36.66	48.046	38.938	-0.395	0.005782	0.03158
RHBDF1	141.462	139.188	141.007	0.036	0.7975	0.8916
LUC7L	379.102	352.962	373.874	0.105	0.294	0.5024
CACNA2D2	25.513	24.489	25.308	0.065	0.7653	0.8713
BAIAP3	21.029	32.914	23.406	-0.545	0.04757	0.1478
TSR3	193.751	209.176	196.836	-0.115	0.2991	0.5082
PIGQ	68.658	80.061	70.939	-0.24	0.2639	0.4699
CRAMP1	201.345	138.252	188.726	0.531	0.003998	0.02386
TEAD3	124.665	130.024	125.736	-0.051	0.6889	0.8242
SELE	2.732	2.269	2.639	0.094	0.874	0.9365
DNAJC11	490.376	460.723	484.445	0.082	0.3349	0.5448
FMO3	61.834	55.33	60.533	0.146	0.4864	0.6789
MYLIP	678.471	728.715	688.52	-0.107	0.253	0.4576
NOX1	0.524	0.325	0.484	0.289	0.7634	1
E2F2	8.507	11.455	9.097	-0.385	0.2519	0.4565
PSMB1	1660.68	1388.48	1606.24	0.258	0.01811	0.07343
SYN1	1.635	1.187	1.546	0.859	0.2659	0.4722
JARID2	492.527	426.11	479.244	0.206	0.01297	0.05769
CDKL5	280.038	214.156	266.861	0.383	0.06886	0.1915
CAMK1G	0.308	3.177	0.882	-3.065	0.001577	0.01189
CDK11A	57.382	62.18	58.342	-0.118	0.4918	0.6824
NADK	149.782	150.468	149.919	-0.005	0.966	0.9832
DLEC1	7.055	3.216	6.287	1.608	0.001793	0.01306
CYTH3	311.159	364.232	321.773	-0.234	0.06848	0.1907
ADAM22	274.009	150.914	249.39	0.863	0.0003943	0.0041
SYPL1	804.522	854.611	814.54	-0.087	0.3899	0.5972
CYB561	48.001	47.381	47.877	0.019	0.9145	0.9577
SPAG9	4875.15	4568.38	4813.8	0.094	0.2096	0.4054
CELSR3	9.036	4.936	8.216	0.833	0.01731	0.07113
AASS	733.559	795.333	745.914	-0.116	0.4571	0.6548
PLEKHG6	1.812	1.34	1.717	1.236	0.1747	0.3602
SS18L2	34.139	46.111	36.534	-0.433	0.002967	0.0191
MPND	35.459	37.534	35.874	-0.135	0.4926	0.6832
MGST1	30.832	20.682	28.802	0.602	0.1064	0.2582
CRY1	120.376	142.154	124.731	-0.254	0.04562	0.1435
NFIX	1734.69	1569.57	1701.66	0.145	0.2692	0.4757
ST3GAL1	1518.22	1962.79	1607.13	-0.371	0.0165	0.06873
MMP25	9.249	21.08	11.615	-1.126	0.02672	0.09789
IL32	516.657	302.535	473.833	0.771	0.004896	0.02791
PKD1	1930.01	1576.2	1859.25	0.293	0.04968	0.1525
MAPK8IP2	5.43	2.297	4.803	0.988	0.0126	0.05655
MED24	527.354	584.537	538.79	-0.147	0.0962	0.2414
RHOBTB2	482.357	452.027	476.291	0.094	0.4654	0.6621
HEATR5B	640.783	528.663	618.359	0.286	0.00965	0.04644
SEC62	992.911	822.298	958.789	0.268	0.004259	0.02514
RPS20	4619.17	4983.01	4691.94	-0.11	0.2341	0.4349
CSDE1	26175.8	33808.1	27702.3	-0.369	2.4e-05	0.0004553
UBE3C	2196.45	2647.12	2286.59	-0.271	0.003093	0.0197
REV3L	1931.67	1436.24	1832.59	0.427	0.002297	0.01573
TENM1	360.913	85.037	305.738	2.088	2.28e-08	1.7e-06
PAX7	341.885	132.72	300.052	1.377	4.93e-14	2.9e-11
MASP2	0.399	0.076	0.335	0.873	0.4208	1
IYD	4.127	2.071	3.716	1.091	0.059	0.1719
FAM76A	379.578	370.326	377.728	0.033	0.6897	0.8248
TRAF3IP3	31.473	30.79	31.336	0.069	0.7642	0.8707
POMT2	208.491	180.411	202.875	0.194	0.2795	0.4864
VTA1	568.864	653.768	585.845	-0.206	0.004933	0.02804
MLXIPL	115.829	134.008	119.465	-0.222	0.216	0.4128
BAZ1B	1377.95	1332.49	1368.86	0.047	0.4343	0.6364
RANBP9	687.862	716.282	693.546	-0.064	0.4499	0.6485
ETV7	1.343	1.428	1.36	-0.211	0.7597	0.8687
SPRTN	156.902	180.183	161.558	-0.197	0.1746	0.36
EEF1AKNMT	216.566	185.661	210.385	0.215	0.1092	0.2629
DYRK4	90.544	101.627	92.761	-0.189	0.1365	0.3061
ZNF207	2764.78	3090.92	2830	-0.158	0.005565	0.03065
UQCRC1	3315.87	4549.46	3562.59	-0.457	0.0001536	0.001941
STARD3NL	149.292	172.765	153.987	-0.219	0.06371	0.1812
CD9	202.378	222.578	206.418	-0.137	0.3357	0.5455
HHATL	1317.55	1758.06	1405.65	-0.415	3.51e-07	1.61e-05
NCAPD2	294.777	289.935	293.808	0.032	0.7728	0.8759
IFFO1	140.425	140.571	140.455	0.002	0.9886	0.9946
GIPR	2.532	0.749	2.175	1.368	0.07917	0.2107
PHF7	85.136	88.635	85.836	-0.086	0.5855	0.7561
SEMA3G	222.399	202.777	218.474	0.142	0.4837	0.6771
NISCH	581.817	392.264	543.907	0.57	1.46e-11	3.62e-09
STAB1	630.729	565.137	617.61	0.159	0.2844	0.4918
FUZ	51.628	95.673	60.437	-0.892	4.09e-10	6.09e-08
SLC6A13	8.283	9.664	8.559	-0.033	0.9327	0.9678
IDS	534.797	544.318	536.701	-0.02	0.8077	0.8976
ZNF200	103.927	102.269	103.595	0.014	0.9024	0.9519
CD4	53.491	56.86	54.165	-0.053	0.8158	0.9021
LRRC23	39.561	55.212	42.691	-0.436	0.007497	0.03836
BTK	22.006	18.767	21.358	0.201	0.4297	0.6322
HFE	51.824	59.935	53.446	-0.185	0.3291	0.5387
SCMH1	391.55	426.263	398.493	-0.124	0.13	0.2957
FYN	221.712	195.857	216.541	0.176	0.1399	0.3107
HIVEP2	2551.49	2259	2492.99	0.177	0.05406	0.1616
FMO1	4.315	0.7	3.592	2.302	0.00314	0.01991
ELOA	960.378	1163.31	1000.96	-0.28	0.01827	0.07393
LYPLA2	85.939	84.217	85.594	0.009	0.9456	0.9733
CLCN6	231.517	194.4	224.094	0.255	0.01558	0.06601
MRC2	651.727	425.822	606.546	0.615	0.001029	0.008498
NME1-NME2	11.51	2.739	9.756	1.988	0.005418	0.03006
SLC6A7	1.058	0.365	0.919	0.547	0.6639	0.8079
TSPAN9	442.618	295.722	413.239	0.594	5.88e-05	0.0009102
BTBD7	790.574	595.58	751.575	0.409	3.86e-08	2.58e-06
APBA3	76.273	86.103	78.239	-0.178	0.2812	0.4881
MKS1	106.161	89.54	102.837	0.291	0.00928	0.04516
ABHD5	427.808	459.985	434.243	-0.111	0.3011	0.5103
ANOS1	621.89	710.619	639.635	-0.194	0.2256	0.4243
AKAP8L	458.779	422.418	451.507	0.117	0.1403	0.3113
MBTD1	327.072	352.847	332.227	-0.112	0.2391	0.4406
UTP18	123.697	145.038	127.966	-0.241	0.03321	0.1144
RNF216	626.15	657.696	632.459	-0.073	0.3216	0.5312
TTC19	370.672	454.718	387.481	-0.309	0.0004252	0.004344
PTBP1	205.086	189.414	201.952	0.119	0.411	0.6158
DPF1	1.878	0.433	1.589	1.665	0.03303	0.114
SYT7	30.28	33.73	30.97	-0.191	0.4035	0.6089
LARS2	415.764	354.176	403.446	0.224	0.06312	0.18
PIK3C2A	898.367	1108.09	940.313	-0.306	0.003397	0.0211
PLAUR	11.338	14.093	11.889	-0.28	0.2572	0.4622
ANLN	26.927	6.882	22.918	1.216	0.004408	0.0258
WIZ	91.674	135.158	100.371	-0.561	0.003292	0.02063
RABGAP1	1024.13	933.245	1005.95	0.133	0.1296	0.2952
DCN	4708.64	3804.89	4527.89	0.308	0.02727	0.09931
QPCTL	13.953	11.676	13.498	0.286	0.2646	0.4709
PPP5C	407.178	414.535	408.65	-0.025	0.8425	0.9179
CEP68	969.474	1260.12	1027.6	-0.382	5.02e-08	3.2e-06
MAP4K3	1500.18	1343.98	1468.94	0.157	0.06723	0.1883
TYROBP	16.186	16.52	16.253	-0.003	0.9895	0.9949
LDAF1	1210.94	1928.52	1354.46	-0.672	4.74e-06	0.0001264
BRCA1	176.843	209.694	183.413	-0.247	0.07967	0.2117
ERCC1	284.057	310.99	289.444	-0.13	0.2395	0.441
CD22	10.274	7.494	9.718	0.402	0.2459	0.449
SEMA3B	71.484	43.702	65.927	0.726	0.0001537	0.001942
MBTPS2	297.543	302.503	298.535	-0.033	0.728	0.8488
PRICKLE3	60.48	70.865	62.557	-0.238	0.1515	0.3274
LTF	44.609	29.565	41.601	0.634	0.001869	0.01343
EXTL3	632.86	886.097	683.508	-0.487	3.75e-05	0.0006473
NR1H4	0.759	0.112	0.63	0.995	0.331	1
ELOVL5	176.897	177.685	177.054	-0.015	0.9002	0.9508
ALOX5	37.229	30.699	35.923	0.303	0.2452	0.4481
KDM5D	319.071	474.678	350.192	-0.573	0.6609	0.8061
CALCOCO1	1344.15	1442.23	1363.77	-0.102	0.2551	0.4599
UBR7	375.812	401.565	380.962	-0.099	0.3717	0.5807
MAP4K5	387.693	365.925	383.34	0.074	0.3827	0.5906
EHD3	52.094	59.589	53.593	-0.211	0.1678	0.3503
PSMC4	606.485	551.387	595.465	0.136	0.08024	0.2127
MAN2B2	94.454	77.322	91.028	0.301	0.05512	0.1639
SLC7A14	7.321	12.096	8.276	0.41	0.5245	0.7087
CLDN11	10.515	11.67	10.746	-0.155	0.6562	0.8029
SLC25A39	147.153	197.028	157.128	-0.422	0.003915	0.02352
MVP	356.692	285.637	342.481	0.33	0.004986	0.02823
NUB1	460.217	481.149	464.403	-0.072	0.5429	0.7245
PGM3	378.348	191.018	340.882	0.98	3.39e-09	3.61e-07
RWDD2A	55.161	54.578	55.044	-0.018	0.8883	0.9437
CLK1	927.022	1124.25	966.468	-0.276	0.001869	0.01344
POLR3B	292.124	270.841	287.867	0.111	0.2118	0.408
ANGEL1	223.441	228.54	224.461	-0.038	0.7267	0.8482
RNF14	669.803	833.364	702.515	-0.324	0.000237	0.002728
DNASE1L1	814.05	998.05	850.85	-0.294	0.01082	0.05059
DDX11	178.369	86.612	160.018	1.048	6.56e-05	0.0009948
HEBP1	34.838	36.534	35.178	-0.032	0.8499	0.9225
GPRC5A	16.439	7.056	14.562	1.26	0.004983	0.02823
MAMLD1	47.15	34.596	44.639	0.447	0.02479	0.09256
CD6	15.966	18.198	16.412	-0.193	0.6967	0.8294
TACC3	28.024	37.772	29.973	-0.458	0.02709	0.09885
UFL1	887.419	924.422	894.819	-0.063	0.3555	0.5653
ZC3H3	57.456	58.11	57.587	0.004	0.978	0.9892
CAPN1	494.74	539.327	503.657	-0.122	0.2212	0.4192
ACP3	4.825	6.821	5.224	-0.245	0.5462	0.7267
MDH1	4814.11	6366.09	5124.51	-0.404	0.004454	0.02599
SLC30A9	1476.29	1322.3	1445.49	0.157	0.03339	0.1148
MTMR11	28.431	27.334	28.212	0.035	0.8759	0.9376
COX15	1097.58	964.694	1071	0.189	0.067	0.188
CCDC88C	114.477	94.416	110.465	0.271	0.1933	0.3844
YAF2	605.229	655.679	615.319	-0.123	0.2767	0.4834
ZMYND11	1173.03	1133.9	1165.2	0.044	0.5069	0.6943
WAS	10.779	12.71	11.165	-0.139	0.6323	0.7872
BID	49.488	35.306	46.652	0.519	0.02556	0.09461
NPC1L1	0.954	0.974	0.958	0.024	0.9754	0.9878
XYLT2	127.483	117.586	125.504	0.094	0.5069	0.6944
RGPD5	1664.98	1601.04	1652.2	0.052	0.6685	0.8113
STMN4	0.545	0.521	0.541	0.285	0.743	1
NUDCD3	1500.13	1491.48	1498.4	0.007	0.9434	0.9723
ISL1	1.803	0.162	1.474	2.64	0.00471	0.02711
CHDH	66.787	59.78	65.386	0.047	0.8643	0.9308
IL20RA	4.726	8.522	5.485	-0.959	0.04394	0.1396
GLT8D1	146.64	156.76	148.664	-0.102	0.3212	0.5308
ATP2C1	1380.92	1108.46	1326.43	0.316	0.001061	0.008728
IGF1	602.298	348.621	551.563	0.792	8.33e-05	0.001206
SLC38A5	2.714	4.042	2.979	-0.444	0.3819	0.5901
RALBP1	905.387	923.546	909.019	-0.034	0.6647	0.8086
RUFY3	846.507	755.194	828.245	0.16	0.07224	0.1978
CNTN1	62.039	34.214	56.474	0.916	0.001489	0.01135
SLC11A1	24.471	32.112	25.999	-0.411	0.2209	0.4188
WWTR1	382.013	300.834	365.777	0.363	0.002428	0.01637
AGPS	892.152	848.787	883.479	0.071	0.3627	0.5723
ZNF806	0.956	0.285	0.822	0.999	0.253	1
STEEP1	202.989	222.466	206.884	-0.145	0.2417	0.4439
ATP1A2	19080.6	17926	18849.7	0.09	0.3064	0.5157
TTC27	274.921	287.475	277.432	-0.062	0.5732	0.7474
ZNF582	38.791	20.898	35.212	0.913	5.77e-06	0.0001482
VSIG2	5.961	8.181	6.405	-0.511	0.04808	0.1489
PHLDB1	1008.35	825.743	971.832	0.29	0.006529	0.03455
MARCO	11.051	10.835	11.007	-0.012	0.9709	0.9859
PRDM11	95.796	117.142	100.065	-0.305	0.04916	0.1513
SYT13	13.095	27.28	15.932	-1.095	0.04849	0.1498
SNAI2	37.725	26.983	35.576	0.454	0.008586	0.04264
CD74	936.617	920.545	933.403	0.025	0.8226	0.9062
HGF	59.519	43.102	56.236	0.525	0.02259	0.08644
ZRANB1	2365.82	2481.8	2389.01	-0.069	0.3671	0.5767
NCDN	68.603	74.763	69.835	-0.109	0.3906	0.5976
ADGRA2	170.022	134.712	162.96	0.339	0.007593	0.03873
ZFP64	84.312	75.758	82.601	0.177	0.1805	0.3678
MNAT1	1002.05	841.815	970.006	0.244	0.002177	0.01512
SAMD4A	3568.69	4794.26	3813.8	-0.426	4.66e-06	0.0001252
RUNX3	7.289	5.961	7.024	0.076	0.8182	0.9033
MRE11	379	381.153	379.431	-0.01	0.9277	0.9654
PLEKHB1	22.54	44.729	26.978	-1.072	0.002901	0.01876
SERPINB1	166.837	266.653	186.8	-0.683	1.16e-05	0.0002544
CYP3A43	8.127	9.065	8.314	-0.27	0.4388	0.6394
SLC7A9	2.213	1.568	2.084	0.363	0.4435	0.6435
SPAST	463.971	530.543	477.285	-0.199	0.01845	0.07452
NRXN3	17.432	12.019	16.349	0.925	0.02289	0.08722
OSBPL5	106.399	107.696	106.658	-0.019	0.8931	0.9465
AQR	730.197	730.879	730.333	-0.002	0.9831	0.9923
CPS1	82.898	37.113	73.741	1.209	7.3e-06	0.000178
FHL1	120506	125030	121411	-0.053	0.6061	0.7707
RTF2	726.299	789.013	738.842	-0.124	0.1284	0.2934
NLRP2	1.982	1.141	1.814	0.442	0.5837	0.7551
SLC45A4	131.001	123.894	129.58	0.078	0.633	0.7875
RNF10	2584.65	2584.2	2584.56	0	0.9997	0.9998
ZNF839	212.435	248.725	219.693	-0.238	0.06416	0.182
ZDHHC6	277.829	291.598	280.583	-0.061	0.4649	0.6619
GRAMD1B	262.401	115.081	232.937	1.2	6.9e-09	6.29e-07
RNH1	476.653	446.429	470.608	0.1	0.2108	0.4068
NDUFS1	9377.15	10771.2	9655.96	-0.2	0.07001	0.1938
RB1CC1	2585.7	3300.7	2728.7	-0.355	7.22e-05	0.001073
ERP44	311.264	321.335	313.278	-0.066	0.3266	0.5361
ALAS1	801.586	991.96	839.661	-0.311	0.01625	0.06795
BIRC3	110.227	94.551	107.092	0.206	0.2751	0.482
AKAP11	1013.4	931.624	997.048	0.123	0.2614	0.467
GLRX2	496.403	609.865	519.096	-0.301	0.06831	0.1904
SNAPC1	114.563	142.813	120.213	-0.326	0.007591	0.03873
DERA	162.757	184.075	167.021	-0.205	0.007441	0.03813
STRAP	798.255	965.762	831.756	-0.273	0.003856	0.02329
ABCC2	96.302	61.814	89.405	0.654	0.002636	0.01743
DEF6	16.17	13.995	15.735	0.248	0.4763	0.6711
PLEKHO1	483.121	441.983	474.893	0.131	0.4326	0.6347
GCLM	395.639	369.858	390.482	0.098	0.502	0.6905
UBR2	3285.02	4144.12	3456.84	-0.336	4.24e-05	0.0007121
EHD2	260.908	253.907	259.508	0.038	0.7953	0.8901
DEPDC1	7.087	5.641	6.798	0.269	0.4669	0.6634
CCDC28A	80.088	79.921	80.054	0.01	0.9229	0.9627
RRAGD	2987.45	3745.93	3139.15	-0.328	0.004717	0.02714
HSF2	816.688	896.134	832.577	-0.133	0.3208	0.5304
PHF20	1035.75	986.932	1025.99	0.067	0.5737	0.7478
HSD17B6	1.214	1.921	1.355	0.511	0.5563	0.7332
NR1H3	54.855	52.105	54.305	0.122	0.4537	0.652
TYMP	53.514	62.477	55.307	-0.258	0.1426	0.3145
NCAPH2	196.892	214.445	200.403	-0.102	0.2278	0.4272
TOMM34	71.633	77.718	72.85	-0.121	0.3072	0.5166
SEC63	380.96	330.812	370.93	0.22	0.03483	0.1184
KPNA6	2328.27	2917.77	2446.17	-0.327	0.0001003	0.001391
VIM	2914.27	2197.04	2770.83	0.409	0.005739	0.03139
RTEL1-TNFRSF6B	44.243	39.282	43.251	0.166	0.2883	0.4962
FAS	96.813	63.779	90.206	0.595	0.0001029	0.001419
RNASET2	108.234	90.569	104.701	0.274	0.06783	0.1895
CD44	754.312	414.447	686.339	0.865	2.57e-05	0.0004802
KCNG1	3.607	2.329	3.351	0.584	0.1981	0.3904
AGPAT4	103.762	106.255	104.261	-0.037	0.8166	0.9025
SLAMF7	8.899	7.755	8.67	0.01	0.9784	0.9893
BTN3A1	177.431	208.541	183.653	-0.23	0.1329	0.3004
MIPEP	139.259	207.317	152.87	-0.594	4.09e-06	0.0001119
PRKCH	357.258	418.162	369.439	-0.228	0.07664	0.2063
INSRR	0.997	0.053	0.808	1.965	0.02005	1
IFNGR1	493.997	565.126	508.223	-0.205	0.008591	0.04265
B4GALT7	66.257	78.287	68.663	-0.265	0.03475	0.1182
SH2D2A	1.94	2.03	1.958	0.129	0.814	0.901
VRK2	212.91	324.752	235.279	-0.618	3.1e-06	9.02e-05
TNFRSF1B	131.869	177.919	141.079	-0.439	0.001185	0.009535
VEZT	2199.98	1917.26	2143.44	0.199	0.004155	0.02464
POU2F2	14.659	9.006	13.528	0.751	0.0768	0.2065
BRD9	281.172	282.149	281.368	-0.009	0.9103	0.9563
SNX1	856.891	929.022	871.317	-0.115	0.3682	0.5776
TBPL1	70.707	86.968	73.959	-0.329	0.05548	0.1646
ARNTL2	24.822	7.808	21.419	1.523	0.0002351	0.002711
BCLAF1	3066.66	2581.98	2969.72	0.246	0.0001116	0.00151
SLC39A9	449.51	507.216	461.051	-0.182	0.02102	0.08218
ANK1	4830.78	5316.39	4927.9	-0.139	0.2463	0.4496
IBSP	2.489	2.59	2.51	-0.132	0.8633	0.9303
TFB1M	159.991	166.084	161.21	-0.05	0.6705	0.8123
RABEP1	2119.71	2487.2	2193.21	-0.232	0.004972	0.02818
HMGB3	87.135	33.018	76.312	1.472	1.62e-07	8.69e-06
NUP160	496.846	432.118	483.9	0.203	0.06599	0.1859
BAK1	75.284	116.207	83.468	-0.636	3.54e-08	2.43e-06
MUSK	191.986	79.55	169.499	1.302	2.69e-08	1.94e-06
IKZF2	651.778	731.313	667.685	-0.169	0.2238	0.4221
GRN	281.349	287.665	282.612	-0.027	0.8141	0.901
FAM13B	521.843	414.503	500.375	0.333	9.16e-05	0.001297
ARHGAP31	443.651	573.379	469.596	-0.379	0.02725	0.09928
CENPQ	41.588	47.634	42.797	-0.187	0.2945	0.5028
SARS1	1019.48	982.887	1012.16	0.053	0.5091	0.6959
RANBP3	218.768	207.193	216.453	0.074	0.4349	0.6367
ARID4A	334.018	251.948	317.604	0.413	0.000147	0.00187
EIPR1	92.803	106.869	95.616	-0.224	0.07492	0.2031
PNPLA6	282.356	418.686	309.622	-0.566	9.19e-05	0.001301
IFT88	169.766	187.54	173.321	-0.125	0.3	0.509
ALG1	111.145	104.102	109.736	0.122	0.3777	0.5867
ZCCHC8	356.574	380.255	361.31	-0.093	0.321	0.5305
ABCF2	345.079	285.492	333.161	0.264	0.1137	0.2707
CHPF2	194.436	132.879	182.124	0.573	4.1e-06	0.0001121
LRRC7	290.104	176.886	267.46	0.728	0.00812	0.04073
FUT8	184.079	156.336	178.53	0.234	0.05047	0.1541
UBA6	704.331	637.094	690.883	0.146	0.2473	0.4508
GAB2	259.666	369.817	281.696	-0.506	0.001782	0.013
ATP6V0A1	1052.23	1082.3	1058.24	-0.045	0.6399	0.7918
PIAS1	734.582	713.9	730.445	0.041	0.6433	0.794
SLC4A7	3663.36	2034.29	3337.55	0.848	2.45e-06	7.45e-05
APBA2	5.483	4.218	5.23	0.231	0.602	0.768
MAP2K3	495.249	465.144	489.228	0.092	0.5577	0.7344
EFCAB1	0.592	0.908	0.655	-0.125	0.8859	1
TMSB10	579.907	455.531	555.032	0.347	0.005345	0.02975
ASTE1	58.712	54.267	57.823	0.121	0.4102	0.6152
RNF19A	1142.16	1076.53	1129.04	0.087	0.3355	0.5454
PEX3	190.59	211.008	194.674	-0.147	0.196	0.3877
GABARAPL2	364.152	408.46	373.014	-0.161	0.1247	0.2879
MYOC	549.714	505.885	540.948	0.119	0.5412	0.723
SH3YL1	214.859	215.252	214.938	0.009	0.9356	0.9688
FAM136A	230.243	229.17	230.028	-0.002	0.9851	0.993
VCL	3663.39	2945.63	3519.84	0.314	0.0004066	0.004194
DEPDC1B	1.497	1.188	1.435	0.359	0.5769	0.7498
DAPK2	1936.16	1246.31	1798.19	0.635	1.2e-07	6.8e-06
NSMAF	381.91	391.944	383.917	-0.047	0.6798	0.8184
ADSS2	136.791	167.965	143.026	-0.299	0.01423	0.06184
STAP1	2.393	3.231	2.56	-0.551	0.3493	0.5595
TIMP2	510.844	386.041	485.883	0.408	0.008669	0.04298
RFC1	610.772	540.434	596.704	0.172	0.09859	0.2451
TBC1D23	937.952	708.137	891.989	0.402	0.0002043	0.002428
CUL3	1712.68	1716.23	1713.39	-0.006	0.9316	0.9674
MYOM2	18553.9	17012.9	18245.7	0.125	0.3093	0.5188
CYP46A1	25.9	25.541	25.828	0.101	0.6675	0.8106
ZZZ3	1043.33	1062.89	1047.24	-0.029	0.7502	0.863
USP2	786.206	783.468	785.658	0.007	0.958	0.9799
CASR	32.188	27.971	31.344	0.21	0.3988	0.6044
TUBG2	41.013	37.349	40.28	0.17	0.2802	0.4871
RPL26L1	64.786	66.006	65.03	-0.024	0.8416	0.9172
FLT4	87.008	125.332	94.673	-0.544	0.01548	0.0657
NSUN2	567.589	537.981	561.668	0.075	0.2878	0.4957
FBXO42	572.41	575.539	573.036	-0.011	0.8454	0.92
MFAP3	668.94	725.099	680.172	-0.118	0.1456	0.3187
MRI1	141.957	115.73	136.712	0.295	0.01603	0.06735
METTL1	24.116	21.775	23.648	0.12	0.6109	0.7736
HOXC8	38.302	34.174	37.476	0.155	0.4036	0.609
AGA	52.374	93.381	60.576	-0.867	8.77e-07	3.34e-05
PI4K2B	64.281	53.755	62.176	0.249	0.07613	0.2054
BOD1L1	1244.74	1168.56	1229.51	0.089	0.657	0.8034
MAT2B	530.289	608.706	545.972	-0.195	0.009619	0.04633
TLL1	41.034	23.08	37.444	0.799	0.004282	0.02524
EDC4	438.85	397.512	430.582	0.152	0.07665	0.2063
TRIO	2673.25	2557.72	2650.14	0.064	0.4286	0.6312
VCAN	1493.9	998.268	1394.77	0.582	0.002007	0.0142
CLEC16A	458.129	348.922	436.287	0.392	0.0005075	0.004958
MSR1	130.528	42.815	112.985	1.644	2.54e-08	1.86e-06
CDH1	8.622	2.588	7.415	1.687	0.0003723	0.003924
MTREX	1374.95	1289.49	1357.86	0.092	0.3478	0.5578
DNAH5	30.839	11.874	27.046	1.583	0.0001123	0.001517
ZFYVE16	1313.48	1343.42	1319.47	-0.031	0.7439	0.8588
RIPOR1	209.831	186.491	205.163	0.164	0.2363	0.4372
C6	18.611	16.589	18.206	0.234	0.6303	0.786
RAI14	129.521	94.885	122.594	0.449	0.02134	0.08296
SOX30	0.489	0.41	0.473	0.053	0.954	1
PNKP	95.504	77.502	91.904	0.287	0.08336	0.2182
BEST2	0.772	0.613	0.74	0.11	0.9008	1
PHLPP2	212.378	198.897	209.682	0.102	0.5886	0.7584
SPDL1	82.877	66.886	79.679	0.354	0.03118	0.1095
STAU2	1173.08	1711.27	1280.71	-0.548	7.97e-06	0.0001899
SLC66A1	47.293	38.773	45.589	0.339	0.02238	0.08586
CTNS	78.783	81.824	79.391	-0.026	0.8696	0.934
RTN4R	1.677	1.529	1.648	0.226	0.6738	0.8143
PHF23	105.878	111.572	107.016	-0.101	0.3512	0.5614
CDH10	0.588	0.074	0.485	1.284	0.2346	1
INPP4A	621.774	538.994	605.218	0.212	0.01113	0.0516
RAB27B	17.42	17.158	17.368	-0.126	0.7503	0.863
PSMA4	670.447	796.587	695.675	-0.253	0.005488	0.03035
MYO16	5.491	4.133	5.22	0.362	0.4118	0.6164
LSG1	431.15	439.381	432.796	-0.038	0.6612	0.8062
PARP3	119.463	119.157	119.401	-0.019	0.8834	0.9414
TNC	598.914	193.159	517.763	1.638	0.0005151	0.005003
THAP3	67.598	54.801	65.038	0.292	0.01501	0.06416
RIPOR3	59.556	67.53	61.151	-0.197	0.3939	0.6002
TDP1	49.437	51.441	49.838	-0.005	0.9782	0.9892
AIFM2	81.302	85.6	82.162	-0.069	0.5723	0.7467
C2orf83	2.485	2.572	2.502	-0.037	0.9463	0.9737
SPATA7	153.455	165.002	155.764	-0.103	0.5233	0.7075
MED17	293.001	337.74	301.949	-0.186	0.09755	0.2433
RETSAT	469.197	585.83	492.524	-0.322	0.05657	0.167
CAPG	25.74	17.244	24.04	0.64	0.004896	0.02791
AP2S1	92.972	117.166	97.811	-0.333	0.002567	0.01709
USH2A	28.844	14.231	25.922	1.263	0.008023	0.04037
TG	12.749	10.224	12.244	0.716	0.1941	0.3853
ADAM28	33.275	24.319	31.484	0.475	0.1015	0.2499
BARX2	1.16	0.675	1.063	0.463	0.5027	0.691
DCUN1D1	1161.76	955.989	1120.61	0.279	0.0005585	0.005329
JADE2	222.87	213.289	220.954	0.069	0.6224	0.7805
LCP2	57.832	65.909	59.448	-0.178	0.2725	0.4793
TRIT1	158.414	149.716	156.674	0.068	0.5524	0.7307
ADRB1	8.47	7.267	8.229	0.208	0.4648	0.6618
CUL7	322.957	357.663	329.898	-0.138	0.1511	0.3268
CTNNA1	1970.14	1874.33	1950.98	0.071	0.2919	0.5001
PHKA2	269.398	169.416	249.402	0.672	1.94e-05	0.0003841
CNTLN	126.791	156.18	132.669	-0.314	0.003415	0.02117
EPHA3	135.265	108.243	129.86	0.33	0.1211	0.2826
HSPA5	907.918	813.76	889.086	0.157	0.1438	0.3163
DSG2	61.404	61.807	61.485	-0.011	0.9514	0.9766
GEMIN8	55.464	47.266	53.824	0.243	0.1134	0.2702
OFD1	406.564	347.008	394.653	0.231	0.009898	0.04728
GPM6B	83.31	35.302	73.709	1.281	1.47e-08	1.17e-06
PREX2	743.937	846.543	764.458	-0.185	0.06148	0.1765
WDR37	658.558	541.42	635.131	0.282	0.005489	0.03035
YTHDC2	965.658	1017.7	976.065	-0.076	0.2662	0.4726
CTPS2	155.804	150.431	154.729	0.036	0.7635	0.8705
ATP6V1H	340.516	398.13	352.038	-0.226	0.016	0.06725
POLR2B	1893.42	1894.93	1893.73	-0.003	0.9627	0.982
FAM214A	1684.16	1525.4	1652.41	0.141	0.2022	0.3956
ARAP2	124.274	77.499	114.919	0.67	0.002426	0.01636
TPR	2902.06	2650.05	2851.66	0.13	0.05979	0.1735
CP	88.117	35.599	77.614	1.324	0.0006536	0.006002
KATNIP	94.872	104.306	96.759	-0.126	0.5504	0.7292
DTNBP1	54.955	48.296	53.623	0.192	0.2441	0.4469
XK	288.052	286.357	287.713	0.006	0.9552	0.9783
ANO2	125.879	179.05	136.513	-0.525	0.002342	0.01596
C12orf4	352.888	395.79	361.468	-0.168	0.05938	0.1726
SCML1	203.065	231.001	208.653	-0.193	0.08427	0.2201
WWC3	356.188	320.465	349.044	0.147	0.09728	0.2429
ARHGAP6	218.833	255.621	226.19	-0.226	0.1554	0.3328
FAM184B	192.573	48.993	163.857	1.981	3.26e-11	7.38e-09
MAP4	21840	26511.7	22774.3	-0.28	0.004228	0.02498
GOPC	667.101	616.043	656.89	0.117	0.01025	0.04851
ROS1	2.648	9.183	3.955	-0.749	0.1201	0.281
USP28	1909.67	2012.89	1930.32	-0.077	0.5171	0.7023
HDAC9	1396.25	1303.73	1377.74	0.1	0.4003	0.6059
TSPAN17	147.888	224.601	163.23	-0.616	1.4e-05	0.0002951
NOP16	76.287	92.203	79.47	-0.281	0.1076	0.2603
CC2D2A	190.716	165.161	185.605	0.215	0.09316	0.2361
RRM2B	1285.37	1432.2	1314.73	-0.159	0.1145	0.272
ZNF800	625.94	402.69	581.29	0.64	0.001353	0.01057
TNFRSF17	0.939	0.28	0.807	0.804	0.4422	1
SNX29	468.132	389.81	452.467	0.275	0.02219	0.08533
LMO3	44.94	24.199	40.791	0.899	0.002176	0.01512
MRPS10	787.422	864.651	802.868	-0.137	0.07187	0.1972
GUCA1A	2.484	2.579	2.503	-0.021	0.9718	0.9862
RSF1	978.461	802.098	943.189	0.289	0.001803	0.0131
VPS13D	5639.52	5287.96	5569.21	0.093	0.2071	0.4019
CELF2	469.04	390.437	453.319	0.271	0.0143	0.06207
FAM120A	1602.25	1763.7	1634.54	-0.139	0.0524	0.1581
R3HDM1	372.695	440.929	386.342	-0.248	0.1174	0.2767
COL9A2	5.596	3.378	5.152	0.865	0.08693	0.2251
KITLG	323.468	444.015	347.577	-0.466	0.003157	0.01998
ERCC8	413.21	439.737	418.515	-0.09	0.293	0.5013
ADAMTS6	33.23	30.921	32.768	0.205	0.5355	0.7183
H6PD	1667.82	1702.21	1674.69	-0.029	0.7989	0.8922
VAMP3	729.616	737.328	731.159	-0.015	0.8966	0.9486
PER3	1180.51	825.463	1109.5	0.515	0.0001465	0.001866
TNFRSF9	9.3	5.849	8.61	0.534	0.1715	0.3558
EPN3	0.543	0.092	0.452	0.935	0.3988	1
LTBP1	1113.95	771.665	1045.49	0.531	7.39e-06	0.0001792
RCN1	292.081	331.091	299.883	-0.178	0.1178	0.2774
ELN	145.218	82.712	132.717	0.82	0.001747	0.01284
RFC2	94.416	79.469	91.426	0.241	0.02937	0.1048
ARID1B	2202.81	2357.76	2233.8	-0.097	0.1179	0.2775
CLPTM1L	193.471	202.812	195.339	-0.069	0.5484	0.7281
NEDD4L	1216.74	1040.18	1181.42	0.228	0.06324	0.1802
PPP1R3F	242.76	239.502	242.108	0.019	0.8588	0.9276
HEXB	246.354	344.221	265.928	-0.478	6.07e-09	5.64e-07
PTCD2	278.346	410.601	304.797	-0.572	3.59e-05	0.0006247
NEXMIF	12.484	8.399	11.667	0.613	0.02402	0.0905
JKAMP	246.738	274.975	252.386	-0.161	0.07673	0.2064
DKK3	162.795	120.304	154.297	0.435	0.03087	0.1088
ARHGEF5	15.11	7.793	13.647	0.856	0.01533	0.06523
NFE2L3	17.912	27.574	19.845	-0.528	0.07804	0.2087
MCUR1	254.797	298.041	263.445	-0.24	0.04228	0.1358
LIMA1	641.954	466.989	606.961	0.464	4.43e-05	0.0007356
LETMD1	360.36	336.846	355.657	0.101	0.28	0.4868
SLC4A8	28.62	14.566	25.809	0.945	0.006411	0.03416
LAMC3	11.224	5.464	10.072	0.867	0.04108	0.1331
PTGER3	23.437	20.324	22.814	0.309	0.4593	0.6568
TNIP3	1.238	0.919	1.174	0.313	0.6634	0.8076
MAPK9	479.706	489.227	481.61	-0.028	0.7653	0.8713
COL23A1	8.378	2.303	7.163	1.823	0.000809	0.007066
BCAR1	308.514	341.173	315.046	-0.141	0.2067	0.4014
FHIP1B	161.787	123.813	154.192	0.382	0.0004268	0.004355
HERPUD1	628.559	737.461	650.339	-0.236	0.03559	0.1201
HOMER3	208.617	192.756	205.445	0.101	0.4557	0.6538
RAD51	8.281	7.63	8.151	0.104	0.7994	0.8924
POLQ	97.905	39.251	86.175	1.319	1.06e-05	0.000235
PIK3CB	346.721	406.19	358.615	-0.235	0.08792	0.2267
CYBA	54.541	67.702	57.173	-0.34	0.03023	0.1071
THOC3	92.713	90.729	92.316	0.017	0.922	0.962
HEBP2	728.34	1000.92	782.857	-0.463	0.0002755	0.003074
MPHOSPH9	593.94	568.528	588.857	0.057	0.586	0.7565
PLEKHA5	154.825	105.232	144.906	0.576	0.004114	0.02446
SIKE1	581.362	580.439	581.178	-0.005	0.9675	0.9838
RRP12	443.389	615.697	477.85	-0.472	0.003628	0.02219
FNIP2	1072.53	1322.14	1122.45	-0.301	0.01099	0.05124
MSMO1	90.839	103.049	93.281	-0.172	0.2022	0.3956
TTC17	1000.03	912.82	982.59	0.126	0.04019	0.131
ALX4	128.085	9.566	104.381	3.712	2.21e-23	2.03e-19
FSTL4	5.295	5.953	5.426	-0.029	0.9579	0.9798
FOXN3	3938.18	3841.14	3918.77	0.036	0.6707	0.8124
METTL24	11.53	7.34	10.692	0.766	0.05547	0.1646
AKR7A2	193.74	232.567	201.505	-0.271	0.003642	0.02226
MRTO4	152.195	153.94	152.544	-0.013	0.9283	0.9655
NNAT	4.545	0.943	3.824	2.162	0.002707	0.01779
USE1	52.203	91.741	60.111	-0.84	3.26e-06	9.38e-05
MCF2L2	72.381	48.987	67.702	0.568	0.02755	0.09989
NRIP2	25.031	35.276	27.08	-0.43	0.1004	0.2482
LAMA3	228.743	154.074	213.81	0.573	0.005501	0.03038
AP5M1	1114.79	1247.45	1141.32	-0.165	0.05468	0.163
ANAPC4	238.382	202.454	231.196	0.227	0.03682	0.123
KCNQ1	13.555	15.946	14.033	-0.04	0.8948	0.9474
TRAPPC3	205.602	218.773	208.237	-0.108	0.2826	0.4896
THRAP3	2502.29	2202.02	2442.24	0.184	0.02423	0.09109
PHPT1	287.184	435.989	316.945	-0.606	0.0001461	0.001863
ENTPD2	2.471	1.32	2.24	0.791	0.1573	0.3354
LY75	35.669	26.223	33.78	0.424	0.2132	0.4097
ARID4B	578.757	534.992	570.004	0.111	0.2662	0.4726
OPN3	52.347	62.181	54.314	-0.259	0.192	0.3827
SDCCAG8	438.553	418.54	434.551	0.064	0.4637	0.6609
PTPRN	0.499	0.582	0.515	-0.218	0.8372	1
HHAT	23.056	17.044	21.854	0.472	0.02543	0.09426
KIF1B	17060.1	15189.4	16686	0.168	0.02139	0.08312
FOXC1	29.067	28.354	28.924	0.038	0.8485	0.9219
TBC1D22A	181.967	214.227	188.419	-0.217	0.01931	0.07711
SYNE2	6745.56	6619.19	6720.28	0.027	0.7747	0.8769
PLEKHH1	79.039	152.466	93.725	-0.676	0.05075	0.1545
ATP9A	1324.77	1371.59	1334.13	-0.047	0.7465	0.8605
CBLN4	8.48	2.786	7.341	1.62	0.0008226	0.00715
CHRDL2	6.904	7.992	7.121	-0.187	0.7426	0.858
FAM168A	663.272	709.809	672.58	-0.099	0.1738	0.359
RELT	106.301	156.72	116.385	-0.566	0.01438	0.06234
GALC	288.06	253.972	281.242	0.179	0.07757	0.2078
NOP58	392.902	354.82	385.286	0.138	0.04681	0.1461
SZRD1	713.067	849.441	740.342	-0.259	0.00392	0.02353
KCNH2	6.889	1.947	5.901	1.396	0.003132	0.01988
CUL1	1116.92	1323.61	1158.26	-0.246	0.003192	0.02015
FAM114A2	309.145	348.781	317.072	-0.182	0.06033	0.1745
CYFIP2	188.863	160.733	183.237	0.233	0.2798	0.4867
GINM1	458.052	445.248	455.491	0.031	0.6811	0.819
EIF2AK2	758.08	848.801	776.224	-0.168	0.03928	0.1289
USP36	291.806	210.447	275.534	0.476	1.3e-05	0.0002765
KMT2C	5633.28	5616.39	5629.9	0.004	0.9408	0.9711
MCOLN3	19.027	13.511	17.924	0.561	0.05383	0.1612
CCDC85A	132.748	171.619	140.522	-0.381	0.002967	0.0191
PUM2	1108.66	1000.97	1087.12	0.145	0.1153	0.2732
MRPL43	201.428	243.262	209.795	-0.28	0.001095	0.008947
ITIH4	1068.24	759.659	1006.52	0.493	0.01687	0.06979
HPF1	67.474	53.977	64.774	0.318	0.01103	0.05132
ZFR	2016.52	1749.56	1963.12	0.206	0.0002705	0.003028
ZNF280C	73.106	83.622	75.21	-0.162	0.2885	0.4963
NPFFR2	1.573	1.169	1.492	0.536	0.4071	0.6124
PHF21B	6.133	0.752	5.057	3.476	2.11e-06	6.56e-05
TRAF1	37.451	29.478	35.856	0.336	0.04406	0.1398
RC3H2	1588.74	1595.31	1590.05	-0.006	0.925	0.9641
IL17RB	12.823	10.783	12.415	0.384	0.1386	0.3089
TRAF3IP2	98.728	74.654	93.913	0.407	0.01742	0.07145
GYG2	14.196	6.441	12.645	1.148	0.06703	0.188
DCBLD2	427.051	541.92	450.025	-0.338	0.003014	0.01933
SOAT1	132.14	149.968	135.706	-0.184	0.3455	0.5555
PKP2	542.536	121.936	458.416	2.156	1.75e-24	2.41e-20
MSH4	75.019	40.493	68.114	0.909	0.0001475	0.001875
F7	1.733	1.061	1.598	1.046	0.1754	0.3611
GDI2	1560.14	1731.29	1594.37	-0.153	0.01339	0.05907
PRDM1	35.968	35.529	35.88	-0.012	0.9672	0.9837
ATG5	415.778	521.384	436.899	-0.331	0.003896	0.02346
TMCC3	728.129	521.701	686.843	0.483	0.0002949	0.003249
PITHD1	344.148	387.119	352.742	-0.172	0.08176	0.2156
MTA3	208.746	210.767	209.15	-0.005	0.961	0.9809
USP13	15568.1	16226.2	15699.7	-0.06	0.6528	0.8003
ATP11B	1457.78	907.355	1347.69	0.686	1.97e-09	2.36e-07
LAMC2	21.124	17.654	20.43	0.275	0.322	0.5314
CDK14	322.818	266.915	311.638	0.278	0.02475	0.09244
SEC61A1	1026.12	1017.12	1024.32	0.01	0.914	0.9576
PPP1R12A	1654.53	1320.64	1587.75	0.324	8.51e-05	0.001227
RASGRF1	0.815	0.426	0.737	0.513	0.598	1
CAMK2B	1061.9	879.869	1025.49	0.274	0.002566	0.01709
CROCC	147.295	118.372	141.511	0.326	0.09967	0.247
POLR3E	607.559	772.773	640.602	-0.344	0.001196	0.009602
ATP2B4	1645.7	1896.88	1695.93	-0.204	0.01941	0.07743
ZC3H11A	1900.48	2075.44	1935.47	-0.128	0.2474	0.4509
RIOK2	290.561	307.949	294.038	-0.085	0.4962	0.6862
YIPF1	115.242	145.516	121.297	-0.349	0.00105	0.008649
NDC1	188.146	165.845	183.686	0.177	0.1594	0.3384
DGKG	169.352	219.522	179.386	-0.377	0.06848	0.1907
FLYWCH1	221.37	218.226	220.741	0.022	0.8624	0.9296
UNKL	191.485	252.295	203.647	-0.405	0.009487	0.04586
TBXAS1	35.246	46.545	37.506	-0.402	0.02198	0.08481
PARP12	104.862	90.089	101.907	0.204	0.1875	0.3771
ALDH18A1	118.329	100.345	114.732	0.224	0.07809	0.2088
TARBP1	723.199	676.867	713.933	0.094	0.3422	0.5528
GATB	271.729	291.3	275.643	-0.097	0.3433	0.5536
MXD1	156.478	231.386	171.46	-0.568	0.0005365	0.005158
CDK17	395.414	378.671	392.065	0.053	0.5492	0.7286
DNAJC25	52.964	64.719	55.315	-0.325	0.01705	0.07032
SLC2A3	89.532	97.224	91.07	-0.128	0.5007	0.6898
PSD	3.617	0.906	3.075	1.678	0.006242	0.03343
CTDP1	121.964	119.956	121.563	0.023	0.8483	0.9217
YBX3	9304.43	14623.1	10368.2	-0.652	5.54e-07	2.32e-05
STYK1	5.336	2.784	4.825	0.796	0.1632	0.344
WNK1	4069.42	5300.22	4315.58	-0.381	2.4e-05	0.0004551
CCAR1	713.185	669.482	704.444	0.088	0.2848	0.4922
OGFR	123.074	115.194	121.498	0.09	0.4391	0.6396
GNA15	9.326	7.56	8.973	0.336	0.2373	0.4383
PIGV	65.318	71.43	66.54	-0.135	0.3314	0.5411
PTPRU	169.272	197.844	174.987	-0.223	0.2821	0.489
SNRNP40	302.567	257.372	293.528	0.228	0.006537	0.03457
RIMBP2	8.18	9.81	8.506	-0.291	0.5652	0.7408
COL11A1	28.288	3.477	23.326	3.376	2.12e-08	1.6e-06
QSER1	1163.59	1038.94	1138.66	0.164	0.06398	0.1816
MPC1	650.204	1071.43	734.45	-0.722	2.45e-06	7.45e-05
ACAA1	155.806	171.818	159.009	-0.14	0.3369	0.5468
BCAT1	95.576	105.624	97.585	-0.119	0.5605	0.7368
HDAC7	254.281	179.381	239.301	0.499	0.0005036	0.004934
LZTS1	26.673	26.494	26.637	0.014	0.9373	0.9696
PRDM6	20.629	19.959	20.495	0.356	0.389	0.5964
SPAG4	1.184	2.794	1.506	-1.206	0.03936	0.1291
NCKAP1	2892.14	3454.56	3004.62	-0.257	0.0006037	0.005659
MRPS35	627.345	714.892	644.855	-0.194	0.02758	0.09994
GUCY1B1	131.54	147.515	134.735	-0.183	0.1088	0.2624
SFSWAP	493.487	507.936	496.377	-0.045	0.6129	0.7749
TNK2	292.294	260.844	286.004	0.171	0.2608	0.4663
MON2	1348.8	1224.51	1323.94	0.14	0.164	0.3451
CDH3	7.424	3.586	6.656	1.343	0.005767	0.03151
GPBP1	1340.57	1500.49	1372.56	-0.165	0.004604	0.02667
DGAT2	52.746	67.739	55.745	-0.364	0.4083	0.6134
ZNF112	153.326	135.124	149.686	0.202	0.1453	0.3183
CS	3818.12	4586.4	3971.78	-0.265	0.009127	0.04455
LTK	6.398	0.398	5.198	3.459	8.66e-06	0.0002015
MRPS24	376.661	625.678	426.464	-0.735	2.64e-08	1.9e-06
ELMO2	404.088	308.502	384.971	0.381	8.31e-05	0.001204
WAPL	1287.3	1339.61	1297.77	-0.06	0.4019	0.6075
VMP1	513.077	522.536	514.969	-0.032	0.7289	0.8494
APPBP2	722.93	735.6	725.464	-0.03	0.6752	0.8149
POLD1	50.79	43.797	49.392	0.242	0.1795	0.3664
SEZ6	0.619	0	0.496	1.111	0.3804	1
EIF4B	14015.1	15387.4	14289.5	-0.135	0.126	0.2898
SLC6A16	12.334	9.874	11.842	0.397	0.2927	0.501
BICRA	24.983	21.983	24.383	0.235	0.3681	0.5775
SPHK2	51.378	43.057	49.714	0.253	0.0765	0.2061
RPL18	1584.72	1568.38	1581.45	0.014	0.8765	0.9379
CA11	15.745	22.072	17.011	-0.47	0.02194	0.08469
ISOC2	197.334	245.117	206.89	-0.322	0.007825	0.03963
U2AF2	233.623	211.947	229.287	0.148	0.285	0.4924
EPN1	320.691	483.988	353.35	-0.596	8.58e-06	0.0002002
MED29	201.856	219.462	205.377	-0.094	0.452	0.6506
AHRR	2.286	2.688	2.367	0.678	0.3413	0.5518
ZNF275	148.871	178.263	154.749	-0.249	0.0321	0.1119
MTMR1	325.627	336.979	327.898	-0.048	0.6288	0.7849
GPC1	729.091	828.733	749.02	-0.183	0.1238	0.2865
ADCK1	65.529	67.741	65.971	-0.042	0.727	0.8482
HAGH	419.455	497.105	434.985	-0.241	0.01065	0.04997
RNF4	284.323	301.97	287.852	-0.106	0.2103	0.4062
CASP8	66.278	63.254	65.673	0.048	0.7964	0.8908
LIMCH1	8049.56	6370.57	7713.76	0.337	3.11e-05	0.0005586
INTS13	302.584	319.431	305.954	-0.086	0.465	0.6619
TM7SF3	349.699	316.618	343.083	0.152	0.2431	0.4457
SPA17	7.271	16.666	9.15	-1.284	0.004938	0.02806
TSPAN32	5.501	4.16	5.232	0.329	0.4784	0.673
CCN5	177.483	104.159	162.818	0.774	0.005622	0.03091
DMRT3	5.735	4.992	5.586	0.221	0.597	0.7646
ST3GAL6	267.026	298.452	273.311	-0.159	0.5157	0.7013
NGFR	44.662	10.337	37.797	2.207	3.67e-09	3.84e-07
CDON	247.58	178.673	233.799	0.48	0.002733	0.01792
TAF2	455.3	440.361	452.312	0.047	0.6346	0.7881
HIPK2	1815.03	2325.82	1917.19	-0.358	0.006388	0.03406
TNPO3	926.03	1044.1	949.644	-0.175	0.007522	0.03847
RFXANK	100.517	105.358	101.485	-0.075	0.6762	0.8156
TMEM161A	140.852	122.354	137.152	0.192	0.282	0.4889
LPAR2	3.47	5.354	3.847	-0.483	0.2503	0.4546
CTSA	223.491	251.638	229.121	-0.174	0.06762	0.1891
SUGP2	889.879	746.82	861.267	0.245	0.0003876	0.004041
SLC12A2	1531.73	1610.59	1547.5	-0.073	0.6206	0.7794
SNX24	101.761	98.684	101.145	0.023	0.8571	0.9265
EYA2	20.806	7.285	18.102	1.171	0.05917	0.1722
CNN2	57.922	41.769	54.691	0.471	0.02183	0.08438
ABCA7	80.518	60.082	76.431	0.457	0.02551	0.09446
SNCAIP	37.008	31.262	35.858	0.335	0.1948	0.3861
DDX20	240.307	247.966	241.839	-0.059	0.4154	0.6194
BTBD1	5055.23	5711.08	5186.4	-0.177	0.06161	0.1768
FAR2	54.762	61.612	56.132	-0.195	0.3412	0.5517
BCAS1	5.856	1.203	4.925	2.089	0.0002418	0.002763
CHI3L2	4.468	1.512	3.877	1.35	0.02658	0.09749
SBNO2	144.226	133.203	142.021	0.113	0.5303	0.7141
PMS1	243.579	154.944	225.852	0.667	1.19e-06	4.17e-05
HMG20B	70.233	59.503	68.087	0.233	0.09562	0.2403
CALCRL	730.414	401.02	664.535	0.865	0.0004605	0.004628
TAF11	209.652	179.261	203.574	0.219	0.01189	0.05426
ANKS1A	366.335	424.63	377.994	-0.21	0.04023	0.1311
AP3D1	690.233	836.847	719.556	-0.279	0.007775	0.03945
ZNF76	487.901	487.257	487.772	-0.004	0.9848	0.9929
SLC9A3R2	145.986	190.51	154.89	-0.394	0.02062	0.0811
NTHL1	32.443	33.79	32.712	-0.09	0.5936	0.7628
UHRF1BP1	1099.89	1132.34	1106.38	-0.043	0.6121	0.7743
GNAI3	429.987	423.605	428.711	0.033	0.6588	0.8047
IPO5	4264.87	4125.32	4236.96	0.048	0.4142	0.6185
OAT	397.481	440.18	406.021	-0.154	0.2158	0.4126
WDR3	478.216	475.231	477.619	0.008	0.9519	0.9768
PKN2	900.626	717.485	863.998	0.32	8.96e-05	0.001277
WDR18	49.348	58.596	51.198	-0.267	0.1352	0.3041
TRAM2	179.47	185.25	180.626	-0.032	0.7255	0.8477
NTN1	54.661	47.258	53.181	0.205	0.2326	0.433
MCM10	15.111	10.999	14.289	0.589	0.1926	0.3835
DGKA	50.894	51.659	51.047	-0.029	0.8829	0.9413
ERBB3	542.725	31.914	440.563	4.116	3.59e-17	5.83e-14
ANKRD44	253.364	306.287	263.949	-0.279	0.3081	0.5175
KARS1	1637.01	2004.76	1710.56	-0.294	0.000582	0.005486
ADAT1	172.112	178.539	173.398	-0.055	0.7165	0.8417
PDIA5	38.114	31.494	36.79	0.247	0.2592	0.4646
TBC1D22B	132.413	132.227	132.376	0.009	0.9172	0.9591
NDUFB4	481.183	838.876	552.721	-0.805	1.01e-09	1.35e-07
SPEN	1516.93	1296.48	1472.84	0.225	0.0122	0.05529
MYLK	607.399	438.63	573.645	0.471	0.02819	0.1016
ZC3H15	667.203	561.074	645.977	0.249	0.002059	0.01449
MAP2K4	789.803	810.596	793.962	-0.041	0.6315	0.7866
PACC1	34.351	22.259	31.933	0.646	0.01365	0.05994
SNAP91	8.175	1.12	6.764	2.883	6.68e-05	0.00101
SLK	1860.02	1706.76	1829.37	0.121	0.2424	0.4447
CYB5R4	284.554	269.771	281.597	0.075	0.5871	0.7573
GSTO2	18.913	19.08	18.947	-0.028	0.9174	0.9591
SEC61A2	98.5	73.432	93.486	0.439	0.02877	0.1032
PRKCQ	2549.63	2748.11	2589.32	-0.109	0.2057	0.4001
TLE2	149.852	213.118	162.505	-0.515	0.004695	0.02705
ASB1	516.461	517.133	516.595	-0.001	0.9912	0.9955
FAM107B	82.221	70.036	79.784	0.237	0.262	0.4677
ME1	407.051	622.497	450.14	-0.619	7.61e-07	2.99e-05
TBC1D1	764.44	985.356	808.623	-0.368	0.04843	0.1497
CDK13	1210.3	1168.04	1201.85	0.049	0.4277	0.6305
MTHFD2	538.804	362.701	503.584	0.57	0.002118	0.0148
SLC9A7	660.698	643.467	657.252	0.037	0.7475	0.8613
FOXJ2	425.043	400.679	420.17	0.083	0.2533	0.4578
YBX1	4695.85	5661	4888.88	-0.27	0.02155	0.08356
PDE4A	106.968	143.872	114.348	-0.432	0.002974	0.01914
PPP2R5A	787.589	884.816	807.035	-0.173	0.04379	0.1393
CTNNA2	164.288	1.286	131.688	7.085	3.6e-12	1.1e-09
ELAVL1	258.813	245.096	256.07	0.075	0.3737	0.5829
TIE1	234.81	292.83	246.414	-0.324	0.06413	0.182
DIP2B	759.449	720.359	751.631	0.084	0.305	0.5145
SMARCD1	193.761	161.817	187.372	0.267	0.02388	0.09006
KDM4A	473.698	408.206	460.6	0.212	0.05784	0.1695
NFYC	435.18	504.068	448.957	-0.214	0.006723	0.03534
ZMYND12	19.434	20.941	19.736	-0.137	0.5793	0.7519
SLC9A3	37.503	35.261	37.055	0.045	0.8002	0.8928
NGEF	3.533	4.1	3.647	-0.01	0.9858	0.9934
ASPM	25.472	15.209	23.419	0.791	0.003068	0.01956
CD84	91.433	81.27	89.401	0.185	0.3348	0.5447
ELOVL1	52.554	64.814	55.006	-0.3	0.03743	0.1244
SPI1	18.101	18.345	18.15	0.035	0.8823	0.941
POLR1H	54.372	73.072	58.112	-0.432	0.0003766	0.003953
MPPED2	137.399	146.729	139.265	-0.082	0.6353	0.7886
ZBTB11	585.372	621.572	592.612	-0.092	0.1394	0.3101
ATXN3	349.468	308.892	341.353	0.184	0.07894	0.2103
GOLGA5	425.974	391.861	419.152	0.118	0.1299	0.2956
FGFR2	11.913	5.752	10.68	1.239	0.003215	0.02023
LRRC40	196.742	202.598	197.913	-0.051	0.5464	0.7268
ISOC1	173.33	226.24	183.912	-0.389	0.0006056	0.005671
EML1	1020.26	933.967	1003	0.125	0.2606	0.4663
TRMT11	373.566	393.302	377.513	-0.073	0.4077	0.6129
THUMPD1	551.176	596.11	560.162	-0.114	0.1783	0.3647
MSANTD3	156.328	128.836	150.83	0.278	0.051	0.1551
KIF26A	64.508	72.094	66.025	-0.175	0.3057	0.5151
ATG2B	1586.75	1632.44	1595.89	-0.041	0.6656	0.8091
ARFGEF1	1836.98	1566.28	1782.84	0.229	0.002079	0.0146
ACSM2B	2.65	0.655	2.251	1.978	0.05789	0.1696
ZFAT	278.82	297.395	282.535	-0.087	0.6642	0.8082
MTFR1	159.781	167.435	161.311	-0.08	0.388	0.5956
STAG3	35.64	47.094	37.931	-0.422	0.1224	0.2843
FECH	837.025	746.269	818.874	0.163	0.136	0.3052
MYO9A	3070.69	2731.36	3002.82	0.171	0.06743	0.1888
DDX3Y	237.999	367.68	263.935	-0.628	0.63	0.7858
PFKP	161.15	86.476	146.215	0.909	4.41e-05	0.000734
IDI1	801.547	1464.47	934.132	-0.871	2.25e-08	1.69e-06
SP100	376.386	425.449	386.198	-0.177	0.1644	0.3456
KLF6	429.128	464.582	436.219	-0.114	0.3832	0.5909
PLPP1	458.515	488.522	464.516	-0.088	0.3813	0.5897
NEO1	1276.37	980.858	1217.27	0.383	0.001331	0.01044
TRAM1	488.298	544.733	499.585	-0.158	0.08562	0.2226
PHKA1	2321.78	3626.54	2582.73	-0.644	0.0004012	0.00415
TNFRSF1A	260.87	305.299	269.756	-0.235	0.03919	0.1287
CACNB1	1430.9	1744.72	1493.67	-0.285	0.009224	0.04491
EVI5	552.917	449.026	532.139	0.297	0.006031	0.0326
STOML1	89.848	80.797	88.038	0.15	0.3039	0.5133
PKM	14977.7	23741.3	16730.4	-0.665	0.003901	0.02347
DHX29	861.93	904.87	870.518	-0.077	0.3291	0.5387
DNTTIP2	706.339	656.356	696.343	0.103	0.2603	0.4658
METTL22	194.43	300.844	215.713	-0.633	1.11e-05	0.0002461
TP53BP1	1258.97	1189.05	1244.99	0.082	0.3827	0.5906
TRO	81.757	24.681	70.342	1.755	1.36e-06	4.65e-05
RRP15	620.957	637.271	624.219	-0.039	0.7943	0.8895
RHOA	1418.63	1577.7	1450.45	-0.155	0.01816	0.07357
DHX8	551.223	477.124	536.403	0.203	0.1357	0.3049
PMS2P4	43.521	27.731	40.363	0.67	0.0007111	0.006411
PRKCZ	16.104	3.878	13.659	2.438	9.99e-07	3.63e-05
ZFY	148.207	229.628	164.491	-0.632	0.6161	0.7767
IARS2	1403.01	1541.43	1430.69	-0.14	0.1009	0.249
SYT1	7.396	4.62	6.841	0.836	0.07735	0.2075
NAV3	395.705	201.391	356.842	0.976	0.0002592	0.002924
IDH3G	247.458	253.473	248.661	-0.028	0.762	0.8698
ROGDI	141.743	186.277	150.65	-0.404	0.002864	0.01859
PDZD4	44.244	26.721	40.74	0.726	0.01802	0.07321
ATP2B3	4.645	0.316	3.779	3.217	2.81e-05	0.000517
ROCK1	1150.53	851.049	1090.63	0.436	1.35e-05	0.0002858
CBFB	347.955	310.371	340.438	0.167	0.09983	0.2472
PDK3	271.029	295.003	275.824	-0.125	0.4382	0.639
HYAL2	145.003	154.586	146.92	-0.097	0.4681	0.6642
HDAC4	1183.55	1555.9	1258.02	-0.394	0.02543	0.09426
RASSF1	75.235	72.068	74.601	0.041	0.7251	0.8474
FGFR3	6.061	8.399	6.529	-0.527	0.3145	0.5239
IFI35	32.017	30.525	31.719	0.04	0.819	0.9038
HEATR6	294.722	301.693	296.117	-0.035	0.7279	0.8488
COASY	121.948	135.71	124.7	-0.142	0.2418	0.444
PLEKHH3	272.313	238.868	265.624	0.188	0.2256	0.4243
MEF2A	2303.64	2442.16	2331.35	-0.086	0.1637	0.3445
OTUD5	187.943	177.994	185.953	0.072	0.4563	0.6543
TFE3	130.908	128.192	130.365	0.05	0.6828	0.8202
TBC1D25	78.508	76.449	78.096	0.076	0.6708	0.8124
ACSL4	633.296	633.922	633.421	-0.004	0.9634	0.9823
INPP5A	740.776	1034.69	799.559	-0.486	7.22e-07	2.87e-05
GPKOW	214.725	220.057	215.792	-0.036	0.6422	0.7933
GRIPAP1	119.665	94.054	114.543	0.339	0.01635	0.06828
FTSJ1	114.049	121.553	115.55	-0.096	0.4171	0.621
PRR11	32.081	15.98	28.861	0.819	0.005384	0.02992
REEP1	509.256	397.459	486.897	0.36	0.0006971	0.006325
ATP11A	533.03	495.36	525.496	0.102	0.3616	0.571
POLR1A	947.546	899.888	938.014	0.072	0.3653	0.5748
LAPTM4A	409.635	534.281	434.564	-0.371	3.52e-06	9.93e-05
TTC7A	140.407	93.048	130.935	0.617	1.13e-05	0.0002482
IP6K2	200.646	165.554	193.628	0.287	0.003792	0.02298
STON1-GTF2A1L	20.862	18.685	20.426	0.131	0.7826	0.882
SRBD1	282.327	181.066	262.075	0.644	3.95e-05	0.0006741
KIF2A	490.077	341.275	460.317	0.526	0.002207	0.01529
RASGRP2	71.459	64.984	70.164	0.121	0.4621	0.6592
PSME4	3658.61	4541.78	3835.24	-0.313	0.0006106	0.005707
IFT80	188.813	183.473	187.745	0.028	0.8301	0.9103
SIRT2	1663.72	2295.22	1790.02	-0.465	0.0003444	0.003695
ERLEC1	401.337	490.054	419.081	-0.291	0.0007493	0.006675
PPP2R5B	118.255	134.294	121.463	-0.181	0.2435	0.4461
PYGM	37985.6	61431	42674.7	-0.694	0.0001277	0.001673
PITX1	77.433	114.271	84.801	-0.565	0.02855	0.1026
MAST4	628.546	627.1	628.257	0.007	0.9646	0.9826
ADGRF5	1281.91	1889.03	1403.33	-0.561	0.0003495	0.003741
SDK2	23.372	13.45	21.387	0.922	0.04492	0.142
NUP133	923.08	858.851	910.234	0.102	0.2575	0.4626
NUCKS1	6789.17	6511.03	6733.54	0.06	0.3216	0.5312
VPS35	962.853	1112.56	992.794	-0.207	0.03484	0.1184
DNAJA2	1617.12	1958.33	1685.36	-0.279	0.004581	0.02656
BCL3	19.04	15.911	18.414	0.385	0.1026	0.2518
KCNAB2	46.379	62.758	49.655	-0.418	0.1323	0.2995
ABCC9	4869.92	4740.86	4844.11	0.038	0.6439	0.7943
CLEC2D	136.985	118.838	133.356	0.199	0.1733	0.3582
FUNDC1	57.354	70.659	60.015	-0.297	0.007323	0.03762
MAOB	410.304	570.272	442.298	-0.479	0.008395	0.04185
RORA	2490.28	2200.12	2432.24	0.178	0.07142	0.1964
DRD4	1.11	1.084	1.105	-0.061	0.918	0.9594
TGFBR3	785.075	644.54	756.968	0.289	0.05985	0.1736
HES2	6.424	6.566	6.452	-0.052	0.9007	0.951
ATP1B3	119.852	97.625	115.407	0.295	0.05891	0.1717
NEDD4	4718.27	4890.32	4752.68	-0.052	0.6269	0.7838
PIGB	28.31	26.24	27.896	0.128	0.5655	0.7411
MAPK6	1278.24	1500.75	1322.74	-0.234	0.03107	0.1092
GNB5	62.797	50.392	60.316	0.329	0.02471	0.09238
RAB27A	48.092	43.343	47.142	0.155	0.4853	0.6781
HDHD5	283.011	288.624	284.134	-0.034	0.7274	0.8485
UFD1	253.832	350.03	273.072	-0.472	0.001305	0.01026
LRP6	1936.39	1679.78	1885.07	0.207	0.04133	0.1336
GUCY2C	1.858	2.191	1.925	0.187	0.7855	0.8838
SCT	14.743	9.725	13.74	0.612	0.1415	0.313
PHRF1	306.695	308.556	307.067	-0.009	0.9266	0.965
ELP1	832.341	780.481	821.969	0.084	0.187	0.3766
NUCB2	294.794	255.875	287.01	0.197	0.05046	0.1541
PFN2	1776.54	1868.14	1794.86	-0.073	0.5303	0.7141
PTPN3	1363.93	2196.5	1530.44	-0.688	9.36e-07	3.47e-05
SPTB	7455.63	7428.95	7450.3	0.005	0.9572	0.9794
DAPP1	64.377	39.473	59.396	0.727	4.18e-05	0.0007061
FGF10	22.209	19.174	21.602	0.189	0.5805	0.7528
SLC44A1	696.713	590.863	675.543	0.242	0.05321	0.16
TMEM260	134.995	175.185	143.033	-0.38	0.00226	0.01557
SMG6	507.753	398.968	485.996	0.351	0.003208	0.0202
EXOC5	941.931	985.421	950.629	-0.07	0.3807	0.5894
CLTCL1	2703.66	2202.81	2603.49	0.297	0.01044	0.04912
FGF22	1.198	2.002	1.359	-0.496	0.3056	0.5149
FSTL3	42.932	32.684	40.882	0.463	0.03164	0.1106
DGCR2	474.535	420.063	463.641	0.177	0.04684	0.1462
RNF126	109.63	177.539	123.212	-0.7	4.23e-07	1.86e-05
MNT	89.136	79.792	87.267	0.159	0.3485	0.5586
ZXDC	833.126	791.259	824.753	0.081	0.2112	0.4072
JMJD6	258.976	424.407	292.062	-0.717	3.68e-06	0.0001027
POLB	519.755	423.336	500.471	0.296	0.0009502	0.008039
ST6GALNAC1	14.962	14.767	14.923	-0.005	0.9877	0.9942
WIPI1	872.979	1252.83	948.95	-0.523	1.89e-06	6.04e-05
FRMPD1	46.516	47.042	46.622	-0.027	0.9352	0.9687
GBA2	706.53	590.508	683.326	0.257	0.00387	0.02335
NDST1	644.522	787.056	673.029	-0.289	0.02675	0.09792
ASNS	26.783	31.137	27.654	-0.199	0.4405	0.6405
AP3M2	253.208	206.953	243.957	0.284	0.01141	0.05252
ST6GALNAC2	138.32	239.857	158.627	-0.806	7e-06	0.0001725
PABPC1	680.904	519.951	648.713	0.393	0.001166	0.009404
TESK2	119.124	103.806	116.061	0.246	0.146	0.3193
CFAP20	79.743	81.802	80.154	-0.03	0.8377	0.9151
CSNK2A2	275.54	215.444	263.521	0.356	0.007921	0.03995
PTPN21	663.706	421.574	615.279	0.661	4.58e-07	1.99e-05
EIF2B3	615.408	843.51	661.029	-0.461	1.56e-08	1.22e-06
CAMK2A	2270.46	2439.32	2304.23	-0.103	0.3693	0.5784
TCOF1	240.02	247.298	241.476	-0.036	0.7585	0.8682
CDC42	2468.62	2469.04	2468.7	-0.002	0.9785	0.9894
OSBPL3	113.898	156.922	122.503	-0.469	0.05151	0.1561
SLC12A3	0.471	1.332	0.643	-0.409	0.6129	1
RAD18	67.545	87.151	71.466	-0.348	0.03098	0.109
ATP2B1	1334.12	1383.24	1343.94	-0.056	0.4444	0.6441
NCK2	368.061	356.47	365.743	0.051	0.6232	0.7809
MAP4K4	1288.83	1090.72	1249.21	0.243	0.03332	0.1147
MGAT4A	300.896	383.337	317.385	-0.351	0.006202	0.03328
RPL31	2011.53	1828.24	1974.88	0.137	0.1604	0.34
WDR1	1337.42	933.401	1256.62	0.522	8.77e-05	0.001255
SNX13	2044.45	2048.89	2045.34	-0.006	0.9377	0.9697
ARHGAP10	1569.55	1023.7	1460.38	0.617	9.56e-10	1.29e-07
RPS6KA2	565.705	638.473	580.259	-0.176	0.101	0.2492
ING3	150.26	179.162	156.04	-0.248	0.009614	0.04631
VASH1	132.963	121.249	130.62	0.132	0.3406	0.5509
LMCD1	5525.92	5161.13	5452.96	0.099	0.6499	0.7985
BUD23	334.161	354.035	338.136	-0.083	0.3171	0.5268
SEL1L	1881.37	1735.39	1852.17	0.115	0.1173	0.2764
TRIP13	7.819	8.569	7.969	-0.265	0.5551	0.7321
ATP6AP1	256.781	282.673	261.959	-0.131	0.1477	0.3219
TCF3	98.153	83.984	95.319	0.22	0.1721	0.3567
TRIB2	225.289	248.336	229.899	-0.148	0.2671	0.4735
DAZAP1	303.931	298.033	302.751	0.023	0.8135	0.9007
MBD3	288.374	348.575	300.414	-0.277	0.000468	0.004678
HLTF	609.22	722.983	631.973	-0.247	0.01912	0.07657
FAM50A	149.828	168.777	153.618	-0.165	0.2189	0.4162
FAM3A	99.751	114.27	102.654	-0.197	0.09035	0.231
CPSF1	201.264	181.442	197.3	0.151	0.3627	0.5722
MYO3B	16.408	5.142	14.155	1.922	3.9e-05	0.0006652
CYBRD1	1048.17	831.053	1004.75	0.336	0.02456	0.09193
CDH19	29.711	8.206	25.41	1.915	5.87e-05	0.0009089
PDCD2	379.792	416.751	387.184	-0.139	0.1171	0.2762
SLC6A15	3.429	2.029	3.149	0.57	0.3283	0.538
RDH11	184.156	164.455	180.216	0.159	0.1139	0.2711
PRKACA	1159.71	858.062	1099.38	0.435	6.49e-05	0.0009855
ADGRL1	51.648	32.264	47.771	0.653	0.02443	0.09158
SPP2	0.828	0.959	0.854	-0.071	0.9454	0.9732
ACTN1	279.901	236.002	271.121	0.254	0.1786	0.3651
ZFYVE26	965.813	950.686	962.787	0.022	0.7684	0.8732
RPS6KA6	204.267	41.798	171.773	2.328	1.24e-09	1.64e-07
EPN2	267.011	318.218	277.253	-0.258	0.02737	0.09953
PTPN18	80.763	99.482	84.507	-0.277	0.04156	0.1342
LIMS2	200.052	287.562	217.554	-0.526	0.0008619	0.00741
ASIC4	1.435	0.998	1.348	0.89	0.2539	0.4586
SPEG	3259.68	4760.82	3559.91	-0.547	4.3e-06	0.0001171
LNX1	108.796	165.429	120.123	-0.618	0.0001133	0.001529
ALDH3A2	1620.47	1480.97	1592.57	0.13	0.2126	0.409
TFRC	4185.36	4840.17	4316.32	-0.21	0.199	0.3915
SREBF1	232.863	235.442	233.379	-0.016	0.9439	0.9724
TRPC5	0.905	0.419	0.808	1.238	0.1412	1
AFF4	2357.03	1906.22	2266.87	0.306	1.67e-05	0.0003398
UBE2D1	911.957	1727.6	1075.09	-0.922	6.3e-09	5.81e-07
PALS1	812.165	812.802	812.292	-0.005	0.9462	0.9736
RHOBTB1	1754.33	2347.91	1873.05	-0.421	0.07007	0.1939
SMC1A	784.225	657.667	758.913	0.256	0.1163	0.275
HSD17B10	168.439	198.179	174.387	-0.228	0.007716	0.03923
MARK2	198.412	241.631	207.056	-0.281	0.02563	0.0948
HMMR	12.681	12.775	12.7	-0.013	0.9637	0.9824
CHFR	191.455	173.037	187.772	0.151	0.1169	0.2759
TRHDE	53.111	32.824	49.053	0.643	0.06113	0.1759
P4HA2	277.639	316.116	285.334	-0.185	0.1359	0.3051
FCGR2B	71.172	61.038	69.145	0.231	0.3098	0.5193
NFATC3	1553.47	1507.24	1544.22	0.044	0.501	0.69
TRNT1	133.152	121.262	130.774	0.111	0.3184	0.5278
ACADVL	3383.69	4269.84	3560.92	-0.336	0.006551	0.03464
STK10	152.633	183.751	158.856	-0.262	0.09373	0.2369
FBXW11	1194.96	1281.3	1212.23	-0.102	0.05391	0.1613
ACAP1	24.333	24.576	24.382	-0.077	0.8254	0.9077
CRMP1	4.202	4.846	4.331	-0.198	0.6086	0.7722
EVC	160.654	97.057	147.935	0.748	0.001038	0.008567
DERL2	257.088	221.489	249.968	0.206	0.1153	0.2732
SIDT1	22.794	18.259	21.887	0.407	0.2108	0.4068
NDE1	120.737	117.359	120.062	0.055	0.6976	0.83
IRAG1	269.544	333.073	282.25	-0.305	0.07141	0.1964
TMEM38A	3712.88	5713.8	4113.07	-0.622	4.67e-09	4.6e-07
AP1M1	274.975	370.117	294.003	-0.425	0.001156	0.009342
PVR	430.79	507.366	446.105	-0.234	0.1323	0.2995
XRCC1	96.277	90.414	95.105	0.111	0.3132	0.5227
SCARB1	88.95	94.004	89.961	-0.083	0.6023	0.7683
CYP2W1	0.531	0.45	0.515	0.024	0.9762	1
MCM2	166.176	171.119	167.165	-0.049	0.7041	0.8341
MOV10L1	2.723	2.845	2.748	0.111	0.8122	0.8999
PANX2	1.351	0.68	1.217	1.226	0.09834	0.2447
SELENOO	74.291	101.43	79.718	-0.465	0.0001214	0.001606
TP63	639.71	403.854	592.539	0.67	8.85e-07	3.37e-05
ALPK1	158.911	103.976	147.924	0.621	0.0002026	0.002412
LLGL2	13.944	14.336	14.022	0.117	0.7222	0.8453
PDE8A	455.585	481.114	460.69	-0.077	0.5685	0.7436
CLCN4	1561.21	2105.8	1670.13	-0.433	0.002861	0.01858
NLE1	72.93	52.885	68.921	0.478	0.0373	0.1241
SDHA	2990.74	3779.18	3148.43	-0.338	0.0004921	0.004852
SMARCE1	857.891	818.683	850.049	0.069	0.2657	0.472
GSDMB	56.291	59.04	56.841	-0.047	0.7979	0.8917
KDM5A	1748.39	1776.15	1753.94	-0.023	0.7678	0.8728
ADAM11	4.089	1.814	3.634	1.37	0.02794	0.1009
PPP2R3A	7632.04	6613.16	7428.27	0.207	0.001556	0.01177
FERMT2	1030.88	1077.52	1040.21	-0.068	0.4866	0.6789
ABCB11	4.333	1.777	3.822	1.464	0.108	0.261
DHRS9	5.345	3.782	5.032	0.51	0.3176	0.5272
PTGS2	6.466	5.212	6.216	0.295	0.4948	0.6848
IGF2BP2	36.983	61.711	41.929	-0.68	0.04314	0.1377
MAP3K13	141.099	145.698	142.019	-0.041	0.7575	0.8675
ST6GAL1	468.309	526.552	479.958	-0.176	0.2314	0.4313
TBX21	2.649	2.309	2.581	0.293	0.6224	0.7805
FRY	2961.78	2651.86	2899.8	0.16	0.1422	0.3138
PICALM	2237.76	1551.06	2100.42	0.529	4.65e-07	2.01e-05
NSF	506.266	478.077	500.628	0.08	0.5815	0.7536
GLI2	37.871	25.639	35.425	0.531	0.03608	0.1212
CLASP1	4093.53	3160.01	3906.83	0.374	3.53e-06	9.93e-05
MRPS34	124.937	161.575	132.264	-0.381	0.004922	0.028
NOTCH3	1018.85	906.504	996.384	0.168	0.2159	0.4127
CLNS1A	634.438	615.046	630.559	0.052	0.4381	0.6389
PPP2R2C	8.876	11.509	9.403	-0.521	0.1755	0.3613
TEAD2	84.628	73.996	82.502	0.174	0.3531	0.5634
EED	143.543	179.837	150.802	-0.317	0.005037	0.02844
CDHR2	1.547	3.421	1.922	-1.229	0.07331	0.2
SNCB	0.87	1.645	1.025	-0.895	0.2283	0.4277
TSG101	450.647	467.549	454.028	-0.057	0.473	0.6681
NCBP3	569.761	509.931	557.795	0.164	0.1512	0.327
ATP2A3	45.813	56.719	47.994	-0.318	0.1784	0.3648
CA12	4.474	1.721	3.923	1.894	0.00621	0.0333
MGLL	904.25	1139.33	951.267	-0.335	0.0007312	0.006547
NTN4	390.361	337.163	379.721	0.216	0.08697	0.2251
BCS1L	119.947	92.685	114.494	0.348	0.001978	0.01404
NUAK1	677.957	661.226	674.611	0.037	0.7595	0.8687
DPP8	1865.71	1893.88	1871.35	-0.024	0.7439	0.8588
SLC24A1	53.129	32.932	49.089	0.693	0.004786	0.02743
ZNF532	1889	1363.84	1783.97	0.471	1.26e-05	0.0002705
SCARF1	108.124	118.411	110.181	-0.133	0.3359	0.5456
LMAN1	1971.35	1793.86	1935.85	0.134	0.03989	0.1304
HACD3	226.247	222.804	225.559	0.027	0.759	0.8683
IPCEF1	17.068	21.038	17.862	-0.38	0.3726	0.5816
ZZEF1	1647.29	1699.66	1657.76	-0.044	0.5473	0.7272
ENO1	1174.63	1058.98	1151.5	0.152	0.1257	0.2894
MYDGF	54.024	57.671	54.754	-0.081	0.553	0.731
ANO8	94.205	103.657	96.095	-0.144	0.2323	0.4326
TUBE1	176.294	187.046	178.445	-0.091	0.4899	0.681
ARHGEF10L	859.338	1066.65	900.801	-0.313	0.0008623	0.007411
TXK	18.615	12.64	17.42	0.466	0.08149	0.2151
WSCD2	15.788	10.767	14.784	0.861	0.04877	0.1504
KCNQ2	7.266	1.514	6.115	1.432	0.1549	0.3323
TACR2	2.51	2.086	2.425	0.457	0.3748	0.584
ACTR6	124.78	155.006	130.825	-0.313	0.003269	0.02051
TIPIN	55.143	51.931	54.501	0.117	0.433	0.635
SRI	155.366	147.547	153.802	0.067	0.5435	0.7251
EIF4G3	1492.41	1675.26	1528.98	-0.168	0.07771	0.2081
NUP37	118.44	159.9	126.732	-0.451	0.0004656	0.004663
SEMA3A	15.497	4.728	13.343	2.137	0.0002061	0.002446
GTSE1	3.18	1.319	2.808	0.842	0.119	0.2792
SEMA3C	4328.5	2668.28	3996.45	0.698	4.27e-06	0.0001164
TTC38	170.421	217.556	179.848	-0.32	0.002188	0.01517
ACAT1	3526.57	4219.78	3665.21	-0.259	0.04323	0.1379
GRAMD4	175.327	161.896	172.641	0.109	0.5853	0.756
CELSR1	11.29	22.824	13.597	-0.473	0.3611	0.5707
ZNF638	4287.31	4158	4261.45	0.044	0.5172	0.7024
SLC25A40	117.512	169.175	127.844	-0.537	0.0004895	0.004839
TIMM21	469.47	506.682	476.913	-0.117	0.3676	0.577
ADD2	52.33	58.515	53.567	-0.144	0.5613	0.7374
RASAL2	1483.35	1099.77	1406.63	0.432	0.0003919	0.00408
VPS9D1	49.758	51.42	50.091	-0.114	0.4463	0.6457
ZNF37A	521.462	486.729	514.516	0.096	0.3135	0.5229
MARK3	1577.57	1630.13	1588.09	-0.046	0.457	0.6548
SLC25A3	5867.54	7902.14	6274.46	-0.43	2.83e-05	0.0005188
FNDC3B	1546.78	1142.65	1465.95	0.437	1.07e-05	0.0002385
FOSL2	754.807	732.413	750.329	0.044	0.7314	0.8505
CACNG5	3.839	1.811	3.434	0.675	0.2352	0.4361
FRYL	1659.14	1734.72	1674.26	-0.064	0.3533	0.5636
TMEM131	2115.73	1796.22	2051.83	0.237	0.02349	0.08891
FSCN1	63.116	54.908	61.474	0.166	0.2781	0.4848
ACTB	2548.84	2713.46	2581.76	-0.089	0.4608	0.6584
MOCOS	40.235	50.034	42.194	-0.262	0.3756	0.5846
PLD1	178.56	172.89	177.426	0.049	0.7337	0.8518
WDR62	222.374	243.735	226.646	-0.129	0.5419	0.7237
DLG1	1367.59	979.595	1289.99	0.486	7.45e-06	0.0001806
RAB7A	773.561	837.142	786.277	-0.115	0.3287	0.5385
BCAP29	569.453	584.543	572.471	-0.045	0.6483	0.7975
SEC31B	263.071	293.765	269.21	-0.163	0.2509	0.4552
SART3	563.872	438.49	538.796	0.363	1.56e-06	5.19e-05
ARHGAP15	42.51	58.336	45.675	-0.465	0.07222	0.1978
EXOSC7	421.637	400.397	417.389	0.077	0.5332	0.7165
KIFAP3	551.422	508.699	542.878	0.115	0.07893	0.2103
MKRN2	662.188	754.037	680.557	-0.192	0.0406	0.132
MCM6	189.741	137.065	179.206	0.475	1.77e-06	5.74e-05
REXO2	208.603	243.177	215.517	-0.219	0.08191	0.2159
RBM7	164.313	199.625	171.375	-0.271	0.01643	0.06853
RBMS2	637.396	483.221	606.561	0.39	0.1284	0.2934
BAZ2A	632.415	543.871	614.706	0.224	0.05036	0.1538
PTPN23	191.273	202.125	193.443	-0.074	0.5661	0.7415
MLH1	967.117	815.525	936.799	0.244	0.002847	0.01851
UNG	222.143	278.288	233.372	-0.331	0.002636	0.01743
FMO4	31.278	25.722	30.167	0.344	0.1841	0.3729
KLHL20	363.456	390.795	368.924	-0.107	0.1804	0.3678
RGS11	21.083	17.361	20.339	0.367	0.2979	0.5066
SLC46A1	86.327	120.587	93.179	-0.427	0.006256	0.03349
PLXNA2	755.546	705.203	745.477	0.099	0.3909	0.5979
SPAG5	20.502	14.522	19.306	0.876	0.009301	0.04522
ANKRD13A	408.912	349.679	397.065	0.224	0.01386	0.06061
TPD52	73.773	89.37	76.893	-0.279	0.2294	0.429
ACACB	2109.16	2741.68	2235.67	-0.378	0.003967	0.02373
TRAF4	10.421	8.664	10.07	0.39	0.2692	0.4757
PAG1	203.534	254.311	213.69	-0.33	0.108	0.261
GPATCH1	114.794	121.906	116.216	-0.072	0.5249	0.7092
ICAM3	58.84	84.12	63.896	-0.538	0.01162	0.05326
NT5C2	2221.85	1601.03	2097.69	0.473	0.00151	0.01148
MCAM	518.306	530.033	520.652	-0.032	0.8743	0.9368
GPC4	381.628	281.487	361.599	0.437	0.004802	0.02749
MBNL3	162.936	202.171	170.783	-0.312	0.1975	0.3896
CAMSAP3	0.926	0.076	0.756	1.004	0.2771	1
RAP1GAP	4.111	1.595	3.608	2.719	0.005433	0.0301
XAB2	211.047	206.954	210.229	0.041	0.6553	0.8023
ARHGEF1	135.954	139.494	136.662	-0.024	0.8489	0.9221
STXBP2	11.161	8.948	10.718	0.374	0.3077	0.5172
MAP2K7	182.627	223.393	190.78	-0.293	0.009016	0.04416
NMRK2	936.452	1530.17	1055.2	-0.708	0.01043	0.04912
DGKD	1615.02	1246.68	1541.35	0.376	0.01038	0.04891
CTTNBP2	47.884	41.276	46.562	0.247	0.4801	0.6744
RARB	138.051	126.897	135.82	0.127	0.4185	0.6222
TOP2B	2484.72	2269.99	2441.78	0.129	0.04981	0.1528
TM9SF3	1245.28	1057.64	1207.75	0.237	0.001913	0.01369
NFKB2	122.34	92.074	116.287	0.417	0.01065	0.04995
UBE2T	88.328	101.468	90.956	-0.215	0.1915	0.382
PPP1R12B	12876.4	11310.8	12563.2	0.187	0.007931	0.03999
DNAJC10	787.347	758.808	781.639	0.048	0.5816	0.7536
GTF3C1	1356.26	1473.08	1379.62	-0.12	0.2145	0.4113
IL4R	87.486	83.467	86.682	0.099	0.585	0.7559
USP33	886.224	891.976	887.374	-0.012	0.8472	0.9211
PAK3	55.289	16.821	47.595	1.737	4.45e-09	4.43e-07
CAPN6	209.562	91.481	185.946	1.207	7.03e-07	2.8e-05
DCX	18.08	2.733	15.011	2.606	3.32e-07	1.54e-05
SNRPA	73.903	97.972	78.716	-0.392	0.002293	0.01572
SPAG6	1.965	0.528	1.678	2.004	0.008636	0.04284
EXOSC5	57.804	67.763	59.796	-0.238	0.07214	0.1977
DYNC1I2	735.634	635.082	715.524	0.213	0.00495	0.02808
APBB1IP	21.02	23.826	21.581	-0.154	0.5765	0.7496
LRCH4	97.362	75.739	93.037	0.355	0.01785	0.0727
FAM76B	124.043	110.704	121.375	0.16	0.2048	0.3985
SIRT6	17.739	23.002	18.792	-0.318	0.1604	0.34
POLD3	97.93	95.045	97.353	0.068	0.6214	0.7797
ACTN2	30904.9	36998.6	32123.6	-0.26	0.04915	0.1513
CAPZB	638.919	730.775	657.291	-0.196	0.08119	0.2145
GPR137B	22.14	20.002	21.712	0.215	0.4401	0.6403
NAALAD2	53.846	41.141	51.305	0.351	0.1132	0.2699
JADE1	466.264	427.419	458.495	0.122	0.191	0.3814
SLC25A43	33.538	35.514	33.933	0.097	0.5377	0.7201
UBE2A	343.753	400.844	355.172	-0.212	0.007795	0.03953
FGFR1	620.054	544.244	604.892	0.189	0.1083	0.2614
FKBP6	1.231	1.28	1.241	-0.205	0.7426	0.858
FBLN1	384.628	263.312	360.365	0.552	0.01409	0.06137
ITGA8	236.001	192.306	227.262	0.303	0.1897	0.3797
CST7	2.629	1.693	2.442	0.666	0.2086	0.4043
MAP2	192.444	158.911	185.737	0.263	0.1859	0.3753
PIAS2	1492.54	1545.7	1503.17	-0.053	0.4899	0.681
AMPH	71.023	57.379	68.294	0.327	0.1285	0.2936
ARAF	442.936	523.164	458.981	-0.241	0.02628	0.09661
MCCC1	411.961	472.342	424.038	-0.198	0.1064	0.2582
LAMP3	3.218	1.389	2.852	0.821	0.105	0.2557
FAP	192.966	153.515	185.076	0.338	0.1106	0.2655
NEBL	116.501	119.847	117.171	-0.094	0.7158	0.8413
ACER3	200.577	207.625	201.987	-0.054	0.6282	0.7847
UBE2K	742.085	686.005	730.869	0.111	0.2093	0.405
PIK3C3	860.25	813.899	850.98	0.077	0.2368	0.4377
N4BP2	316.129	271.392	307.182	0.218	0.2106	0.4064
TIGAR	234.882	266.007	241.107	-0.182	0.4569	0.6548
TULP3	103.556	70.456	96.936	0.57	2.31e-05	0.0004402
SYNJ2	201.483	304.022	221.991	-0.598	0.0003616	0.003834
ADCY2	2405.28	2471.65	2418.55	-0.039	0.723	0.8459
PPP2R5C	1332.49	1321.06	1330.21	0.013	0.7796	0.8803
PMS2P1	135.692	108.082	130.17	0.339	0.1527	0.3291
RBFOX1	1747.14	1572.31	1712.17	0.152	0.134	0.3019
GNB1	458.926	429.984	453.137	0.093	0.393	0.5997
HOXA9	116.975	118.911	117.362	-0.045	0.7653	0.8713
EDN1	25.014	28.803	25.772	-0.232	0.4225	0.6258
MLLT10	526.128	514.89	523.88	0.026	0.8293	0.91
ZCWPW1	29.611	34.767	30.642	-0.246	0.2127	0.4091
ADCYAP1R1	51.824	40.316	49.522	0.372	0.08664	0.2245
P2RY10	7.864	7.71	7.833	-0.043	0.8931	0.9465
ITM2A	250.721	288.289	258.234	-0.205	0.09417	0.2377
NRDC	2727.98	3776.65	2937.71	-0.47	4.55e-07	1.98e-05
VDAC3	3979.84	4748.32	4133.54	-0.256	0.02922	0.1043
PCM1	9279.65	8321.36	9087.99	0.157	0.01849	0.07464
TNRC6C	636.759	704.289	650.265	-0.143	0.2282	0.4276
CBFA2T2	332.408	193.961	304.719	0.786	5.36e-08	3.38e-06
BRINP1	17.73	16.317	17.448	0.111	0.7143	0.8404
ITCH	1323.63	1285.38	1315.98	0.041	0.5973	0.7648
PKD2L2	220.902	219.895	220.7	0.011	0.9265	0.965
TP53INP2	310.864	460.211	340.733	-0.57	0.006026	0.03259
SDF4	361.863	368.849	363.26	-0.027	0.7746	0.8769
MYH7B	2679.7	2415.69	2626.9	0.151	0.3972	0.6029
TP73	7.3	0.573	5.954	4.203	3.91e-06	0.0001079
TOLLIP	201.925	202.696	202.08	0.016	0.9178	0.9593
UBE2D4	908.724	1374.04	1001.79	-0.598	8.44e-07	3.26e-05
CLUL1	0.975	0.583	0.896	0.699	0.3716	0.5807
RUNX1T1	330.347	289.684	322.214	0.193	0.0782	0.2091
CDH17	1.886	0.999	1.709	0.871	0.2064	0.401
THOC1	291.306	292.147	291.474	0.004	0.9634	0.9823
FKBP7	45.631	47.066	45.918	-0.071	0.718	0.8428
OSBPL6	1078.79	948.256	1052.68	0.185	0.1993	0.3918
SLC1A3	734.868	834.597	754.814	-0.184	0.2333	0.4339
XRCC5	2681.93	2936.76	2732.89	-0.13	0.03381	0.1158
LXN	19.95	36.807	23.322	-0.952	7.17e-06	0.0001758
SP140	10.064	9.793	10.01	0.01	0.982	0.9915
MKNK1	228.11	249.585	232.405	-0.132	0.1184	0.2783
TNS1	4943.19	5120.26	4978.6	-0.051	0.5935	0.7626
REXO1	77.121	81.467	77.991	-0.095	0.6525	0.8
SAR1A	1243.33	1319.34	1258.53	-0.087	0.2678	0.4741
CDC14A	81.842	94.693	84.413	-0.2	0.1481	0.3224
RAPGEF3	281.781	326.773	290.779	-0.216	0.2094	0.4051
CEACAM1	39.452	41.192	39.8	-0.232	0.4869	0.6791
SENP1	207.833	232.395	212.745	-0.151	0.1746	0.36
DUSP13	1089.98	1837.13	1239.41	-0.754	1.21e-07	6.81e-06
CIC	320.277	246.571	305.536	0.378	0.003482	0.02147
LIPE	82.511	75.799	81.169	0.145	0.6189	0.7782
FDFT1	974.607	1097.27	999.14	-0.173	0.05482	0.1632
PAFAH1B3	10.012	12.077	10.425	-0.295	0.2855	0.493
OPHN1	828.545	719.456	806.727	0.218	0.2645	0.4707
KIF22	88.44	105.93	91.938	-0.29	0.02258	0.08641
CARMIL1	58.554	62.011	59.246	0.02	0.9339	0.9685
PGM1	7813.92	11430.3	8537.19	-0.549	0.003389	0.02107
DDX1	1501.09	1724.53	1545.78	-0.203	0.0252	0.09368
DNM2	827.355	936.303	849.144	-0.179	0.02132	0.08296
EPB41L2	952.35	928.357	947.552	0.035	0.7153	0.8411
RIMS1	74.532	119.54	83.534	-0.694	0.0525	0.1583
MOXD1	8.657	7.469	8.419	0.269	0.5151	0.7009
STX7	790.892	911.695	815.052	-0.208	0.02174	0.08411
RABL2B	44.658	42.211	44.169	0.068	0.7424	0.858
KEAP1	894.383	1328.92	981.29	-0.572	2.44e-06	7.44e-05
DDX43	4.616	5.152	4.723	-0.452	0.3128	0.5223
PTPRH	3.546	6.553	4.147	-0.733	0.1234	0.2858
DCT	7.503	12.24	8.451	-0.719	0.04428	0.1405
SLC35C2	123.051	115.311	121.503	0.117	0.4151	0.6192
CRYBG3	2359.38	2436.26	2374.75	-0.047	0.5184	0.7035
EPHA6	1.384	0.212	1.15	1.915	0.03461	0.1178
SCTR	2.224	1.054	1.99	1.261	0.09739	0.2431
RFX3	277.774	203.567	262.933	0.453	0.0006814	0.006206
RIF1	1686.4	1633.51	1675.82	0.046	0.5319	0.7154
RAB21	1929.91	2069.16	1957.76	-0.099	0.3831	0.5908
SLC4A4	278.898	516.375	326.393	-0.893	9.46e-07	3.49e-05
SMARCA2	2555.72	2913.47	2627.27	-0.187	0.04567	0.1436
SESN1	2548.92	3146.64	2668.46	-0.305	0.0009361	0.007939
MID2	438.161	517.147	453.958	-0.244	0.01517	0.06468
COL5A3	209.945	174.314	202.819	0.259	0.1363	0.3058
SRCAP	473.414	458.859	470.503	0.048	0.5558	0.7329
PUM3	275.323	228.944	266.047	0.26	0.01403	0.06121
CPB2	1.471	0.764	1.33	1.228	0.06642	0.1868
CHRNA3	1.17	0.473	1.03	1.101	0.2331	0.4336
KCNN2	125.433	60.843	112.515	1.04	0.0004934	0.00486
CNOT4	678.239	810.277	704.646	-0.259	0.01108	0.05144
PSEN1	504.057	439.807	491.207	0.2	0.02537	0.0941
CPOX	126.831	126.441	126.753	-0.013	0.9076	0.9548
CLDND1	398.596	488.053	416.488	-0.296	0.004019	0.02397
MOK	38.451	35.89	37.939	0.158	0.4237	0.6268
HSP90AA1	4653.2	4619.95	4646.55	0.01	0.9517	0.9768
RBL1	777.225	745.496	770.88	0.061	0.5834	0.7551
DLGAP4	353.375	262.278	335.156	0.434	0.0008163	0.007111
IGSF9B	212.401	141.642	198.249	0.611	0.06076	0.1753
CFHR2	1.89	2.464	2.005	-0.44	0.3793	0.5882
CROCCP3	97.353	98.616	97.606	0.033	0.8637	0.9305
NDC80	7.882	7.277	7.761	0.044	0.8895	0.9443
AP4E1	544.174	673.556	570.05	-0.315	0.002132	0.01487
RSBN1	395.78	432.064	403.037	-0.127	0.2731	0.4797
MAGI3	255.056	218.232	247.691	0.219	0.02277	0.08685
CXCL2	9.387	12.419	9.993	-0.338	0.3964	0.6026
AFP	1.342	0.068	1.087	1.932	0.03543	0.1197
COL4A4	749.123	472.101	693.718	0.665	9.03e-05	0.001284
TCF7	14.875	17.878	15.476	-0.327	0.429	0.6314
OSTM1	303.86	246.523	292.392	0.297	0.05679	0.1674
CDH7	5.674	3.376	5.214	1.012	0.01374	0.06027
IMPG2	64.597	29.953	57.668	1.126	3.97e-06	0.000109
PCNP	601.097	644.002	609.678	-0.103	0.1993	0.3918
EXD2	314.145	354.535	322.223	-0.183	0.08947	0.2295
ARG2	158.99	32.988	133.79	2.269	6.1e-07	2.51e-05
MEF2C	19650.4	15889.1	18898.2	0.307	0.001797	0.01307
PTPRC	180.93	264.466	197.637	-0.551	0.00618	0.03322
CACNA1S	8756.65	10596.8	9124.68	-0.275	0.0006536	0.006002
PKP1	42.944	90.818	52.519	-1.095	0.001698	0.01257
UBA5	520.326	531.334	522.528	-0.033	0.7295	0.8495
STK17B	218.765	150.1	205.032	0.536	0.001486	0.01133
CDC14B	107.972	75.164	101.411	0.555	0.004422	0.02586
ZNF510	473.593	433.243	465.523	0.128	0.1915	0.382
LRP2	1.87	0.903	1.677	0.77	0.3908	0.5978
ZNF506	410.765	422.681	413.148	-0.041	0.6423	0.7933
JMJD4	146.593	137.616	144.798	0.106	0.4347	0.6366
DUSP12	59.853	56.613	59.205	0.086	0.5343	0.7174
AACS	94.042	156.722	106.578	-0.732	8.12e-09	7.14e-07
DELE1	471.524	467.929	470.805	0.01	0.9029	0.9522
SLC13A1	1.032	0.483	0.922	1.192	0.2532	0.4578
CADPS2	175.842	154.67	171.607	0.181	0.2838	0.491
PCDHB4	47.428	37.001	45.342	0.374	0.04218	0.1356
PCDHA6	3.392	2.594	3.232	0.531	0.2583	0.4636
PCDHGA2	90.53	55.533	83.531	0.728	0.0007059	0.006385
HSPB11	53.102	42.43	50.967	0.318	0.0226	0.08645
PHLPP1	190.223	164.455	185.07	0.202	0.1392	0.3099
ATP8B1	172.409	224.777	182.883	-0.388	0.04645	0.1453
IL12RB2	142.762	267.669	167.744	-0.907	0.005035	0.02844
SMARCD3	728.53	686.042	720.032	0.086	0.3238	0.5334
WDR70	468.687	432.093	461.368	0.108	0.2349	0.4359
FYB1	55.064	75.922	59.236	-0.478	0.0426	0.1366
MPP4	5.137	4.282	4.966	0.28	0.4661	0.6626
STRADB	868.616	1385.67	972.028	-0.677	7.52e-08	4.51e-06
BZW1	1182.09	1011.97	1148.07	0.221	0.0144	0.06239
PGR	243.685	123.739	219.696	0.996	0.0005178	0.005019
C1QTNF3	125.147	65.097	113.137	0.944	1.7e-06	5.57e-05
ME2	690.139	759.937	704.099	-0.144	0.1278	0.2927
C5orf22	403.891	434.812	410.075	-0.109	0.2164	0.4131
CCNT2	705.316	644.67	693.187	0.129	0.1467	0.3202
FAM135A	398.027	472.418	412.905	-0.247	0.000955	0.008064
COL19A1	254.749	58.962	215.592	2.106	1.52e-07	8.28e-06
EPB41L3	274.51	166.664	252.941	0.727	5.61e-05	0.0008771
COBLL1	437.383	357.822	421.47	0.291	0.1064	0.2582
DLG3	50.949	46.609	50.081	0.18	0.4545	0.6529
KCNK2	37.513	17.535	33.517	1.092	0.008323	0.04157
SERTAD4	42.356	36.797	41.244	0.285	0.2495	0.4538
TRAF5	116.683	107.022	114.751	0.113	0.4996	0.6888
MRPL22	158.425	159.198	158.579	-0.024	0.8051	0.8959
GEMIN5	661.013	720.847	672.979	-0.129	0.0789	0.2103
OPRK1	2.997	3.228	3.043	0.091	0.8666	0.9323
NFE2L1	8794.24	9966.77	9028.74	-0.18	0.0499	0.1529
SEMA5B	12.174	11.295	11.998	-0.01	0.9724	0.9866
GSK3B	1664.69	1680.69	1667.89	-0.011	0.9343	0.9686
ITGB5	420.91	371.967	411.122	0.18	0.2007	0.3936
ERC1	653.521	635.75	649.967	0.039	0.6553	0.8023
XPO1	2982.65	2377.39	2861.6	0.327	2.64e-05	0.0004899
RNF13	695.342	638.897	684.053	0.121	0.1431	0.3153
TRPM3	39.748	11.724	34.143	1.778	6.57e-06	0.0001632
PALB2	150.16	160.282	152.185	-0.092	0.3651	0.5746
DOP1A	1169.73	1105.62	1156.91	0.08	0.4526	0.6511
LYRM2	488.316	559.309	502.514	-0.204	0.05034	0.1538
BCKDHB	217.215	310.216	235.815	-0.512	0.0004011	0.00415
KAT6A	1702.17	1650.94	1691.92	0.042	0.4522	0.6508
TUT7	596.963	604.118	598.394	-0.017	0.8764	0.9379
ULK2	369.422	454.202	386.378	-0.302	0.06705	0.188
GRHL2	1.022	0.214	0.861	1.108	0.2022	0.3956
TNPO1	2899.17	2326.36	2784.61	0.318	0.0002737	0.00306
PLOD1	377.595	381.48	378.372	-0.016	0.8858	0.9427
P2RX5	208.329	283.644	223.392	-0.442	0.06802	0.1899
ITGAE	120.216	158.473	127.868	-0.407	0.01083	0.0506
DIS3	617.741	653.005	624.794	-0.092	0.2113	0.4075
PIBF1	298.515	306.479	300.108	-0.04	0.729	0.8495
TDRD3	1093.74	1089.77	1092.95	0.003	0.9715	0.9861
NUFIP1	86.737	93.991	88.188	-0.114	0.3524	0.5627
PDS5B	748.117	597.477	717.989	0.32	0.0009239	0.007855
OXCT1	755.885	629.988	730.706	0.266	0.172	0.3566
RRAGB	163.175	155.28	161.596	0.087	0.4702	0.6658
CYLD	2138.1	1648.12	2040.1	0.377	0.002089	0.01466
SLC27A5	40.182	30.473	38.24	0.457	0.02586	0.09537
ZNF324	99.555	89.969	97.638	0.134	0.3804	0.5892
ZNF671	176.033	177.401	176.307	-0.013	0.8818	0.9407
ZNF416	78.448	75.052	77.769	0.085	0.442	0.642
ZNF586	259.601	265.442	260.769	-0.027	0.7656	0.8714
ZNF446	34.242	30.511	33.496	0.182	0.3564	0.566
ZNF264	717.319	611.162	696.088	0.237	0.0004429	0.004487
RPS5	2045.53	2235.74	2083.57	-0.128	0.2071	0.4019
FAT1	1987.31	613.84	1712.62	1.697	5.78e-16	6.64e-13
YTHDC1	780.717	646.014	753.776	0.277	0.0002216	0.002593
CHMP2B	334.247	441.598	355.717	-0.413	2.68e-07	1.3e-05
SMAP2	116.147	119.882	116.894	-0.048	0.7462	0.8602
PPIE	200.381	228.089	205.922	-0.193	0.03014	0.1068
ZMPSTE24	471.969	420.65	461.705	0.172	0.09798	0.2441
STARD7	4729.84	5562.82	4896.43	-0.235	0.003313	0.0207
NOA1	223.173	242.609	227.06	-0.119	0.2167	0.4134
REST	977.523	918.416	965.701	0.082	0.206	0.4006
HAL	6.22	7.562	6.489	-0.36	0.5006	0.6898
SSH1	510.823	602.659	529.19	-0.236	0.01993	0.07908
GSTP1	564.965	829.51	617.874	-0.554	3.02e-09	3.37e-07
APLP2	1329.64	1192.66	1302.24	0.16	0.02221	0.08538
FAM234B	52.475	62.06	54.392	-0.232	0.0962	0.2414
SLCO1A2	5.008	2.484	4.503	0.922	0.1094	0.2632
WBP11	484.174	470.306	481.4	0.044	0.7294	0.8495
EIF3I	938.809	1068.14	964.676	-0.188	0.01477	0.06346
NKAIN1	48.075	42.369	46.934	0.161	0.5804	0.7528
COL16A1	175.934	96.85	160.117	0.871	0.0002009	0.002397
TXLNA	461.751	469.025	463.206	-0.03	0.5953	0.7637
APOB	50.733	174.926	75.572	-1.789	0.0002038	0.002426
NCOA1	2445.28	2228.84	2401.99	0.133	0.06184	0.1773
AGBL5	117.591	102.834	114.639	0.234	0.04095	0.1329
EFR3B	409.613	427.148	413.12	-0.058	0.6919	0.8261
KIF3C	41.604	34.677	40.219	0.277	0.196	0.3877
RAB10	3537.74	3273.72	3484.93	0.112	0.3586	0.568
GCKR	0.776	0.485	0.718	0.346	0.6971	1
HADHA	3896.07	3836.9	3884.23	0.022	0.8035	0.8949
MAPRE3	111.438	129.452	115.041	-0.205	0.1904	0.3807
CAD	174.765	154.727	170.758	0.197	0.144	0.3165
CD59	5514.27	8848.29	6181.07	-0.683	8.38e-07	3.25e-05
CD82	92.621	68.806	87.858	0.424	0.02761	0.09999
BCORL1	43.003	51.181	44.639	-0.257	0.3013	0.5106
ATRX	2849.36	2751.6	2829.81	0.05	0.582	0.7539
AK6	134.823	168.101	141.479	-0.311	0.003517	0.02163
FCN1	37.732	49.092	40.004	-0.386	0.129	0.2943
MYNN	418.124	469.21	428.341	-0.161	0.06549	0.1849
MECOM	258.534	442.836	295.394	-0.78	1.92e-07	1.01e-05
SCAMP1	614.557	780.803	647.806	-0.352	0.0001015	0.001402
PREP	489.954	652.208	522.405	-0.418	0.0005805	0.005476
HACE1	261.428	231.906	255.523	0.173	0.08961	0.2297
SEH1L	140.698	145.499	141.658	-0.065	0.5492	0.7286
WDR47	513.368	577.86	526.266	-0.177	0.2546	0.4593
WDFY1	560.065	579.005	563.853	-0.043	0.6169	0.7772
OVGP1	14.926	10.541	14.049	0.499	0.08917	0.2289
SLC25A24	471.538	356.373	448.505	0.401	0.0002393	0.002746
MAP3K4	1093.69	739.811	1022.91	0.565	0.0003711	0.003918
PILRA	10.593	11.485	10.771	-0.09	0.717	0.8421
IGSF9	1.02	0.536	0.923	0.764	0.4468	0.6461
ABCB1	34.172	33.815	34.101	0.074	0.8358	0.9139
ZNF213	37.15	34.116	36.543	0.181	0.3045	0.5141
AKR1B1	586.061	792.283	627.306	-0.436	0.0001567	0.001973
CPNE3	794.964	821.061	800.183	-0.049	0.6493	0.798
RRN3	592.325	725.356	618.931	-0.296	0.002263	0.01558
CTTN	797.335	700.826	778.034	0.189	0.03017	0.1069
WNT11	67.644	82.489	70.613	-0.283	0.172	0.3566
MTIF2	597.423	794.606	636.859	-0.418	5.24e-06	0.0001372
DDHD2	794.405	773.294	790.183	0.041	0.6362	0.7893
TTC39A	46.809	70.414	51.53	-0.619	0.05075	0.1545
EPS15	2070.32	2281.82	2112.62	-0.142	0.0934	0.2365
ORC1	6.164	2.831	5.498	1.179	0.00533	0.0297
MGST2	253.597	314.361	265.75	-0.325	0.0004042	0.004175
CHERP	62.827	49.961	60.254	0.313	0.1141	0.2712
ATG16L1	362.069	348.64	359.383	0.052	0.601	0.7673
USP40	560.617	737.476	595.989	-0.395	0.0006641	0.006075
POMGNT1	606.507	587.513	602.708	0.04	0.5845	0.7556
RAD54L	1.799	0.927	1.624	1.34	0.09507	0.2393
MAST2	2062.78	1674.28	1985.08	0.302	0.003086	0.01966
DNAJA1	453.674	535.742	470.087	-0.233	0.02124	0.08279
B4GALT1	229.255	260.023	235.409	-0.179	0.08526	0.2219
CHMP5	345.121	313.037	338.704	0.156	0.05502	0.1637
NFX1	970.57	879.128	952.281	0.148	0.03054	0.1079
AQP6	1.242	1.257	1.245	0.089	0.8897	0.9444
DIMT1	170.003	204.652	176.933	-0.294	0.001766	0.01292
IPO11	432.525	508.055	447.631	-0.229	0.006077	0.0328
FOLH1	1.665	0.306	1.394	1.572	0.07421	0.2017
EIF2AK1	530.358	578.903	540.067	-0.128	0.2757	0.4826
NME8	0.711	0.884	0.745	-0.217	0.7743	1
EPDR1	906.378	1064.41	937.985	-0.236	0.0219	0.08459
SNX10	13.609	13.271	13.541	0.011	0.9713	0.9861
SEPHS1	247.327	281.3	254.122	-0.181	0.08697	0.2251
MRPL28	200.389	202.209	200.753	-0.016	0.8986	0.9498
HBQ1	0.509	0.673	0.542	-0.527	0.4931	1
ITPKC	86.753	88.985	87.2	0.007	0.9586	0.9802
FAT2	7.267	5.379	6.89	0.489	0.3912	0.5981
RBM22	303.874	301.932	303.486	0.018	0.8174	0.903
TMED2	1210.22	1511.35	1270.44	-0.326	1.39e-05	0.0002936
ERO1B	77.397	78.258	77.569	-0.048	0.8087	0.8981
ZFAND6	789.506	786.094	788.823	0.001	0.9819	0.9915
HSD17B2	3.242	0.999	2.793	0.969	0.1561	0.3337
TXLNG	179.024	146.291	172.477	0.293	0.008822	0.04349
PPEF1	3.302	3.275	3.297	-0.045	0.9409	0.9711
LAT2	19.173	25.456	20.429	-0.224	0.289	0.4966
HUWE1	6425.4	6889.15	6518.15	-0.1	0.05181	0.1568
ZW10	372.312	423.765	382.602	-0.186	0.005854	0.03188
ALG9	301.248	301.421	301.283	0.006	0.9532	0.9772
MYBPC2	5884.83	8381.55	6384.17	-0.51	0.1566	0.3343
NOX4	43.914	39.611	43.053	0.214	0.4484	0.6474
ACOX3	175.153	167.404	173.603	0.055	0.6555	0.8023
MTMR2	367.657	322.68	358.661	0.193	0.03254	0.1129
PPP1R15A	364.171	380.32	367.401	-0.061	0.5529	0.7309
HSD17B14	1.746	1.076	1.612	0.659	0.3547	0.5646
TRIP6	50.357	36.191	47.524	0.465	0.003531	0.02168
ACHE	979.378	957.155	974.933	0.032	0.8246	0.9073
FTL	1147.52	1399.13	1197.84	-0.285	0.006468	0.03433
SRRT	220.671	205.541	217.645	0.106	0.3581	0.5674
BAX	27.086	21.768	26.022	0.375	0.1867	0.3765
NLK	194.277	212.114	197.845	-0.135	0.08508	0.2217
PIGS	319.362	313.4	318.17	0.04	0.683	0.8204
ADAMTS2	104.249	49.004	93.2	1.115	8.34e-05	0.001207
ATXN7L3	181.609	224.197	190.126	-0.288	0.01846	0.07453
PGS1	183.331	176.18	181.901	0.06	0.5438	0.7252
PSMC5	248.76	265.41	252.09	-0.096	0.5007	0.6898
UIMC1	309.483	272.429	302.072	0.178	0.1071	0.2594
CETP	3.943	4.323	4.019	-0.221	0.6189	0.7782
MMP2	840.056	511.492	774.343	0.719	1.51e-06	5.05e-05
MT3	4.404	1.669	3.857	1.685	0.00186	0.01338
LPCAT2	185.604	134.731	175.43	0.466	0.05401	0.1615
GNAO1	33.708	33.332	33.633	0.036	0.8817	0.9407
OGFOD1	972.673	1260.86	1030.31	-0.375	0.0005387	0.005173
SH3BP2	350.96	351.826	351.133	-0.005	0.9715	0.9861
NOP14	337.924	344.507	339.241	-0.031	0.7728	0.8759
ADD1	2334.69	2426.05	2352.96	-0.056	0.3846	0.5921
L2HGDH	352.328	417.221	365.307	-0.251	0.01657	0.06895
TXNDC16	233.342	167.358	220.145	0.487	0.0005718	0.005413
RTRAF	803.925	776.298	798.399	0.047	0.5089	0.6957
NID2	337.743	294.057	329.006	0.197	0.1334	0.3011
GMCL1	87.397	100.27	89.971	-0.155	0.3895	0.5968
SF3B2	536.921	492.338	528.005	0.123	0.198	0.3903
KLHL42	171.866	146.264	166.746	0.238	0.05282	0.1591
GNAS	5555.46	5637.86	5571.94	-0.021	0.8401	0.9163
DNM1L	1441.04	1495.68	1451.97	-0.057	0.4181	0.622
PTHLH	4.931	4.32	4.808	0.254	0.5137	0.6997
PHACTR3	2.892	1.727	2.659	0.736	0.2628	0.4687
ERGIC2	736.911	637.424	717.014	0.207	0.06347	0.1807
TFAP2C	1.27	0.582	1.132	0.992	0.1938	0.3849
AURKA	92.518	87.243	91.463	0.059	0.7596	0.8687
CASS4	10.358	13.666	11.02	-0.274	0.2599	0.4654
PIR	112.712	146.136	119.397	-0.386	0.004196	0.02482
AAMDC	403.254	541.985	431.001	-0.43	0.006168	0.03318
RFX2	50.246	45.448	49.286	0.175	0.4855	0.6782
METTL2A	280.621	307.997	286.096	-0.145	0.06656	0.1871
SULT2B1	1.06	2.148	1.277	-0.944	0.166	0.3478
ALG6	120.229	112.973	118.778	0.106	0.4204	0.624
CNOT3	69.017	68.188	68.851	0.003	0.987	0.9938
GP6	3.294	3.53	3.341	-0.137	0.7758	0.8777
PTPN4	2290.13	1954.86	2223.08	0.227	0.01971	0.07841
DDX18	554.887	513.068	546.523	0.111	0.1938	0.385
KHSRP	271.772	267.149	270.848	0.027	0.8117	0.8997
GNA11	564.807	729.734	597.793	-0.368	0.0002399	0.002751
ASAP3	380.26	434.668	391.142	-0.193	0.1916	0.3822
EDEM2	45.726	52.11	47.003	-0.196	0.09815	0.2444
DNMT3B	12.956	9.196	12.204	0.515	0.04884	0.1506
REM1	12.443	17.614	13.477	-0.554	0.01852	0.07473
TPX2	37.079	23.085	34.28	0.692	0.001261	0.01
FER1L4	11.414	6.028	10.337	0.898	0.01624	0.06793
PDRG1	38.732	37.45	38.476	0.078	0.598	0.7652
EPB41L1	134.058	149.719	137.19	-0.164	0.3276	0.5373
SLC15A1	2.526	1.625	2.346	0.561	0.2777	0.4845
DOCK9	1314.36	1430.93	1337.68	-0.124	0.2299	0.4296
ANKRD10	1820.55	1417.2	1739.88	0.362	0.0002408	0.002759
TGDS	54.502	67.027	57.007	-0.312	0.03376	0.1157
DOCK3	99.746	113.297	102.456	-0.167	0.3227	0.5322
C3orf18	247.432	306.245	259.195	-0.317	0.03417	0.1167
COQ9	989.572	1380.65	1067.79	-0.483	4.85e-05	0.0007861
TMEM40	10.583	8.529	10.172	0.5	0.187	0.3766
KIF9	28.173	27.518	28.042	0	0.9993	0.9996
ARHGAP28	495.855	256.365	447.957	0.957	2.47e-07	1.22e-05
CRLS1	445.935	553.488	467.445	-0.312	0.006146	0.03308
PPP1R13B	153.188	192.232	160.997	-0.33	0.02289	0.08722
ATRN	905.896	905.476	905.812	-0.002	0.9666	0.9836
SMOX	16.036	17.09	16.247	-0.09	0.6814	0.8191
SIGLEC1	84.596	74.474	82.572	0.195	0.3246	0.5342
FKBP1A	391.564	426.956	398.643	-0.124	0.15	0.3253
NSFL1C	613.754	617.335	614.47	-0.01	0.9105	0.9563
SLC4A11	14.398	14.516	14.422	-0.014	0.9673	0.9837
DNAAF9	1320.53	2170.89	1490.6	-0.718	0.0001698	0.002096
ZNF343	132.701	150.874	136.336	-0.202	0.1257	0.2894
EBF4	10.955	9.528	10.669	0.058	0.8574	0.9268
CPXM1	5.885	0.836	4.875	2.65	0.0003878	0.004042
MAVS	2123.44	3158.09	2330.37	-0.573	1.1e-07	6.35e-06
LZTS3	74.156	111.209	81.567	-0.594	2.15e-05	0.0004164
F11	5.438	11.596	6.67	-1.22	0.01364	0.05994
XRN2	761.818	799.313	769.317	-0.078	0.1652	0.3468
KIZ	377.801	354.811	373.203	0.099	0.3683	0.5776
DYNLL1	105.13	104.418	104.988	0.012	0.9452	0.9731
TESC	20.343	23.882	21.051	-0.288	0.1584	0.3372
SNX5	663.065	728.848	676.222	-0.141	0.2233	0.4215
RPL6	3736.85	3372.66	3664.01	0.148	0.09687	0.2423
SIRPG	0.698	0.527	0.664	0.465	0.572	1
MAPKAPK5	589.566	635.189	598.691	-0.109	0.1608	0.3406
P2RX7	29.905	17.521	27.428	0.845	0.001383	0.01075
ESF1	286.752	273.619	284.125	0.064	0.5133	0.6994
RBBP9	120.627	132.61	123.023	-0.132	0.3325	0.5424
ANAPC5	1636.53	1841.76	1677.57	-0.173	0.03425	0.1169
SLC23A2	241.121	170.324	226.962	0.508	0.0003538	0.003777
SLC8B1	129.266	135.682	130.549	-0.053	0.736	0.8534
TMEM230	468.588	629.491	500.768	-0.435	1.28e-08	1.03e-06
DZANK1	18.474	18.331	18.445	-0.067	0.7356	0.8532
KDM2B	249.226	249.776	249.336	-0.009	0.9415	0.9714
CFAP61	101.684	91.45	99.637	0.148	0.7009	0.8321
TASP1	89.463	59.961	83.563	0.607	2e-05	0.0003946
OAS1	57.225	69.943	59.769	-0.314	0.1617	0.3419
GCN1	2228.68	2052.14	2193.38	0.119	0.1553	0.3327
RPLP0	6147.71	5712.08	6060.58	0.106	0.3699	0.5788
PXN	552.693	538.726	549.9	0.043	0.7466	0.8605
SIRT4	35.295	45.003	37.237	-0.37	0.04111	0.1332
RPH3A	4.59	1.902	4.052	1.612	0.01562	0.0661
KIF16B	440.736	420.107	436.61	0.07	0.4904	0.6814
TRMT6	108.673	103.567	107.652	0.043	0.7386	0.8553
CHGB	44.05	17.231	38.686	1.375	0.006135	0.03304
PEBP1	2255.25	2434.22	2291.05	-0.111	0.3499	0.5601
TBX5	1.782	1.575	1.741	0.791	0.2296	0.4293
BRAP	325.576	419.965	344.454	-0.375	0.0001275	0.001671
ERP29	105.17	101.432	104.423	0.029	0.8097	0.8985
NOS1	1264.02	1843.04	1379.82	-0.544	0.01577	0.06657
FUS	417.102	392.58	412.198	0.088	0.5186	0.7037
IGBP1	872.445	705.382	839.032	0.305	0.006163	0.03315
FXYD5	18.167	26.314	19.796	-0.45	0.02605	0.09593
ZNF302	609.837	713.439	630.557	-0.235	0.003472	0.02142
GRAMD1A	211.93	167.252	202.994	0.348	0.02204	0.08497
HEPH	41.753	23.561	38.114	0.868	3.76e-05	0.0006479
CDIP1	130.298	185.155	141.269	-0.513	0.0002904	0.003203
CMTM1	3.513	2.142	3.239	0.773	0.09492	0.2391
KCNH4	0.425	0.562	0.452	-0.224	0.8446	1
GANAB	651.216	666.05	654.183	-0.034	0.7156	0.8413
GMIP	27.6	24.598	27	0.154	0.6031	0.7687
RBM41	321.539	316.077	320.446	0.003	0.9699	0.9851
BIRC5	6.61	3.339	5.956	0.94	0.006499	0.03442
LAG3	0.931	0.886	0.922	0.313	0.67	0.812
MLF2	343.498	374.119	349.622	-0.128	0.1324	0.2996
OTUB2	2.83	4.899	3.244	-0.666	0.1787	0.3652
DDX24	1631.18	1317.3	1568.4	0.306	0.001082	0.008872
ZBTB25	424.968	558.08	451.59	-0.394	5.24e-07	2.22e-05
NECAP1	261.644	265.833	262.482	-0.029	0.7802	0.8807
ARHGAP4	50.183	38.599	47.866	0.37	0.07925	0.2109
ANKRD24	7.215	4.775	6.727	0.476	0.2297	0.4293
DHX32	413.736	528.256	436.64	-0.359	0.0003758	0.003946
RCOR1	350.33	282.47	336.758	0.297	0.04583	0.1439
GPATCH2L	2642.9	2189.56	2552.23	0.272	5.58e-06	0.0001447
LTBP4	589.967	446.322	561.238	0.405	0.01774	0.07237
BLVRB	199.222	346.694	228.717	-0.803	1.51e-07	8.23e-06
SLC9A1	113.66	100.538	111.036	0.208	0.3153	0.5248
SPTLC1	273.43	242.002	267.144	0.178	0.03242	0.1126
PAPOLA	1238.14	1371.8	1264.87	-0.147	0.1167	0.2756
CCNK	204.048	188.45	200.929	0.112	0.3818	0.59
PCBP4	956.461	893.147	943.798	0.102	0.3806	0.5894
RGS1	1.953	2.896	2.141	-0.701	0.2647	0.4709
YPEL3	116.737	156.047	124.599	-0.425	0.001402	0.01082
MRPS33	287.333	485.974	327.061	-0.767	2.33e-09	2.72e-07
NDUFB2	649.134	835.082	686.324	-0.366	0.001888	0.01353
NUDC	216.707	213.333	216.032	0.025	0.8543	0.9249
MAEA	234.174	221.976	231.734	0.075	0.5305	0.7143
ICAM1	69.865	81.245	72.141	-0.224	0.1181	0.2778
STRN4	315.764	275.116	307.634	0.197	0.06044	0.1747
IRAK3	225.907	272.533	235.232	-0.275	0.03921	0.1287
LYZ	133.729	194.002	145.784	-0.537	0.04804	0.1489
MUL1	327.341	382.171	338.307	-0.234	0.02193	0.08468
TFAP4	44.699	62.134	48.186	-0.44	0.06196	0.1775
PDCD7	129.658	166.86	137.098	-0.379	0.0004308	0.004386
SPG21	285.601	359.746	300.43	-0.339	0.001365	0.01065
DNAJB11	193.842	147.938	184.662	0.378	0.000395	0.004101
P3H2	40.477	28.281	38.038	0.657	0.02937	0.1048
THPO	17.125	11.627	16.025	-0.219	0.6428	0.7936
CHRD	54.603	43.045	52.291	0.312	0.1612	0.3413
FLT3LG	13.539	16.963	14.224	-0.273	0.1955	0.387
RAB11FIP3	373.817	261.975	351.448	0.516	4.76e-05	0.0007766
GNPTG	136.099	127.979	134.475	0.104	0.3501	0.5602
ZNF268	377.014	304.424	362.496	0.309	0.01315	0.05826
GOLGA3	1348.12	1371.82	1352.86	-0.026	0.7611	0.8695
PABPC4	2703.95	3842.42	2931.64	-0.508	3.84e-05	0.000657
CD209	27.257	23.193	26.444	0.252	0.3549	0.5648
CERS4	44.571	33.156	42.288	0.503	0.03428	0.1169
MCOLN1	30.691	35.881	31.729	-0.231	0.2105	0.4064
USP48	592.394	606.521	595.219	-0.029	0.7303	0.8499
EFNB1	98.989	98.079	98.807	-0.009	0.9498	0.9756
PDPR	870.205	1017.62	899.688	-0.225	0.1003	0.248
AARS1	1060.14	1094.14	1066.94	-0.045	0.5879	0.7579
GLG1	2464.82	2085.51	2388.96	0.242	0.004479	0.02608
KIF4A	3.64	2.285	3.369	0.517	0.3439	0.5542
TNRC6A	1553.52	1570.86	1556.98	-0.016	0.8834	0.9415
PLEKHG2	103.001	101.505	102.702	0.024	0.9202	0.9607
NAT14	8.231	5.29	7.643	0.724	0.03134	0.1099
PITPNM2	146.195	156.943	148.345	-0.111	0.4021	0.6076
EXOC1	520.696	446.423	505.841	0.217	0.02011	0.0796
RBM27	652.378	780.166	677.936	-0.25	0.02985	0.106
OSBPL8	878.174	748.91	852.322	0.231	0.05025	0.1536
DTX2	72.095	55.573	68.791	0.394	0.01258	0.0565
NLRC4	5.176	5.923	5.326	-0.183	0.639	0.7912
PUS7	232.847	200.082	226.294	0.211	0.05669	0.1673
LAMB4	10.514	8.534	10.118	0.198	0.5746	0.7484
NRCAM	37.205	21.944	34.153	0.826	0.05536	0.1644
LAMB1	1098.56	928.939	1064.64	0.239	0.02837	0.1021
SLC26A4	20.502	15.17	19.435	0.465	0.1746	0.36
SLC26A3	0.241	0.684	0.329	-0.246	0.8768	1
DLD	2172.9	2244.58	2187.23	-0.047	0.6809	0.8189
WDR7	912.604	917.466	913.576	-0.008	0.9142	0.9577
TXNL1	1138.59	1540.93	1219.06	-0.439	4.38e-08	2.88e-06
IL5RA	2.283	3.243	2.475	-0.51	0.3278	0.5375
ABCC6	65.904	106.19	73.961	-0.696	0.1122	0.2683
CMTM6	171.778	176.545	172.732	-0.044	0.6835	0.8206
ITGA6	1593.4	2177.48	1710.21	-0.452	0.001002	0.00832
RAPGEF4	71.35	81.347	73.349	-0.193	0.4214	0.6251
MAP3K20	16225.3	16946.7	16369.6	-0.063	0.4168	0.6207
SMPX	6786.09	5735.77	6576.03	0.243	0.09757	0.2433
FH	1679.89	2043.12	1752.54	-0.282	0.002704	0.01778
SEL1L3	106.153	134.456	111.813	-0.343	0.07637	0.2058
TF	60.51	80.365	64.481	-0.368	0.3506	0.5608
CDV3	3128.13	4169.19	3336.34	-0.415	6.29e-05	0.0009593
MYO15A	7.82	7.075	7.671	0.089	0.8402	0.9163
ALKBH5	2867.2	3630.93	3019.95	-0.341	0.001137	0.009216
NLRP1	218.285	228.46	220.32	-0.072	0.4938	0.6841
PITPNM3	32.486	18.697	29.728	0.996	3e-06	8.79e-05
SPAG7	630.417	623.302	628.994	0.017	0.8654	0.9314
ORC6	182.553	161.82	178.406	0.166	0.1437	0.3162
ZFHX4	1262.99	1036.39	1217.67	0.289	0.00212	0.01481
SLC17A6	0.552	0	0.442	1.289	0.4289	1
CPA1	2.706	0.75	2.315	2.247	0.0005502	0.005265
ZC3HC1	253.875	250.857	253.271	0.012	0.8861	0.9429
ESR1	403.586	317.243	386.317	0.337	0.006456	0.0343
RGS17	12.523	3.786	10.775	1.862	3.16e-06	9.14e-05
ANGPT2	98.438	83.669	95.485	0.247	0.308	0.5174
TMEM101	219.239	233.775	222.147	-0.098	0.2323	0.4326
CD200	19.919	13.217	18.579	0.663	0.04139	0.1338
CCDC80	1648.12	684.601	1455.42	1.269	5.1e-06	0.000134
CMA1	4.335	3.575	4.183	0.347	0.4194	0.6231
PSME1	346.654	320.493	341.422	0.115	0.1889	0.379
PPP2R3C	211.298	245.818	218.202	-0.229	0.04428	0.1405
HAUS4	117.128	125.981	118.899	-0.108	0.2986	0.5076
JPH4	1.011	1.202	1.049	-0.336	0.6703	0.8121
MYH7	531291	633157	551665	-0.253	0.07777	0.2082
SLC7A8	106.77	118.721	109.16	-0.15	0.4257	0.6287
OSGEP	273.401	197.538	258.229	0.474	8.73e-06	0.0002023
SLC22A17	21.477	12.759	19.734	0.756	0.00242	0.01634
RNF31	399.687	489.142	417.578	-0.291	0.03517	0.1191
SCFD1	1088.08	999.998	1070.47	0.123	0.1316	0.2985
G2E3	251.734	251.903	251.768	0.01	0.9311	0.9671
HECTD1	11428.9	12520.3	11647.2	-0.132	0.1057	0.2569
HNRNPC	2440.45	2306.56	2413.67	0.079	0.2135	0.41
RPGRIP1	5.109	6.9	5.467	-0.163	0.7419	0.8576
SUPT16H	743.569	717.704	738.396	0.064	0.3381	0.5481
TOX4	960.176	1005.68	969.278	-0.07	0.4146	0.6188
GEMIN2	95.031	93.425	94.71	0.005	0.9693	0.985
TGM1	4.899	2.543	4.428	1.159	0.03718	0.1238
TINF2	238.954	235.712	238.305	0.01	0.9047	0.9533
TBL1Y	3.673	5.538	4.046	-0.594	0.6258	0.783
SEMA6A	215.425	222.11	216.762	-0.042	0.8156	0.902
TRPM7	1366.15	1231.22	1339.17	0.151	0.1454	0.3184
TYRO3	82.002	47.401	75.082	0.802	0.0002217	0.002593
WDR76	20.407	21.198	20.565	-0.014	0.9481	0.9748
CAPN3	7947.48	8226.76	8003.34	-0.05	0.6528	0.8003
SNAP23	468.619	509.44	476.783	-0.119	0.2381	0.4391
TBX15	3522.56	3269.48	3471.94	0.108	0.1893	0.3795
PHGDH	34.722	21.668	32.112	0.819	0.0003611	0.003831
COL9A3	4.232	2.789	3.943	0.844	0.1122	0.2684
EZR	209.418	243.633	216.261	-0.218	0.1749	0.3603
MYL6	1147.92	822.183	1082.78	0.481	6.78e-05	0.001024
AGO1	781.05	744.467	773.734	0.074	0.4113	0.616
TEKT2	0.463	0.404	0.451	0.208	0.8291	1
CLSPN	10.895	6.059	9.928	0.594	0.08937	0.2293
RFFL	313.741	454.642	341.921	-0.53	0.001715	0.01265
UNC13D	36.412	68.242	42.778	-0.883	0.0001001	0.00139
MFSD11	555.859	487.669	542.221	0.192	0.06802	0.1899
DPYSL2	1086.43	1267.86	1122.72	-0.222	0.003573	0.02192
TGFB2	823.148	403.618	739.242	1.03	2.93e-07	1.39e-05
GPATCH2	230.368	226.693	229.633	0.019	0.84	0.9163
NUP50	328.933	353.843	333.915	-0.114	0.1995	0.392
CDC45	1.823	0.638	1.586	1.183	0.08463	0.2207
COMT	336.717	347.626	338.899	-0.043	0.6827	0.8201
ADA2	80.493	75.467	79.487	0.094	0.6305	0.7861
VNN3	2.489	7.268	3.445	-1.547	0.002363	0.01607
ECHDC1	345.071	317.45	339.547	0.104	0.1759	0.3616
LRRFIP2	2006.6	2061.93	2017.66	-0.039	0.7039	0.8339
SEC22C	313.547	312.926	313.423	-0.007	0.9402	0.9708
XYLB	45.273	29.447	42.108	0.607	0.004488	0.02613
HDAC6	508.759	404.271	487.861	0.339	0.002452	0.0165
OR1I1	6.514	6.457	6.502	0.032	0.9085	0.9552
GABRP	6.245	2.928	5.582	1.063	0.03878	0.1278
KRT31	111.965	110.695	111.711	0.022	0.9551	0.9783
CDC6	13.078	8.817	12.226	0.535	0.1465	0.3198
UPRT	193.673	212.517	197.442	-0.147	0.1693	0.3527
CDC23	220.741	230.04	222.601	-0.077	0.383	0.5907
AAAS	188.615	192.141	189.32	-0.029	0.7462	0.8602
CBX5	1127.05	893.649	1080.37	0.338	2.57e-05	0.0004802
FMO2	558.816	861.113	619.276	-0.627	0.0009629	0.008104
SUCO	394.019	304.728	376.161	0.382	0.002082	0.01462
MSH2	263.068	211.117	252.678	0.323	0.0002248	0.00262
MAP3K1	383.915	409.212	388.974	-0.085	0.2015	0.3947
DHPS	232.841	268.253	239.923	-0.205	0.04365	0.1389
HOOK2	259.002	305.877	268.377	-0.241	0.1596	0.3387
NXPE1	5.814	0.889	4.829	3.343	0.0001893	0.002286
ARCN1	837.221	946.396	859.056	-0.184	0.004404	0.02579
EPB41L4B	68.347	44.522	63.582	0.617	0.0389	0.1281
TMEM38B	2196.71	1716.37	2100.64	0.356	0.002379	0.01615
PSMD5	199.415	214.867	202.505	-0.107	0.3196	0.5291
PTGS1	73.038	74.284	73.288	-0.013	0.9389	0.9702
NUP188	412.516	377.818	405.576	0.133	0.172	0.3566
CRAT	1181.18	1195.4	1184.02	-0.017	0.892	0.946
SH2D3C	75.874	118.475	84.394	-0.661	0.0008088	0.007066
NANS	77.907	77.756	77.877	-0.008	0.9497	0.9756
TBC1D2	30.174	20.63	28.265	0.642	0.0006004	0.00563
WHRN	6.36	2.4	5.568	1.306	0.01405	0.06128
CWF19L1	225.111	201.422	220.373	0.156	0.1491	0.324
SEMA4G	4.648	3.114	4.341	0.506	0.3439	0.5542
BTAF1	1116.83	1021.13	1097.69	0.129	0.06076	0.1753
IKZF5	180.105	197.004	183.484	-0.119	0.2868	0.4946
BLNK	21.999	13.056	20.21	0.721	0.05341	0.1604
TLL2	59.868	51.847	58.264	0.188	0.5011	0.69
TDRD1	84.902	33.224	74.567	1.333	1.78e-05	0.0003572
SORBS1	6337.85	6948.63	6460.01	-0.133	0.1869	0.3765
CRTAC1	3.528	4.573	3.737	-0.613	0.1815	0.3692
BAMBI	44.796	19.977	39.832	1.107	7.35e-07	2.91e-05
IL11	2.116	0.584	1.81	1.374	0.03786	0.1255
MYO3A	9.966	19.587	11.891	-0.926	0.02653	0.09736
WAC	1052.49	1073.68	1056.73	-0.027	0.6863	0.8223
CREM	146.304	179.874	153.018	-0.312	0.003698	0.02254
NUBP2	156.034	133.805	151.588	0.204	0.04617	0.1446
TPSD1	3.393	2.663	3.247	0.305	0.6162	0.7769
HIVEP1	385.488	372.182	382.827	0.047	0.6761	0.8156
TREM2	1.675	0.309	1.401	2.113	0.05824	0.1703
FKBP5	1459.03	2365.5	1640.32	-0.698	0.01367	0.06002
SRPK1	396.94	536.56	424.864	-0.433	0.00261	0.01729
BRPF3	222.458	211.461	220.258	0.079	0.5467	0.7268
MRPS18A	247.763	341.685	266.547	-0.471	0.0002316	0.00268
TMEM14A	10.233	10.968	10.38	-0.12	0.5526	0.7308
EFHC1	136.353	96.573	128.397	0.517	0.0003086	0.003372
HSP90AB1	13160.2	14392.1	13406.6	-0.129	0.2384	0.4395
CDC5L	1849.8	1668.63	1813.57	0.148	0.06191	0.1774
ITPR3	209.429	200.764	207.696	0.067	0.5927	0.7621
ZNF184	121.749	125.481	122.495	-0.037	0.6692	0.8116
DSP	23.834	23.618	23.791	0.006	0.9857	0.9934
SIRT1	328.746	333.322	329.661	-0.028	0.7496	0.8628
HNRNPH3	259.382	228.039	253.114	0.191	0.2589	0.4642
IFT74	139.808	173.778	146.602	-0.306	0.01818	0.07363
JAK2	2054.86	1762.37	1996.36	0.224	0.03943	0.1292
IL12RB1	6.044	5.713	5.978	0.176	0.5707	0.7455
ABL1	498.943	512.965	501.748	-0.036	0.6328	0.7874
ACOT7	10.547	12.324	10.903	-0.167	0.4889	0.6803
SH3GLB1	3125.06	2919.09	3083.86	0.097	0.2211	0.4191
CDC7	7.952	8.639	8.09	0.172	0.7022	0.8331
SYDE2	282.807	156.02	257.45	0.852	3.72e-08	2.51e-06
PCSK5	134.702	160.023	139.766	-0.252	0.1227	0.2848
SCD	642.536	170.31	548.091	1.917	0.0001966	0.002352
TMED1	181.648	187.097	182.738	-0.052	0.7454	0.8596
ABLIM1	6853.67	3621.72	6207.28	0.92	1.9e-05	0.0003785
ERMP1	692.403	687.589	691.44	0.007	0.9218	0.9618
RAB18	961.51	1021.46	973.5	-0.089	0.3991	0.6047
NRP1	2018.43	2734.8	2161.71	-0.44	0.0003714	0.003919
HSD17B7P2	13.409	12.711	13.269	0.143	0.5712	0.7459
PRTFDC1	20.352	10.589	18.399	1.095	0.0002858	0.003164
PALMD	1768.99	1826.18	1780.43	-0.047	0.5345	0.7175
TSPAN15	113.446	109.231	112.603	0.055	0.7034	0.8337
MACROH2A2	131.614	120.655	129.422	0.163	0.5274	0.7116
WASHC2A	450.667	422.063	444.946	0.094	0.3828	0.5906
MAST3	42.467	51.91	44.355	-0.185	0.4248	0.6278
MZF1	86.112	93.16	87.522	-0.098	0.4118	0.6164
OCEL1	9.973	11.931	10.365	-0.297	0.2816	0.4885
MYO9B	298.538	286.851	296.2	0.059	0.6458	0.7957
KCNK6	28.308	30.336	28.713	-0.072	0.8063	0.8967
CATSPERG	19.172	9.164	17.17	1.169	1.98e-06	6.27e-05
PSMD8	986.929	1283.93	1046.33	-0.381	0.0006701	0.00612
FBXL19	39.449	31.364	37.832	0.291	0.04265	0.1367
STX1B	9.887	3.906	8.69	1.338	0.003469	0.02141
HSD3B7	48.212	49.209	48.411	0.022	0.9016	0.9515
SETD1A	88.219	65.555	83.687	0.39	0.02925	0.1044
BCL7C	119.557	126.577	120.961	-0.102	0.354	0.5639
CIRBP	2343.72	1296.95	2134.36	0.854	2.25e-18	4.77e-15
ATP5F1D	246.87	299.905	257.477	-0.283	0.08251	0.2168
CBARP	1.8	1.454	1.73	0.589	0.3672	0.5768
PCDH11Y	4.969	3.566	4.689	0.451	0.4042	0.6095
PRKY	48.973	77.37	54.652	-0.66	0.6419	0.7932
IGFALS	1.075	0.31	0.922	1.063	0.2235	0.4219
[truncated: 19,763 more rows]

## Sheet: edgeR_DEG
SYMBOL	logFC	logCPM	LR	PValue	FDR
PREPL	1.55136	7.05547	122.568	1.73328e-28	2.55e-24
LMO7	1.21311	8.07611	94.4121	2.56227e-22	1.88481e-18
PKP2	2.02287	4.12353	79.8714	3.99594e-19	1.95961e-15
FHOD1	-1.68868	4.18058	77.5191	1.31446e-18	4.83458e-15
GALNT8	3.05495	-0.184479	76.2036	2.55872e-18	7.52877e-15
RCBTB1	1.23458	4.42469	71.1947	3.23659e-17	7.93611e-14
BHMT2	-1.52795	1.69001	70.6463	4.27371e-17	8.98212e-14
PEG10	2.26928	3.50639	69.5451	7.46866e-17	1.37349e-13
UBQLN1-AS1	-1.60944	-0.0261532	68.6384	1.18277e-16	1.93343e-13
EIF2D	-0.532812	4.09951	68.1067	1.54883e-16	2.27864e-13
ALX4	3.71577	2.04052	65.7161	5.2078e-16	6.9652e-13
OSBPL2	0.802699	4.18737	65.5134	5.77205e-16	7.07653e-13
LOC105369306	4.48276	-0.363185	64.8983	7.88636e-16	8.92494e-13
CDC42BPB	0.695039	5.70359	64.3449	1.04441e-15	1.09752e-12
DMGDH	-1.55477	1.3581	64.0814	1.19385e-15	1.17093e-12
SOX9-AS1	-1.33861	3.41641	62.0225	3.39552e-15	3.12218e-12
MCFD2	-0.675084	4.92452	60.9607	5.82257e-15	5.03892e-12
SOX11	3.17173	-0.0719748	60.465	7.48993e-15	6.12177e-12
ZNF711	1.63159	1.96883	59.9839	9.56352e-15	7.40519e-12
COL21A1	2.73872	5.15408	59.6575	1.12887e-14	8.13239e-12
NR4A3	-3.2874	2.67166	59.6026	1.16082e-14	8.13239e-12
ATF4	-1.0583	6.30262	58.2414	2.31847e-14	1.55042e-11
SLC25A13	1.09555	3.31697	56.4899	5.64866e-14	3.61318e-11
ERBB3	4.47535	4.06854	56.1359	6.76313e-14	4.1458e-11
CAVIN4	0.879148	7.82544	55.6374	8.71496e-14	5.12858e-11
FAM13C	1.01773	5.18192	55.5551	9.08764e-14	5.14221e-11
LINC02408	2.72148	-0.183593	55.4526	9.57387e-14	5.21669e-11
DESI1	-0.679451	3.1473	53.9567	2.04954e-13	1.07689e-10
CIRBP	0.738746	6.36386	53.6429	2.40447e-13	1.21981e-10
MED12L	2.83316	3.18413	53.4692	2.62675e-13	1.28816e-10
TGFB3	1.21791	4.79233	52.9739	3.38017e-13	1.60417e-10
SLC25A17	1.22894	2.6338	52.9032	3.50394e-13	1.61094e-10
GREB1L	2.14436	5.07429	52.7004	3.88512e-13	1.73206e-10
HSD52	1.58325	2.38249	52.6093	4.06956e-13	1.76092e-10
INPP5K	-0.614523	3.06865	52.5277	4.24222e-13	1.78319e-10
COG4	-0.668172	4.83253	52.2353	4.92326e-13	2.01197e-10
NWD1	3.24676	1.16536	52.0483	5.41513e-13	2.15317e-10
IMPA2	-1.28107	3.86644	51.975	5.62129e-13	2.17633e-10
CRHR2	3.02795	0.921842	51.8052	6.12902e-13	2.31206e-10
MATN2	1.79477	3.22931	51.6965	6.47772e-13	2.3825e-10
IGSF3	1.12786	2.63013	51.4284	7.42573e-13	2.66457e-10
LRRC20	-1.30844	5.39576	51.2299	8.21575e-13	2.82256e-10
ILDR2	1.93405	1.3004	51.2218	8.24972e-13	2.82256e-10
ARHGAP10	0.779605	5.83995	51.127	8.65808e-13	2.89495e-10
MYH3	4.8998	8.02439	50.8483	9.9786e-13	3.26234e-10
LINC02649	1.40625	1.15862	50.4212	1.24047e-12	3.96735e-10
TENM4	1.17485	2.76975	50.0593	1.49166e-12	4.66922e-10
FST	3.44144	2.09891	49.844	1.66467e-12	5.10222e-10
FAM169A	3.37328	0.834867	49.7737	1.7254e-12	5.18041e-10
TMEM183A	0.673131	3.888	49.6416	1.84558e-12	5.43044e-10
STIMATE	-1.02038	4.04145	49.1753	2.34076e-12	6.7524e-10
LINC01697	1.83966	1.14402	49.0463	2.49987e-12	6.95346e-10
SLC27A6	1.84571	0.275777	49.0423	2.50499e-12	6.95346e-10
CCSER1	2.15816	1.72993	48.8223	2.8024e-12	7.63499e-10
RPL21P103	4.38843	-1.51473	48.5791	3.17232e-12	8.48566e-10
APLN	-1.6766	1.06105	48.4019	3.4724e-12	9.12249e-10
CDNF	-1.45507	1.29592	48.2778	3.69915e-12	9.54771e-10
MYH8	3.37979	5.94366	48.1176	4.01399e-12	1.01817e-09
NDUFB6	-0.702276	3.77559	47.9257	4.42672e-12	1.09328e-09
TULP4	0.945788	7.08715	47.9116	4.45871e-12	1.09328e-09
MYO7B	1.68641	0.288633	47.8123	4.6904e-12	1.12446e-09
ROCK1	0.704769	5.42044	47.7922	4.73877e-12	1.12446e-09
CCDC62	1.2879	1.74412	47.4679	5.59133e-12	1.30571e-09
PCTP	-0.789416	2.34212	47.2888	6.1262e-12	1.40531e-09
ERBIN	0.914531	7.64229	47.2625	6.2089e-12	1.40531e-09
TSTD1	1.39986	1.31257	47.0636	6.87199e-12	1.53183e-09
PAX7	1.32757	3.54139	46.7961	7.87709e-12	1.72967e-09
SCAT8	4.50494	-0.10399	46.5464	8.94761e-12	1.93584e-09
CA8	-1.0968	1.61209	46.4005	9.63888e-12	2.05518e-09
ACACA	-0.499052	4.47892	46.3522	9.87977e-12	2.07645e-09
GSTO1	-0.910486	3.85342	46.0906	1.12908e-11	2.33958e-09
CLNS1AP1	2.30403	0.943367	46.0155	1.17319e-11	2.39722e-09
PNMA8A	2.43673	2.6392	45.9757	1.19729e-11	2.41295e-09
TOGARAM2	-2.41878	2.3569	45.8927	1.24911e-11	2.48337e-09
CNPPD1	-0.728624	3.03813	45.8204	1.29604e-11	2.54232e-09
SMARCC1	0.66756	4.93002	45.3931	1.612e-11	3.07459e-09
PTPRB	-0.771463	6.12682	45.3903	1.61433e-11	3.07459e-09
LOC105373244	1.57068	0.965398	45.3713	1.63008e-11	3.07459e-09
PHYHD1	-1.03355	0.970361	45.2524	1.73211e-11	3.22567e-09
PCLO	3.10726	1.09899	45.1815	1.79595e-11	3.26655e-09
SLF2	0.567743	6.0073	45.1507	1.8244e-11	3.26655e-09
LRTM1	6.55681	0.0734503	45.1424	1.83213e-11	3.26655e-09
COL24A1	1.75265	2.85835	45.131	1.84288e-11	3.26655e-09
GALNTL6	6.26544	0.474347	45.0883	1.88344e-11	3.29871e-09
SGK3	-0.737337	1.83126	45.0469	1.92367e-11	3.32953e-09
LINC01091	1.77298	5.58665	45.0083	1.96204e-11	3.35646e-09
SLC16A10	1.34163	5.4724	44.8764	2.09876e-11	3.53977e-09
UCKL1	-0.898646	3.41015	44.8591	2.11732e-11	3.53977e-09
KIF13B	0.491252	4.38705	44.7134	2.28095e-11	3.73065e-09
SNX1	0.617646	5.07533	44.7123	2.28221e-11	3.73065e-09
SLC14A2	2.62788	0.398714	44.6826	2.31713e-11	3.74611e-09
THEM6	-0.867403	1.17203	44.6463	2.36045e-11	3.77467e-09
LINC01038	5.35808	-1.49644	44.4305	2.63555e-11	4.10885e-09
TMEM63C	3.93743	0.57506	44.4218	2.64726e-11	4.10885e-09
SESN3	1.58492	5.97169	44.4009	2.67558e-11	4.10885e-09
LINC02613	1.37084	2.41769	44.3969	2.68114e-11	4.10885e-09
GALNT17	3.85999	3.0106	44.2287	2.92173e-11	4.37046e-09
UBE2I	-0.616039	3.20375	44.208	2.95268e-11	4.37046e-09
ACOX2	-1.29256	1.70968	44.183	2.99063e-11	4.37046e-09
FREM2	0.961778	6.96055	44.1824	2.99165e-11	4.37046e-09
STK32A	1.73827	0.815009	44.1767	3.00038e-11	4.37046e-09
HSPA4L	-1.06829	2.17694	43.8083	3.62161e-11	5.22365e-09
MEG3	1.28794	5.85344	43.7578	3.71642e-11	5.30834e-09
YIPF7	-0.848226	4.55892	43.6537	3.91945e-11	5.51879e-09
CDH4	1.69327	-0.482448	43.644	3.93878e-11	5.51879e-09
FAT1	1.54412	6.0383	43.5512	4.13014e-11	5.73232e-09
CARD8	-0.447376	4.47177	43.5269	4.18161e-11	5.74952e-09
GDF11	1.95528	2.88131	43.1893	4.96913e-11	6.76906e-09
KLHL3	1.20743	3.68538	43.0192	5.42047e-11	7.31614e-09
DAPK1	1.30412	3.08531	42.9485	5.62002e-11	7.51652e-09
PDCD4	0.659912	3.39151	42.9172	5.7107e-11	7.56899e-09
BSCL2	-0.964768	1.3303	42.815	6.01677e-11	7.90345e-09
CHRNA1	1.89067	4.0314	42.7463	6.23189e-11	8.11358e-09
ITGA9-AS1	1.0132	1.53395	42.4731	7.16621e-11	9.24819e-09
ST3GAL3	-0.596346	4.59312	42.3935	7.4639e-11	9.54859e-09
CCDC93	0.466514	4.70059	42.3582	7.59966e-11	9.62412e-09
TTC4P1	3.41286	1.20463	42.3443	7.65377e-11	9.62412e-09
WDFY3-AS2	-1.2473	0.245273	42.2781	7.91756e-11	9.87146e-09
POLR3K	-0.870936	0.902692	42.1249	8.56249e-11	1.05858e-08
ENPEP	1.07267	4.63689	41.9006	9.60325e-11	1.1772e-08
GPCPD1	-0.927115	4.45569	41.8846	9.68199e-11	1.1772e-08
MT1X	-1.51731	3.96907	41.6808	1.07461e-10	1.29588e-08
KCNQ1OT1	0.523508	6.34239	41.5706	1.13688e-10	1.35982e-08
ZNRF2	0.88154	3.86732	41.3833	1.25121e-10	1.4845e-08
LOC100128398	0.985293	1.94705	41.2888	1.31319e-10	1.54557e-08
KIF24	1.30218	1.42412	41.2483	1.34067e-10	1.56539e-08
CCDC8	2.14682	2.29632	41.1244	1.42845e-10	1.65475e-08
AACS	-0.782567	2.06576	41.0604	1.47598e-10	1.69646e-08
ITGBL1	1.38342	3.59065	41.0207	1.50625e-10	1.71783e-08
IRX6	-1.75962	0.657629	40.8404	1.65183e-10	1.86936e-08
PSMF1	-0.553233	4.73198	40.775	1.70805e-10	1.91823e-08
PLA2G4E	2.10308	0.42508	40.4371	2.03054e-10	2.26313e-08
MEST	1.29752	2.99174	40.3731	2.09808e-10	2.32083e-08
MLEC	-0.742703	6.16646	40.2615	2.22145e-10	2.43895e-08
SATB2	1.24033	2.01279	40.2186	2.27078e-10	2.47464e-08
PEG3	1.12747	3.14056	40.1163	2.39279e-10	2.58843e-08
RWDD2B	-0.719842	3.94831	40.0877	2.42815e-10	2.60751e-08
POLQ	1.70477	1.7283	39.9241	2.64023e-10	2.81472e-08
LOC101929719	1.61997	0.921913	39.8659	2.72016e-10	2.87554e-08
CDH11	1.39958	2.69763	39.8543	2.73638e-10	2.87554e-08
VPS4A	-0.611842	4.23608	39.6243	3.07836e-10	3.19327e-08
ARPP21	0.753889	6.10988	39.6219	3.08214e-10	3.19327e-08
NT5DC1	-0.596595	3.6265	39.5178	3.25076e-10	3.34442e-08
DNAH10	2.62472	0.78232	39.4247	3.40955e-10	3.48342e-08
SLC8A3	0.91547	5.69309	39.3998	3.45332e-10	3.50381e-08
NDUFB4	-0.760917	4.41906	39.3766	3.49455e-10	3.52135e-08
BTBD11	2.27778	0.232439	39.3382	3.56409e-10	3.567e-08
ATRAID	-0.683942	4.29583	39.2865	3.65964e-10	3.63788e-08
PDE5A	1.551	6.24805	39.1797	3.86538e-10	3.8166e-08
PTCHD1	1.29296	1.18664	39.0494	4.13207e-10	4.05273e-08
SLC41A1	-1.04047	6.16938	38.9896	4.26062e-10	4.15114e-08
INPP5A	-0.57777	4.96213	38.8704	4.52886e-10	4.38346e-08
LOC112268408	3.57703	-1.07843	38.7502	4.81666e-10	4.63155e-08
PCDHB12	1.38262	0.830131	38.5558	5.32096e-10	5.08325e-08
CD59	-0.766909	7.90739	38.4715	5.55604e-10	5.22505e-08
POLA1	0.527434	4.70204	38.4661	5.57117e-10	5.22505e-08
MRPL36	-0.916584	2.14984	38.4645	5.57595e-10	5.22505e-08
TMEM42	-0.642869	1.36992	38.3321	5.96733e-10	5.55642e-08
TENM2	3.0468	0.858513	38.1765	6.46245e-10	5.97959e-08
UQCRHL	1.58293	0.414438	38.1502	6.55036e-10	6.02306e-08
FKBP4	-0.992653	4.05421	38.1133	6.67529e-10	6.0998e-08
HPGD	2.17999	2.66125	38.0545	6.8797e-10	6.24779e-08
ZNF329	0.940095	2.50495	38.0153	7.0193e-10	6.31908e-08
COX5A	-0.743817	4.77411	38.0084	7.04411e-10	6.31908e-08
DLK1	1.57599	2.90552	37.809	7.8021e-10	6.95664e-08
TMEM38A	-0.678696	7.3301	37.7368	8.09631e-10	7.17547e-08
LINC00689	1.22103	1.5909	37.6511	8.45971e-10	7.45265e-08
ARL2BP	-0.539062	3.48618	37.4818	9.22679e-10	8.08003e-08
MTSS1	0.665943	4.72647	37.412	9.56309e-10	8.32498e-08
PTCD2	-0.622397	3.54914	37.3769	9.73695e-10	8.42647e-08
PRKAG2	-1.19944	2.87794	37.3156	1.00477e-09	8.64453e-08
DES	-0.735328	11.6591	37.201	1.06557e-09	9.11091e-08
UBE2D4	-0.602496	5.27008	37.1831	1.0754e-09	9.11091e-08
ADAM23	0.932424	3.34344	37.1792	1.07755e-09	9.11091e-08
FUZ	-0.861881	1.24456	37.1581	1.08928e-09	9.15746e-08
SPX	1.50915	4.44906	36.8346	1.28586e-09	1.07486e-07
ATP11B	0.773739	5.72422	36.7406	1.34939e-09	1.12159e-07
TNIK	0.779086	5.83968	36.7138	1.36807e-09	1.13073e-07
DAZAP2	-0.464037	4.34668	36.6129	1.44078e-09	1.1785e-07
LOC101928882	1.56441	4.72896	36.6114	1.44188e-09	1.1785e-07
FBXW5	-1.07034	5.23155	36.574	1.4698e-09	1.19468e-07
LOC732229	-0.879098	0.539293	36.5428	1.49352e-09	1.203e-07
B4GALNT3	2.2016	2.48347	36.539	1.49639e-09	1.203e-07
NAP1L2	1.18929	1.27363	36.5007	1.52615e-09	1.22025e-07
STYXL1	1.31013	2.9804	36.4901	1.53445e-09	1.22026e-07
KIF15	2.11509	0.332767	36.4601	1.55823e-09	1.23251e-07
GADD45A	1.4545	1.57687	36.4175	1.59266e-09	1.253e-07
RBFOX2	0.53537	7.24084	36.3954	1.61083e-09	1.26056e-07
MKNK2	-0.925785	7.25975	36.2691	1.71866e-09	1.33783e-07
DNAH11	3.86381	3.53755	36.2327	1.75111e-09	1.35591e-07
ADAMTS20	4.48057	-0.585226	36.1617	1.81604e-09	1.39541e-07
STRADB	-0.755861	5.25351	36.1563	1.82109e-09	1.39541e-07
LINC01239	2.68791	1.86064	36.0769	1.89682e-09	1.44591e-07
ZNF117	1.05044	3.51993	35.9644	2.00951e-09	1.52392e-07
EIF4E2	0.678372	5.40299	35.8715	2.10772e-09	1.5902e-07
HCN1	3.05987	2.41887	35.8504	2.13061e-09	1.59304e-07
SCG2	6.00322	-0.244108	35.8481	2.13315e-09	1.59304e-07
ANKRD36	0.565412	5.30014	35.725	2.27231e-09	1.67999e-07
CHRND	1.55713	3.47182	35.7249	2.27242e-09	1.67999e-07
RPS6KA6	2.24745	2.63499	35.6475	2.36447e-09	1.7393e-07
ERV3-1	0.922984	3.06203	35.4855	2.56957e-09	1.88077e-07
IPO13	-0.675785	5.61738	35.4391	2.63157e-09	1.91662e-07
SLC38A1	-1.77552	5.62822	35.4076	2.67441e-09	1.93822e-07
LINC00382	4.23763	-0.328072	35.3164	2.80267e-09	2.01679e-07
STK40	-0.77337	4.59715	35.3111	2.81023e-09	2.01679e-07
EIF2B3	-0.515271	4.69077	35.2572	2.88913e-09	2.05676e-07
ITGB8	1.87729	1.65323	35.254	2.8939e-09	2.05676e-07
COPZ2	-0.643493	3.02659	35.2389	2.91632e-09	2.06274e-07
UBR3	-0.576805	8.19943	35.2012	2.97333e-09	2.093e-07
PITPNM3	1.18787	0.291118	35.1633	3.03191e-09	2.12407e-07
SHC3	1.44536	0.952778	35.144	3.06204e-09	2.13501e-07
METTL22	-0.793811	3.07958	35.1147	3.10838e-09	2.1571e-07
THOC5	-0.472832	4.00973	35.0269	3.25177e-09	2.24601e-07
STPG2-AS1	3.33268	0.474581	35.0012	3.29497e-09	2.24753e-07
PROM1	1.34645	2.00135	35.0001	3.29684e-09	2.24753e-07
CCDC171	0.798192	2.66927	34.9982	3.30017e-09	2.24753e-07
COL25A1	1.97783	0.424387	34.9894	3.31508e-09	2.24753e-07
CHN1	1.10079	1.45574	34.977	3.3363e-09	2.25154e-07
PECR	-0.979376	1.01411	34.9614	3.36298e-09	2.25919e-07
BRF2	-0.557851	2.83341	34.9225	3.43088e-09	2.28622e-07
ADI1	-0.732154	4.62167	34.9206	3.4343e-09	2.28622e-07
AGA	-0.80454	1.21297	34.9006	3.46968e-09	2.29936e-07
TANGO2	-0.733897	3.31455	34.7455	3.75744e-09	2.4789e-07
ZNF568	0.881989	3.78646	34.7023	3.84168e-09	2.52316e-07
IQCH-AS1	-0.625944	3.75634	34.6872	3.87161e-09	2.53151e-07
BRD3	0.772948	3.50071	34.6428	3.96106e-09	2.57855e-07
ADAM12	2.44293	0.216609	34.4081	4.46848e-09	2.8949e-07
CDC42EP3	0.97079	5.05087	34.4004	4.48638e-09	2.8949e-07
MUSK	1.29017	2.69713	34.3648	4.56902e-09	2.93077e-07
DACT1	1.60108	1.78517	34.3594	4.58181e-09	2.93077e-07
ATP1A4	1.73547	1.39128	34.2841	4.76269e-09	3.03327e-07
CDCA7L	-0.720055	1.91066	34.2135	4.93864e-09	3.13178e-07
COL6A6	1.97547	1.73497	34.1908	4.99657e-09	3.15491e-07
AKAP9	0.581065	8.34799	34.1796	5.0254e-09	3.15675e-07
LINC01176	1.74067	1.68704	34.173	5.04239e-09	3.15675e-07
RFNG	-0.848121	1.53491	34.1143	5.19692e-09	3.23971e-07
FITM2	-0.486021	3.97304	34.097	5.24311e-09	3.25471e-07
PRKAB2	-0.782216	6.47907	34.0822	5.28316e-09	3.26579e-07
RNY1	-2.19963	0.977602	33.9378	5.69022e-09	3.5027e-07
COX11	-0.550856	4.26335	33.8758	5.87461e-09	3.60114e-07
BLID	2.03817	-1.0321	33.8419	5.97778e-09	3.64917e-07
DNAJB6	-0.702489	6.39503	33.8209	6.04274e-09	3.67359e-07
SYNPO	-1.02386	8.59535	33.7973	6.11652e-09	3.6946e-07
MBP	-0.68391	5.22117	33.7938	6.12753e-09	3.6946e-07
CLIC6	-1.31724	-0.377449	33.7413	6.29502e-09	3.78009e-07
MYF6	0.637454	6.36571	33.6977	6.43777e-09	3.8395e-07
TP63	0.789238	4.53324	33.6951	6.44614e-09	3.8395e-07
ADARB1	0.628691	3.96751	33.6825	6.48818e-09	3.84896e-07
EN1	1.74379	-0.0737324	33.594	6.79033e-09	4.01047e-07
MEG9	1.69291	0.392214	33.5869	6.81496e-09	4.01047e-07
LIMCH1	0.518725	8.2348	33.5646	6.89372e-09	4.04066e-07
ENC1	1.32597	3.687	33.5259	7.03195e-09	4.10405e-07
SLC22A23	-0.898847	2.51865	33.514	7.07511e-09	4.10405e-07
MRPS24	-0.726955	4.05227	33.5112	7.08556e-09	4.10405e-07
CEP85L	0.668316	6.19847	33.4998	7.12716e-09	4.11195e-07
SLC25A38	-0.68257	2.88721	33.4159	7.44141e-09	4.27649e-07
LACTB2	-0.782809	2.11986	33.3498	7.69855e-09	4.40704e-07
METTL23	-0.584732	1.56113	33.3033	7.88491e-09	4.47975e-07
THNSL1	-1.0102	1.26149	33.3029	7.88645e-09	4.47975e-07
TMEM120A	-1.0136	2.63057	33.291	7.93484e-09	4.4899e-07
SYNE1	0.540909	8.51678	33.2823	7.97039e-09	4.49274e-07
MICALL2	1.5176	0.74374	33.2552	8.08226e-09	4.53804e-07
NKIRAS2	-0.506874	3.56634	33.248	8.11246e-09	4.53804e-07
CNN3	0.832423	3.92161	33.235	8.16677e-09	4.55059e-07
FGD6	0.65019	4.27712	33.2279	8.19676e-09	4.55059e-07
SCP2	-0.614021	5.22907	33.2114	8.2664e-09	4.572e-07
MYH15	3.10057	3.90816	33.1669	8.45794e-09	4.66042e-07
STOM	-0.412075	5.38287	33.1363	8.59208e-09	4.71667e-07
PERM1	-1.2618	5.71352	33.125	8.642e-09	4.72643e-07
DMTN	-1.01846	2.10497	33.0924	8.78821e-09	4.7885e-07
MAPK4	1.68546	2.49585	33.0852	8.82058e-09	4.7885e-07
PXDNL	2.42638	3.06844	33.0561	8.9538e-09	4.83214e-07
HINT1	-0.515336	4.74654	33.0533	8.96666e-09	4.83214e-07
ASAH2B	0.708926	2.69657	33.0295	9.0772e-09	4.87386e-07
ANKRD36B	0.662788	3.70195	33.0018	9.20734e-09	4.92353e-07
FAM184B	1.999	2.70621	32.9956	9.23664e-09	4.92353e-07
RHOBTB3	0.532645	6.3541	32.9745	9.3375e-09	4.95932e-07
H2BC5	-0.738831	2.11441	32.9108	9.64878e-09	5.10622e-07
DZIP1	0.824204	2.18355	32.8747	9.82956e-09	5.18324e-07
NINJ2	-1.51333	0.610012	32.8062	1.01821e-08	5.34999e-07
CKM	-1.16013	12.196	32.7837	1.03007e-08	5.39301e-07
RFTN1	-1.05267	4.053	32.7498	1.04817e-08	5.46831e-07
GRAMD1B	1.1653	3.16961	32.6909	1.0804e-08	5.60342e-07
UBE2H	0.487645	6.11887	32.6886	1.08168e-08	5.60342e-07
ARSG	1.10375	2.34915	32.6655	1.09463e-08	5.6506e-07
GABARAPL1	-0.604855	5.14727	32.6454	1.10603e-08	5.6895e-07
ANO2	-0.727349	2.39456	32.5284	1.17463e-08	6.02131e-07
PPP1R9A	0.584939	5.90611	32.5186	1.18058e-08	6.03077e-07
RETREG3	-0.458131	4.67568	32.4863	1.20037e-08	6.11066e-07
TYW1	0.579481	4.02963	32.4516	1.22198e-08	6.19923e-07
KRT10-AS1	-0.753051	0.577879	32.4188	1.24276e-08	6.283e-07
PCDHB11	1.18305	1.74358	32.3809	1.26725e-08	6.38486e-07
UCHL1	-1.42095	2.11951	32.3459	1.29031e-08	6.47883e-07
ITGA1	-0.686613	5.81064	32.3069	1.31646e-08	6.58586e-07
SLC24A2	3.00743	0.668046	32.2899	1.32805e-08	6.58586e-07
INTS8	-0.482816	3.64222	32.2896	1.32823e-08	6.58586e-07
LPIN1	-0.7884	6.26776	32.2877	1.32953e-08	6.58586e-07
KBTBD12	-0.628304	5.99152	32.2507	1.35508e-08	6.68992e-07
TET2	0.486734	5.97528	32.2308	1.36904e-08	6.72198e-07
LOC101060021	3.26823	-1.27807	32.2213	1.37572e-08	6.72198e-07
HDAC11	-0.927716	2.3719	32.2196	1.37692e-08	6.72198e-07
TCF23	1.73104	-0.401231	32.2155	1.37985e-08	6.72198e-07
LANCL3	1.54703	0.294995	32.1766	1.40775e-08	6.81761e-07
COX7A2	-0.659366	3.77899	32.1752	1.40875e-08	6.81761e-07
B4GALNT1	-0.847837	1.11261	32.1449	1.4309e-08	6.90212e-07
GPC6	1.26109	1.77652	32.1291	1.44257e-08	6.93567e-07
CHODL	1.70265	0.73487	32.1167	1.45181e-08	6.95734e-07
BAZ2B	0.601635	6.79816	32.0848	1.47589e-08	7.04979e-07
FAM184A	1.03179	0.827827	32.078	1.48104e-08	7.05147e-07
MYH14	-1.58753	4.86536	32.0263	1.52096e-08	7.21818e-07
SMAP1	-0.466095	4.1035	31.9662	1.5688e-08	7.42127e-07
ALDH1A1	-0.817431	4.72717	31.9222	1.6047e-08	7.56676e-07
PRKCZ	3.01003	-0.535518	31.7815	1.72532e-08	8.10954e-07
MIR99AHG	0.677022	5.69989	31.7668	1.7384e-08	8.14503e-07
TEX261	-0.475082	3.62736	31.7431	1.75974e-08	8.21883e-07
NOL12	0.832006	1.58577	31.718	1.78262e-08	8.29933e-07
DYM	-0.369228	5.39143	31.7111	1.78895e-08	8.30254e-07
DLL4	-0.902829	2.02128	31.6264	1.86875e-08	8.64561e-07
GPM6B	1.28348	1.54927	31.6103	1.88431e-08	8.69028e-07
MYF5	1.11629	1.11583	31.5887	1.90537e-08	8.75993e-07
ARSD	0.947477	1.78936	31.5636	1.93009e-08	8.84595e-07
ICAM2	-0.80137	1.87671	31.5476	1.94615e-08	8.89185e-07
PSMD2	-0.430689	6.44788	31.5162	1.9778e-08	9.00849e-07
C2	1.61728	0.447151	31.4673	2.02828e-08	9.2099e-07
TRAM1L1	1.66675	-0.28395	31.4524	2.04391e-08	9.2523e-07
GSTP1	-0.568543	4.59462	31.4443	2.05241e-08	9.26227e-07
DCLK1	1.64972	3.98448	31.391	2.10959e-08	9.49121e-07
FAH	-0.719439	2.20773	31.2878	2.22478e-08	9.97895e-07
EML6	0.98342	1.55253	31.2331	2.28827e-08	1.02326e-06
MAP7	1.60078	-0.179467	31.2271	2.29541e-08	1.02334e-06
RIN1	1.38564	0.279276	31.1877	2.34243e-08	1.04114e-06
CCDC162P	0.944216	1.94655	31.1696	2.36445e-08	1.04777e-06
CCNB3	1.51132	-0.619938	31.1553	2.38191e-08	1.05233e-06
SKOR1	1.99017	-0.819148	31.1398	2.40103e-08	1.0576e-06
PRR16	0.973884	2.86138	31.1068	2.44215e-08	1.0725e-06
BTNL8	4.03499	0.338442	31.0783	2.47829e-08	1.08196e-06
RPS6KA5	0.725852	5.1658	31.0782	2.47838e-08	1.08196e-06
BAK1	-0.633407	1.72048	31.0598	2.50197e-08	1.08589e-06
GID4	-0.567099	3.52545	31.0597	2.50215e-08	1.08589e-06
ELOVL6	1.03535	0.468984	30.9767	2.61146e-08	1.12754e-06
IDE	-0.456573	6.03628	30.9752	2.61345e-08	1.12754e-06
H4C4	-1.25799	0.555389	30.9295	2.6757e-08	1.15102e-06
FAM89B	-0.807093	3.10716	30.8279	2.81949e-08	1.20634e-06
BACH2	0.632326	3.78014	30.8271	2.82071e-08	1.20634e-06
CFH	1.17113	6.07923	30.7495	2.93578e-08	1.25192e-06
PTPRD	2.24966	4.09651	30.7395	2.95098e-08	1.25476e-06
SLC16A3	-1.89512	4.01913	30.7062	3.00204e-08	1.27125e-06
FLJ32255	1.33623	0.509152	30.703	3.00703e-08	1.27125e-06
CSMD3	2.25577	-0.274637	30.693	3.02252e-08	1.27413e-06
IRF2	-0.475323	3.50621	30.6579	3.07772e-08	1.29211e-06
RBM22P1	2.74364	2.08885	30.6547	3.08272e-08	1.29211e-06
SQSTM1	-0.709941	7.00216	30.6365	3.11179e-08	1.30059e-06
SSH2	0.512037	7.69833	30.611	3.15294e-08	1.31405e-06
COA8	-0.66105	4.2478	30.5753	3.21161e-08	1.33472e-06
PRDM5	0.565816	3.03829	30.5067	3.32724e-08	1.37888e-06
ANKRD12	0.501454	6.25935	30.4745	3.38288e-08	1.398e-06
LAS1L	0.619462	3.24538	30.4626	3.4037e-08	1.40267e-06
RP9	-0.673351	2.42796	30.4314	3.45881e-08	1.4214e-06
ZFPM2	0.511722	4.5219	30.3501	3.60691e-08	1.47794e-06
SYDE2	0.908998	3.34495	30.3449	3.61649e-08	1.47794e-06
ELAVL2	4.12255	0.110888	30.3336	3.63772e-08	1.47858e-06
SPIRE1	-0.661181	4.75236	30.3334	3.63816e-08	1.47858e-06
DAAM2	-1.38595	4.8792	30.316	3.67079e-08	1.48773e-06
PDGFC	1.01545	3.65806	30.2826	3.73461e-08	1.50944e-06
LOC100506869	2.92396	-0.118885	30.254	3.79017e-08	1.5277e-06
FAM20A	1.17075	1.05553	30.2359	3.8257e-08	1.53781e-06
AK2	-0.429312	5.28647	30.224	3.84916e-08	1.54302e-06
PPARGC1A	-1.19277	6.15053	30.1705	3.95689e-08	1.58142e-06
GXYLT2	1.1039	1.82077	30.1658	3.96646e-08	1.58142e-06
KCTD20	-0.330686	5.11571	30.1515	3.99575e-08	1.5888e-06
P2RY6	1.14036	1.88281	30.1372	4.02534e-08	1.59625e-06
CYRIA	-0.622057	3.08001	30.1144	4.07296e-08	1.61079e-06
KLHL21	-0.746634	5.31962	30.09	4.1245e-08	1.6268e-06
LINC01563	1.55977	1.52897	30.0677	4.17232e-08	1.64126e-06
DYNC1I1	-0.922765	2.17329	30.0495	4.21149e-08	1.64905e-06
GUCD1	-0.831607	6.13304	30.0481	4.21454e-08	1.64905e-06
CERCAM	1.02829	1.83133	30.0268	4.26114e-08	1.6615e-06
SLC4A4	-0.692928	3.59695	30.0233	4.26895e-08	1.6615e-06
ATXN7L2	0.944501	3.05537	30.0172	4.28227e-08	1.66229e-06
SCN1B	-0.86231	4.71438	30.0045	4.31034e-08	1.66878e-06
DBNDD2	-0.717488	4.17317	29.9844	4.35534e-08	1.68178e-06
SLC16A1	-0.901956	6.60588	29.9316	4.47561e-08	1.7237e-06
CPTP	-0.795718	2.82989	29.9219	4.49793e-08	1.72777e-06
PCGF1	-0.741759	1.17263	29.9112	4.52299e-08	1.73287e-06
SHROOM3	1.68139	0.224664	29.9054	4.5365e-08	1.73353e-06
MDH2	-0.698034	6.09197	29.8804	4.59542e-08	1.7515e-06
KLHL12	0.421567	4.03956	29.841	4.68963e-08	1.78279e-06
GOLGB1	0.426352	6.42923	29.8083	4.76941e-08	1.80844e-06
ATF7IP2	-0.827537	1.05384	29.7953	4.80165e-08	1.81599e-06
DYNC2H1	0.900583	4.11274	29.7851	4.82677e-08	1.8208e-06
STMN1	1.00986	2.86463	29.77	4.86471e-08	1.83043e-06
BRI3	-0.633819	2.9255	29.6533	5.16656e-08	1.93787e-06
AVEN	-0.547575	2.19304	29.6495	5.17662e-08	1.93787e-06
TLCD5	1.27148	1.39304	29.6256	5.24069e-08	1.95688e-06
CEP68	-0.419077	5.32456	29.6185	5.25992e-08	1.95909e-06
SIK2	-0.620068	4.86035	29.5972	5.31812e-08	1.97576e-06
KIAA0100	-0.392402	6.62661	29.5019	5.58616e-08	2.06885e-06
LINC01894	1.4662	0.742716	29.4982	5.59681e-08	2.06885e-06
CCDC39	1.49677	3.00732	29.3653	5.994e-08	2.21012e-06
TCEANC2	-0.620417	2.92368	29.3139	6.15519e-08	2.26388e-06
STIMATE-MUSTN1	-1.11737	2.96468	29.2963	6.21155e-08	2.27891e-06
FMR1	0.57888	3.83729	29.2854	6.24643e-08	2.28601e-06
SDHD	-0.595622	5.79894	29.2791	6.2668e-08	2.28777e-06
NAALADL2	0.670892	3.23711	29.2181	6.46713e-08	2.35506e-06
IDI1	-0.829159	5.18651	29.1485	6.70391e-08	2.43526e-06
ZNF511	-0.657236	2.79709	29.1407	6.73088e-08	2.43903e-06
TMEM250	-0.661134	2.84323	29.0455	7.06979e-08	2.55555e-06
COX7A1	-0.798565	6.24618	29.0397	7.09094e-08	2.55691e-06
GOLM1	0.75409	1.35591	29.0196	7.16515e-08	2.57735e-06
RASA1	0.481576	4.45085	29.0102	7.19999e-08	2.58175e-06
CHCHD4	-0.557902	2.77516	29.0068	7.21247e-08	2.58175e-06
MLLT1	-0.662617	2.45323	28.9919	7.26809e-08	2.59534e-06
WNK1	-0.475063	7.39265	28.9578	7.3974e-08	2.63512e-06
RNF32-AS1	1.50007	0.359778	28.8933	7.64782e-08	2.71531e-06
NUP210L	2.25561	1.74477	28.8903	7.65942e-08	2.71531e-06
ETV5	1.06877	2.63113	28.8262	7.91728e-08	2.79998e-06
NRDC	-0.53813	6.84434	28.8159	7.95943e-08	2.80779e-06
INCA1	-0.982726	-0.63129	28.8115	7.97754e-08	2.80779e-06
MTMR6	-0.504094	4.272	28.7973	8.03624e-08	2.8217e-06
RFFL	-0.493853	3.67046	28.7363	8.29364e-08	2.90515e-06
ZNF608	0.735979	3.80881	28.7285	8.32705e-08	2.90992e-06
CXADR	2.5451	1.21291	28.6426	8.70461e-08	3.03465e-06
DUSP13	-0.744182	5.59314	28.622	8.79777e-08	3.05988e-06
ENTPD5	-0.498126	3.23201	28.5966	8.91394e-08	3.09297e-06
LIMS3-LOC440895	2.50465	-0.376747	28.5694	9.04013e-08	3.12937e-06
PRX	1.12535	1.52832	28.5558	9.10351e-08	3.14392e-06
SH2B3	-0.804693	3.39953	28.5356	9.19901e-08	3.16946e-06
PTPN21	0.702258	4.5824	28.5172	9.28679e-08	3.18879e-06
PCDHB14	1.21235	1.24921	28.5148	9.29846e-08	3.18879e-06
GPR157	-1.20245	4.62929	28.4206	9.76205e-08	3.33821e-06
PGAM2	-1.05096	7.47405	28.4171	9.77957e-08	3.33821e-06
APLF	0.685159	3.2052	28.4004	9.86473e-08	3.35949e-06
ENDOV	-0.695756	1.68446	28.3907	9.91414e-08	3.36852e-06
RER1	-0.321097	4.02474	28.3603	1.00709e-07	3.41391e-06
PDE11A	1.95969	4.50389	28.3141	1.0314e-07	3.48826e-06
TRIM73	1.41485	1.0661	28.3025	1.03761e-07	3.50123e-06
CDKN2AIPNL	-0.64021	3.14681	28.296	1.04109e-07	3.50493e-06
AGPAT1	-0.535754	3.01214	28.2592	1.0611e-07	3.56415e-06
CIAPIN1	-0.620844	3.16596	28.2206	1.08249e-07	3.6277e-06
TPST2	-0.603808	3.17038	28.1978	1.09531e-07	3.66233e-06
IGDCC4	0.655923	4.20084	28.1719	1.11004e-07	3.70314e-06
SBF1	-0.677136	5.41424	28.0657	1.17266e-07	3.9032e-06
PTGFRN	0.963219	3.72755	28.0458	1.18478e-07	3.93464e-06
MYPOP	-0.932159	-0.358174	28.0333	1.19244e-07	3.95118e-06
NAP1L3	1.63771	0.307266	28.0264	1.1967e-07	3.95638e-06
ZBTB22	0.635214	2.45638	28.0131	1.20495e-07	3.97471e-06
YAP1	0.793516	6.41494	27.9774	1.22743e-07	4.03982e-06
KCMF1	-0.521255	5.44932	27.929	1.2585e-07	4.13283e-06
PCDHGA7	1.13684	2.2716	27.9175	1.26598e-07	4.14732e-06
WIPI1	-0.656746	5.23044	27.9136	1.26855e-07	4.14732e-06
ACOX1	-0.468035	6.26829	27.8944	1.28117e-07	4.1793e-06
FXYD1	-0.680371	4.27254	27.8453	1.31416e-07	4.27743e-06
KIAA1549L	1.95223	-0.0616245	27.8157	1.33442e-07	4.33377e-06
DTL	1.91678	-0.599346	27.7866	1.35461e-07	4.38465e-06
MAVS	-0.565624	6.50206	27.7846	1.35605e-07	4.38465e-06
SOD1	-0.450391	5.23204	27.7741	1.36337e-07	4.39867e-06
LUC7L3	0.459887	5.29661	27.7631	1.37117e-07	4.41415e-06
ZNF880	0.652685	2.71839	27.7373	1.38957e-07	4.46362e-06
BICD1	-0.721863	4.03719	27.6718	1.43742e-07	4.60105e-06
MYCT1	-0.650276	3.12577	27.6702	1.43861e-07	4.60105e-06
MICOS10	-0.521315	3.47027	27.6279	1.47043e-07	4.69262e-06
CYB561A3	-0.530537	2.91874	27.6137	1.48126e-07	4.71696e-06
PEX5L	3.31323	0.827936	27.6008	1.49119e-07	4.73832e-06
NRXN2	1.21303	0.82013	27.5916	1.49829e-07	4.74055e-06
RBM20	-0.874822	4.73336	27.5915	1.49834e-07	4.74055e-06
KLHL4	3.01113	2.0618	27.5779	1.50891e-07	4.75703e-06
CYB5D1	-0.634125	2.19767	27.5765	1.51001e-07	4.75703e-06
ANKRD36C	0.481194	4.87513	27.5551	1.5268e-07	4.79962e-06
IFNG-AS1	1.74825	1.29793	27.5494	1.53133e-07	4.8036e-06
MIPEP	-0.652147	2.58209	27.5356	1.54231e-07	4.82777e-06
HTATIP2	-0.736962	1.52279	27.5139	1.55973e-07	4.87191e-06
LOC100507403	3.35532	0.557446	27.5052	1.56671e-07	4.88337e-06
CHUK	-0.578505	3.69898	27.496	1.57419e-07	4.89629e-06
GRK3	0.714685	2.82889	27.4909	1.57832e-07	4.89878e-06
NGFR	2.2259	0.6555	27.4829	1.58493e-07	4.9084e-06
GSTCD	0.580642	2.60715	27.479	1.58809e-07	4.9084e-06
NR1H2	-0.659173	3.87082	27.4509	1.61137e-07	4.96991e-06
MT1E	-1.17793	0.385288	27.4467	1.6148e-07	4.97007e-06
PARVB	-0.691637	6.29487	27.4222	1.63543e-07	5.02302e-06
STOML2	-0.484904	4.29528	27.4126	1.64355e-07	5.02302e-06
FAM234A	-0.620101	4.50761	27.4116	1.64445e-07	5.02302e-06
ASNSD1	-0.560902	4.89824	27.4101	1.64566e-07	5.02302e-06
TMEM185A	-0.43537	2.56824	27.4024	1.65222e-07	5.03261e-06
MCMDC2	-1.00081	0.638531	27.3956	1.6581e-07	5.04008e-06
RN7SL229P	1.65113	0.901288	27.3849	1.66724e-07	5.05742e-06
ABCC2	0.91643	1.80358	27.357	1.69148e-07	5.11068e-06
OSTN	3.72226	3.10963	27.3537	1.69442e-07	5.11068e-06
AKR1E2	1.05983	1.37551	27.3528	1.69522e-07	5.11068e-06
TMEM230	-0.401661	4.28385	27.3071	1.7357e-07	5.222e-06
GDAP1	0.661619	4.27795	27.2548	1.78331e-07	5.35085e-06
SUN2	-0.614039	4.70598	27.2521	1.7858e-07	5.35085e-06
LOC100507516	1.24583	1.23216	27.2323	1.80416e-07	5.39034e-06
NECAB3	-0.635213	3.58793	27.23	1.8063e-07	5.39034e-06
GTF2I	0.397502	6.9192	27.1674	1.86577e-07	5.55653e-06
KHDC1-AS1	0.861214	1.36994	27.1352	1.89709e-07	5.63839e-06
LIPJ	3.23201	0.643779	27.1307	1.90151e-07	5.64013e-06
PLGRKT	-0.648926	2.50954	27.1048	1.92714e-07	5.70465e-06
ATG9A	-0.48356	4.7323	27.0928	1.93914e-07	5.72864e-06
KRT80	2.9905	0.0290322	27.0696	1.96258e-07	5.78505e-06
TMEFF2	2.317	-0.5489	27.0662	1.9661e-07	5.78505e-06
CD55	-0.545211	4.39997	27.0253	2.00812e-07	5.89689e-06
DKK2	1.69444	1.87397	26.9878	2.04743e-07	6.00037e-06
LYRM1	-0.621866	3.19402	26.9029	2.13934e-07	6.24787e-06
CDH5	-0.636877	4.96867	26.902	2.14038e-07	6.24787e-06
GON7	-0.735615	1.13909	26.8892	2.15464e-07	6.26862e-06
CD99L2	-0.444526	5.50958	26.8879	2.15601e-07	6.26862e-06
CKMT2	-1.06709	7.65878	26.8701	2.17596e-07	6.30943e-06
PCDHGC3	0.81699	3.343	26.8678	2.17862e-07	6.30943e-06
CHEK1	1.25157	-0.367752	26.8568	2.19102e-07	6.33285e-06
ARHGAP24	0.730927	4.24659	26.8326	2.21862e-07	6.40008e-06
FASTK	-0.570186	4.3842	26.8134	2.24083e-07	6.44797e-06
LINC02889	1.67477	-0.486352	26.8078	2.24732e-07	6.44797e-06
OGA	0.359477	6.11734	26.8069	2.24837e-07	6.44797e-06
NUDT7	-0.847654	-0.0350828	26.7762	2.28435e-07	6.53033e-06
SLC36A1	0.935945	3.75072	26.7748	2.28597e-07	6.53033e-06
PDK2	-0.73211	5.36653	26.7462	2.32005e-07	6.61484e-06
PCDHGA11	0.906989	2.66916	26.7189	2.35306e-07	6.69597e-06
MRPL37	-0.570635	4.32618	26.7006	2.37549e-07	6.74218e-06
ANKRD9	-0.715506	4.50889	26.6982	2.37846e-07	6.74218e-06
SETD7	-0.59663	7.52208	26.676	2.40591e-07	6.80687e-06
MET	0.532722	6.08161	26.6183	2.47879e-07	6.9996e-06
UBL4A	-0.711111	4.46404	26.6085	2.49148e-07	7.01846e-06
RPH3AL	-1.04499	1.07189	26.6057	2.49501e-07	7.01846e-06
ST3GAL5	-0.632245	3.57486	26.602	2.49984e-07	7.01864e-06
TRIM9	1.61023	0.185319	26.5824	2.52532e-07	7.07667e-06
CFAP46	-1.42189	1.1855	26.5723	2.53862e-07	7.09245e-06
CLCN5	0.688826	4.15164	26.5708	2.54059e-07	7.09245e-06
KCNA1	4.10356	1.05322	26.5652	2.54796e-07	7.09956e-06
DLEU7	3.31065	0.56774	26.5565	2.55937e-07	7.11786e-06
NCAM2	0.97637	1.17485	26.538	2.58402e-07	7.16512e-06
MTMR14	-0.528716	3.74659	26.5365	2.58611e-07	7.16512e-06
FAM114A2	-0.373496	3.61976	26.4637	2.68535e-07	7.4261e-06
DCAF10	-0.441051	4.04863	26.4032	2.77074e-07	7.64788e-06
ENO3	-1.06733	10.097	26.3837	2.79887e-07	7.71105e-06
PWWP3B	0.72323	5.03523	26.3772	2.80832e-07	7.72262e-06
BLVRB	-0.835259	3.17319	26.373	2.81441e-07	7.72494e-06
FAM186B	-1.03616	-0.73036	26.3648	2.82647e-07	7.74357e-06
VGLL2	-0.979219	3.51064	26.3606	2.83253e-07	7.74576e-06
EIF2S2	-0.462844	4.6983	26.334	2.87192e-07	7.83891e-06
KICS2	-0.587381	2.00933	26.3129	2.90349e-07	7.91039e-06
MAFF	-1.39791	0.135681	26.3056	2.91439e-07	7.92542e-06
LOC157273	0.787904	2.8353	26.2896	2.93864e-07	7.95285e-06
DCUN1D2	-0.622135	4.76196	26.2888	2.93984e-07	7.95285e-06
PCDHB10	1.37486	0.177255	26.2874	2.94206e-07	7.95285e-06
PPM1E	3.82443	-0.721764	26.2847	2.9461e-07	7.95285e-06
BOLA3	-0.688923	2.39002	26.2462	3.00548e-07	8.09828e-06
RNF103	0.508834	4.80417	26.2199	3.04659e-07	8.19404e-06
IFNGR2	-0.455765	3.5354	26.2118	3.05953e-07	8.21384e-06
PAPSS1	0.623845	2.53607	26.1859	3.10071e-07	8.30922e-06
C19orf12	-0.519744	4.04796	26.135	3.18366e-07	8.51601e-06
SGCD	0.57071	7.71317	26.1174	3.21273e-07	8.57367e-06
KCTD21	-0.708259	1.16282	26.1149	3.21687e-07	8.57367e-06
PCDHGA9	0.937085	2.75403	26.0931	3.2535e-07	8.65561e-06
PSMA7	-0.470292	5.37266	26.0883	3.26156e-07	8.6614e-06
BOD1	-0.455102	3.77195	26.0461	3.33357e-07	8.83666e-06
HMGB3	1.01157	1.42123	26.0241	3.37178e-07	8.92187e-06
NAMPT	-0.629283	5.53958	26.0177	3.38307e-07	8.93567e-06
MPC1	-0.711556	4.82865	26.008	3.40001e-07	8.96432e-06
CREG1	-0.462952	4.37877	25.9998	3.41461e-07	8.98673e-06
PCDHB7	1.31918	-0.141204	25.9962	3.42091e-07	8.98722e-06
NBPF14	0.57606	5.4057	25.9527	3.49884e-07	9.16453e-06
PRSS12	3.29035	0.699148	25.9492	3.50522e-07	9.16453e-06
TSPAN12	1.00905	1.38561	25.9482	3.50709e-07	9.16453e-06
MS4A8	2.21873	0.481428	25.9229	3.55336e-07	9.26897e-06
ZNF544	0.789025	3.01824	25.9162	3.56558e-07	9.2844e-06
CTSC	-0.567487	3.4455	25.8862	3.62158e-07	9.41356e-06
DNAH3	1.86293	3.99641	25.8489	3.69211e-07	9.57243e-06
ARMCX4	1.03668	3.11747	25.8469	3.69591e-07	9.57243e-06
AIG1	0.86392	4.47242	25.8436	3.70222e-07	9.57243e-06
GOLPH3	-0.493276	4.17481	25.8361	3.71675e-07	9.59312e-06
KCNJ3	2.42359	0.872855	25.8165	3.75456e-07	9.66384e-06
PRDM2	0.605402	5.41526	25.8151	3.75728e-07	9.66384e-06
LINC01915	1.38857	-0.533061	25.7231	3.94084e-07	1.01183e-05
ZNF559	0.93607	3.05343	25.7108	3.96607e-07	1.01621e-05
ELL2	-0.64387	2.97896	25.708	3.97173e-07	1.01621e-05
PWWP2B	-1.02271	2.15046	25.7022	3.9838e-07	1.01753e-05
CDIN1	1.07868	4.75964	25.6933	4.00222e-07	1.01992e-05
SMAD9	1.4958	4.39667	25.691	4.00701e-07	1.01992e-05
FRAT2	-0.665145	2.03277	25.6837	4.02207e-07	1.02198e-05
LSP1	0.870256	3.67504	25.6761	4.03795e-07	1.02264e-05
AMY2B	0.753422	5.82106	25.6758	4.03857e-07	1.02264e-05
PLCXD2	0.910209	1.09703	25.6385	4.11746e-07	1.03844e-05
COX14	-0.571974	2.8951	25.6374	4.11971e-07	1.03844e-05
EPB41L3	0.791387	3.28069	25.6363	4.12214e-07	1.03844e-05
VEGFA	-0.851674	5.91555	25.6177	4.16206e-07	1.0467e-05
RN7SKP97	1.54493	-1.06558	25.6126	4.17314e-07	1.0477e-05
RAD23A	-0.9796	6.52624	25.5976	4.2057e-07	1.05408e-05
ZNF418	0.811919	2.4937	25.5792	4.24582e-07	1.06232e-05
ATP1B4	0.770277	7.08091	25.5665	4.27394e-07	1.06754e-05
EGLN1	-0.637314	7.2766	25.5538	4.30214e-07	1.07276e-05
CEACAM16	3.40242	-1.55047	25.5247	4.36746e-07	1.08721e-05
GRB14	2.64844	3.30052	25.5198	4.37858e-07	1.08814e-05
IARS1	-0.425367	6.66158	25.4907	4.44528e-07	1.10285e-05
YBX3	-0.650304	8.65615	25.4834	4.46214e-07	1.10517e-05
KCNA5	-1.20195	0.937169	25.4012	4.65622e-07	1.1513e-05
FBXO30	0.821105	5.89607	25.3905	4.68228e-07	1.1558e-05
MAF1	-0.654511	5.23189	25.3812	4.70492e-07	1.15944e-05
FBXO9	0.417815	4.21485	25.3661	4.74187e-07	1.1662e-05
GLI3	0.842751	1.79606	25.3635	4.7482e-07	1.1662e-05
INPP5J	-1.21713	0.266567	25.3523	4.7759e-07	1.17105e-05
MTHFD2L	0.641087	3.35934	25.2916	4.92862e-07	1.20649e-05
CCDC69	-0.798353	6.15985	25.2808	4.95612e-07	1.2112e-05
PLCE1	1.24367	4.15819	25.2732	4.97576e-07	1.21399e-05
LOC646588	2.05446	1.48972	25.248	5.04116e-07	1.22791e-05
PICALM	0.414025	6.33053	25.2421	5.0567e-07	1.22966e-05
LIMA1	0.565578	4.56602	25.232	5.08306e-07	1.23403e-05
RBM8A	0.425791	5.5678	25.1929	5.18722e-07	1.25724e-05
SLC19A2	-0.918997	5.43226	25.1869	5.20357e-07	1.25913e-05
SBDSP1	0.818845	2.49671	25.1731	5.24088e-07	1.26607e-05
RADX	1.19276	1.70304	25.1675	5.25594e-07	1.26763e-05
DPP6	1.66511	0.374964	25.1643	5.26466e-07	1.26765e-05
EIF4A2	-0.531461	7.74441	25.1437	5.32121e-07	1.27918e-05
NPNT	2.19887	3.57399	25.1367	5.34054e-07	1.28173e-05
GSAP	-0.465769	2.41088	25.0546	5.5729e-07	1.33532e-05
MYL4	2.36133	-0.21258	25.0324	5.63737e-07	1.34857e-05
KCNJ2-AS1	1.09269	1.81213	25.0016	5.72829e-07	1.36809e-05
OLFML2A	0.627494	3.5316	24.9898	5.76331e-07	1.37423e-05
MLX	-0.512448	3.98267	24.9724	5.81564e-07	1.38446e-05
RPUSD3	-0.538533	2.67228	24.9686	5.82714e-07	1.38496e-05
PSMD7	-0.509943	5.36201	24.9526	5.87568e-07	1.39424e-05
USH2A	2.04138	-0.103955	24.9329	5.93617e-07	1.40411e-05
ST6GALNAC5	2.233	-1.06795	24.9309	5.94233e-07	1.40411e-05
PMEPA1	-0.864993	2.64046	24.9285	5.94979e-07	1.40411e-05
CDC25B	0.887608	1.16848	24.9266	5.95544e-07	1.40411e-05
ADAMTSL2	1.06642	2.73228	24.9231	5.96623e-07	1.4044e-05
EMC3	-0.487163	5.22644	24.8699	6.13314e-07	1.44138e-05
LINC00665	0.79992	1.94705	24.8536	6.1854e-07	1.45135e-05
LINC01534	0.596979	2.01879	24.8435	6.2177e-07	1.45661e-05
AGBL3	1.03371	1.53773	24.8395	6.23062e-07	1.45731e-05
H4C2	-0.982072	1.55886	24.8313	6.25742e-07	1.46126e-05
PROX1-AS1	1.8518	0.542566	24.8044	6.34519e-07	1.4794e-05
DVL1	-0.883892	5.48359	24.7956	6.37412e-07	1.4838e-05
NOG	1.32086	0.571082	24.7786	6.43066e-07	1.4946e-05
PIH1D1	-0.49723	2.96802	24.7724	6.45137e-07	1.49704e-05
LPL	-1.12616	6.30789	24.7666	6.47086e-07	1.4992e-05
PHF21A	0.347954	3.9499	24.7325	6.58628e-07	1.52354e-05
STC1	-1.65398	-1.60207	24.7183	6.63508e-07	1.53242e-05
ANK3	0.660384	6.97849	24.7139	6.65028e-07	1.53353e-05
ME1	-0.575049	4.12393	24.6955	6.71394e-07	1.54578e-05
ESAM	-0.61022	2.54154	24.6919	6.72661e-07	1.54628e-05
TCFL5	0.602966	1.63198	24.6856	6.74882e-07	1.54768e-05
MICAL1	0.738361	2.0009	24.6841	6.75374e-07	1.54768e-05
PLPP5	0.92598	0.498739	24.6569	6.85007e-07	1.56731e-05
CHD6	0.327064	5.87489	24.6375	6.91905e-07	1.58064e-05
IRX3	-1.64587	0.533566	24.631	6.94251e-07	1.58354e-05
LRRTM3	1.94211	-1.29658	24.6162	6.99626e-07	1.59333e-05
ZBTB47	-0.702444	6.02881	24.6073	7.02846e-07	1.59819e-05
IQCG	0.613544	1.29196	24.5912	7.08763e-07	1.60915e-05
SLC39A14	-0.566111	2.9756	24.575	7.14722e-07	1.62018e-05
PITPNM1	-0.83969	2.03402	24.57	7.16579e-07	1.62189e-05
ZNF431	0.515333	4.52035	24.5419	7.27119e-07	1.64322e-05
KIAA1328	0.404461	3.63711	24.5072	7.4031e-07	1.66919e-05
GPR173	1.47217	-0.961902	24.5058	7.40878e-07	1.66919e-05
LOC100131471	1.25204	-0.113964	24.4679	7.55584e-07	1.69972e-05
SPEG	-0.837771	7.19497	24.4578	7.59564e-07	1.70606e-05
FBXO6	-1.05465	0.858313	24.4278	7.71493e-07	1.72974e-05
SPHK1	1.44898	-1.13561	24.4253	7.72457e-07	1.72974e-05
SCAF8	0.396353	6.57526	24.4073	7.79735e-07	1.74338e-05
LRRC17	1.0939	1.16938	24.382	7.9004e-07	1.76374e-05
KAT6B	-0.331148	5.44344	24.3484	8.03939e-07	1.79205e-05
VRK2	-0.627427	3.20314	24.3453	8.05214e-07	1.79218e-05
USP39	-0.37905	3.95516	24.3383	8.08177e-07	1.7951e-05
CTBS	-0.648301	1.89258	24.3364	8.08965e-07	1.7951e-05
POLR2A	0.547193	5.31099	24.3287	8.12178e-07	1.79951e-05
ZNF793	0.629745	2.57874	24.2811	8.32535e-07	1.84184e-05
ST6GALNAC2	-0.853517	2.63773	24.276	8.34722e-07	1.84391e-05
H3C6	-1.38911	0.156766	24.2297	8.55027e-07	1.88593e-05
LOC101927793	1.64984	0.812251	24.2224	8.58261e-07	1.89023e-05
PAK3	1.07857	0.736055	24.2073	8.65021e-07	1.90227e-05
TMEM200A	2.3908	0.362937	24.1965	8.69911e-07	1.91017e-05
ND6	-0.790166	6.04796	24.1629	8.85191e-07	1.93947e-05
EBAG9	-0.473444	3.21246	24.1614	8.85893e-07	1.93947e-05
ONECUT2	3.44341	-1.63558	24.1299	9.00493e-07	1.96851e-05
THAP9	-0.658641	3.52376	24.0962	9.16425e-07	1.99977e-05
BAMBI	1.12176	0.702245	24.0939	9.17512e-07	1.99977e-05
LINC01497	4.56872	0.835084	24.0691	9.29374e-07	2.02263e-05
LCA5	0.677883	2.20095	24.064	9.31886e-07	2.0251e-05
PTPN3	-0.632257	5.88525	24.0328	9.47083e-07	2.05242e-05
SLC25A46	-0.562705	5.79609	24.0313	9.47836e-07	2.05242e-05
ATG4D	-0.736921	3.20653	24.0296	9.48646e-07	2.05242e-05
ZC3H8	-0.631909	3.53847	23.9864	9.70178e-07	2.09593e-05
KCTD16	2.52079	-0.734891	23.9552	9.86018e-07	2.12702e-05
ASPH	0.397125	7.28618	23.9434	9.9208e-07	2.13697e-05
ARPC4	-0.409403	3.17178	23.9215	1.00343e-06	2.15826e-05
NFIA-AS2	1.97447	-0.502109	23.909	1.00996e-06	2.16845e-05
INHBE	1.22767	0.886538	23.9068	1.01112e-06	2.16845e-05
LSMEM2	0.752647	2.15374	23.9026	1.01335e-06	2.17008e-05
NSD2	0.327757	4.66309	23.8853	1.02249e-06	2.1843e-05
CSTF3	0.550355	2.73567	23.8844	1.02296e-06	2.1843e-05
LAMTOR5	-0.535593	3.5759	23.8806	1.02501e-06	2.18549e-05
SPATS2	0.79555	3.4939	23.8587	1.03671e-06	2.20725e-05
LRRC8C	-0.545795	3.53493	23.8433	1.04506e-06	2.21938e-05
ZNF697	-0.865109	1.66275	23.8405	1.04655e-06	2.21938e-05
NLGN4X	1.39606	0.684674	23.8398	1.04693e-06	2.21938e-05
SLC25A2	1.61057	-0.84535	23.8281	1.05334e-06	2.22567e-05
RIMKLB	0.651707	4.52403	23.8275	1.05368e-06	2.22567e-05
RAB3A	-1.0373	-0.389437	23.8243	1.05541e-06	2.22567e-05
CLCN4	-0.497278	5.99209	23.8233	1.05595e-06	2.22567e-05
IPO7	-0.4171	7.07961	23.8004	1.06862e-06	2.24915e-05
ARSB	-0.50887	3.27547	23.793	1.07273e-06	2.25457e-05
DGKB	2.0782	1.4688	23.7797	1.08018e-06	2.26564e-05
HBA2	-1.60039	7.1931	23.7781	1.08107e-06	2.26564e-05
PCDHGA8	0.936881	2.99729	23.7564	1.09331e-06	2.28801e-05
ADCY9	-0.586796	5.60558	23.7241	1.11184e-06	2.32348e-05
PRNP	0.545965	4.51996	23.7154	1.11685e-06	2.32713e-05
SLBP	-0.418093	1.99332	23.7137	1.11783e-06	2.32713e-05
FKBP10	0.919552	1.85432	23.7129	1.11833e-06	2.32713e-05
VPS45	0.502287	4.40733	23.7013	1.12504e-06	2.3378e-05
ISCU	-0.507114	5.26058	23.6877	1.13302e-06	2.35106e-05
CASTOR2	-0.593756	7.22593	23.6773	1.13919e-06	2.36054e-05
FER1L6	2.6031	0.0587523	23.6642	1.14699e-06	2.37335e-05
MTRR	-0.576932	4.28056	23.5981	1.18708e-06	2.45285e-05
NINL	-0.735596	1.0298	23.5919	1.1909e-06	2.45729e-05
RBMS3	0.501621	5.62358	23.5545	1.21427e-06	2.50201e-05
SRXN1	-0.642718	2.65759	23.5377	1.22491e-06	2.51969e-05
SMIM4	-0.631989	1.52497	23.5355	1.22627e-06	2.51969e-05
WARS1	-0.475779	4.947	23.5314	1.22891e-06	2.52158e-05
ACTR1B	-0.462692	4.52256	23.5236	1.23388e-06	2.52825e-05
SNX7	1.93601	2.63499	23.5178	1.23767e-06	2.53248e-05
COL28A1	1.20184	2.32326	23.5103	1.24247e-06	2.53632e-05
SEPTIN11	0.503213	4.86741	23.5095	1.24299e-06	2.53632e-05
CKAP2	0.921791	2.48514	23.4805	1.26184e-06	2.57121e-05
SERPINB12	3.82955	-1.19157	23.4768	1.26429e-06	2.57265e-05
PLEKHB1	-1.41933	-0.0106441	23.4662	1.27129e-06	2.58331e-05
CERK	-0.477041	3.74625	23.4489	1.28277e-06	2.60306e-05
SYNGR1	-0.651372	1.83234	23.4411	1.288e-06	2.61007e-05
SEC14L5	1.60922	3.77657	23.4266	1.29773e-06	2.62616e-05
OSGIN2	0.996786	4.89035	23.407	1.311e-06	2.64782e-05
STON1	-0.568147	2.47604	23.4055	1.31203e-06	2.64782e-05
SLC4A3	2.16183	0.625026	23.4	1.31579e-06	2.65176e-05
KRTCAP2	-0.465173	2.11445	23.3662	1.33911e-06	2.69508e-05
SETMAR	0.52551	2.56161	23.3624	1.34178e-06	2.69676e-05
CYP2U1-AS1	-0.756164	1.51801	23.355	1.3469e-06	2.70213e-05
ADGRV1	2.53642	1.80146	23.3533	1.34812e-06	2.70213e-05
MT2A	-1.06767	0.399967	23.3465	1.35287e-06	2.70795e-05
HSF2BP	1.82174	-1.12269	23.3439	1.35475e-06	2.70803e-05
ATP5MK	-0.605062	4.45478	23.3397	1.35767e-06	2.71018e-05
WDR12	-0.465262	3.98809	23.3354	1.36072e-06	2.71259e-05
NDN	0.744411	2.53778	23.3303	1.36436e-06	2.71576e-05
CA5B	0.562383	2.22551	23.328	1.366e-06	2.71576e-05
DLG1	0.539183	5.65186	23.3249	1.36818e-06	2.71642e-05
EZH1	-0.356807	4.71722	23.2884	1.39441e-06	2.76477e-05
PTPRR	-1.17339	-0.309944	23.2777	1.40215e-06	2.77428e-05
SRPRA	-0.36147	4.90212	23.2766	1.40298e-06	2.77428e-05
CISD1	-0.652048	4.71405	23.2669	1.41006e-06	2.78454e-05
MXD1	-0.447782	2.68186	23.2611	1.41435e-06	2.78692e-05
NR4A1	-1.27835	3.53671	23.2594	1.41561e-06	2.78692e-05
LRRC2	-0.739515	7.52457	23.2575	1.41695e-06	2.78692e-05
GAPDH	-0.857215	11.4007	23.2329	1.43521e-06	2.81695e-05
SNRK	-0.365183	4.84356	23.2318	1.43605e-06	2.81695e-05
MRPL11	-0.553756	3.25403	23.2264	1.44007e-06	2.81766e-05
CHST9	1.64274	0.315076	23.2262	1.44024e-06	2.81766e-05
SUCO	0.498143	3.86657	23.1902	1.4674e-06	2.86554e-05
RHOD	-1.4699	-1.22523	23.1871	1.46977e-06	2.86554e-05
CTNNA2	6.87895	2.38836	23.1861	1.47056e-06	2.86554e-05
MIR100HG	0.664287	4.25671	23.1653	1.48656e-06	2.8929e-05
DUSP3	-0.923761	7.2683	23.1564	1.49346e-06	2.90143e-05
PCDHGA1	0.975401	0.936338	23.1546	1.49489e-06	2.90143e-05
H4C5	-0.784573	1.47689	23.1268	1.51663e-06	2.93975e-05
PRSS42P	-1.05686	4.04036	23.1117	1.52858e-06	2.95902e-05
KIF20B	0.77323	2.09349	23.0875	1.54792e-06	2.99251e-05
MYL5	1.8036	2.36328	23.0695	1.56251e-06	3.01555e-05
AP2A1	-0.469071	4.16654	23.0677	1.56394e-06	3.01555e-05
LDAF1	-0.614104	5.70266	23.0391	1.58736e-06	3.05424e-05
DNPH1	-0.882872	0.660665	23.0382	1.58816e-06	3.05424e-05
TMEM201	-0.602678	2.89378	23.025	1.59909e-06	3.07126e-05
ALMS1	0.399428	5.64107	23.0209	1.60254e-06	3.07308e-05
HEXB	-0.394579	3.36955	23.0188	1.60422e-06	3.07308e-05
RIMS4	1.71738	-0.508191	23.0157	1.60685e-06	3.07412e-05
WBP2	-0.518652	2.93162	22.9155	1.69279e-06	3.23433e-05
TMEM150A	-0.69181	1.36281	22.9122	1.69573e-06	3.23575e-05
ARHGAP5	0.62068	7.70465	22.9093	1.6983e-06	3.23646e-05
SRGN	-0.487635	2.38537	22.9041	1.70288e-06	3.24097e-05
RSU1	0.430784	4.02625	22.8999	1.70662e-06	3.2439e-05
CPA4	1.52469	-0.391528	22.8914	1.71416e-06	3.25404e-05
COL11A1	3.07536	-0.0490151	22.8833	1.72145e-06	3.26365e-05
CTSH	-0.875432	2.44452	22.8743	1.72951e-06	3.27472e-05
ACE2	1.98996	-0.606205	22.8466	1.75461e-06	3.31797e-05
APEH	-0.516881	5.05822	22.8348	1.76543e-06	3.33414e-05
SPATA18	1.53984	0.311887	22.8119	1.7866e-06	3.3698e-05
NETO2	-0.729933	0.84187	22.8015	1.79628e-06	3.38372e-05
ZNF430	0.693547	2.89475	22.7954	1.80195e-06	3.39006e-05
CHRNE	2.27929	-0.348261	22.7925	1.80469e-06	3.39089e-05
SFMBT2	0.424185	3.9	22.7852	1.81153e-06	3.39939e-05
PLEKHG4	1.11615	0.245659	22.7818	1.81472e-06	3.40105e-05
BMPR1A	0.478893	6.40599	22.7695	1.82642e-06	3.41862e-05
PELO	-0.372728	3.77271	22.7666	1.82922e-06	3.4195e-05
PRPF38B	0.40783	3.2818	22.7398	1.85488e-06	3.46308e-05
RGS6	1.21305	1.34043	22.7345	1.86002e-06	3.46453e-05
CLSTN2	1.31675	5.37318	22.732	1.86236e-06	3.46453e-05
COL5A2	0.949355	5.06333	22.731	1.86333e-06	3.46453e-05
TXNL1	-0.404695	5.56762	22.7292	1.86508e-06	3.46453e-05
C19orf53	-0.682542	2.35724	22.7254	1.86883e-06	3.46711e-05
ZBTB4	-0.420347	4.6589	22.7225	1.87164e-06	3.46796e-05
PCDH7	1.13387	1.86612	22.7051	1.88869e-06	3.49514e-05
RTTN	0.456885	5.12047	22.6713	1.92221e-06	3.5503e-05
PDLIM2	-1.03602	3.0308	22.6702	1.92332e-06	3.5503e-05
OAF	0.76953	2.00147	22.6627	1.9308e-06	3.55519e-05
CCDC17	1.0151	1.24304	22.6627	1.93081e-06	3.55519e-05
DENND6A	0.447755	4.10266	22.6459	1.94774e-06	3.5819e-05
DANT2	1.13297	0.0517285	22.6351	1.95878e-06	3.59251e-05
TPRKB	-0.66537	1.97013	22.6331	1.96073e-06	3.59251e-05
RIOK3	-0.455289	5.49691	22.6318	1.96211e-06	3.59251e-05
DSEL	0.915268	3.73209	22.6306	1.96328e-06	3.59251e-05
CUX2	2.76995	-0.0420906	22.6086	1.9859e-06	3.62939e-05
GNG11	-0.557046	2.93138	22.5288	2.07012e-06	3.7786e-05
RXRA	-0.664133	5.65216	22.5011	2.10022e-06	3.8231e-05
ALPK1	0.799566	2.5544	22.4996	2.10183e-06	3.8231e-05
FLII	-0.84093	6.93743	22.4992	2.10229e-06	3.8231e-05
CDKL4	1.70015	-0.234712	22.4771	2.12666e-06	3.86264e-05
TMTC4	-0.601647	2.75739	22.4679	2.13681e-06	3.8763e-05
TFCP2	0.547943	3.35952	22.4623	2.14314e-06	3.88299e-05
AZIN2	1.00004	0.857603	22.4497	2.15724e-06	3.90372e-05
SRPX	1.0957	0.850058	22.4467	2.16062e-06	3.90504e-05
CDH2	2.16502	3.05571	22.4394	2.16881e-06	3.91504e-05
SYNJ2	-0.866741	3.16753	22.4274	2.1824e-06	3.93473e-05
RNF123	-0.629031	5.80857	22.4115	2.20052e-06	3.95838e-05
LOC107986163	1.56332	-0.770527	22.4112	2.2009e-06	3.95838e-05
GPX8	0.861962	1.42786	22.4038	2.20936e-06	3.96876e-05
POLDIP2	-0.502746	5.61044	22.3868	2.22898e-06	3.99912e-05
P2RX6	-0.46742	3.08899	22.3789	2.23814e-06	4.01067e-05
USP6	1.13507	5.2184	22.3554	2.26574e-06	4.05518e-05
WTIP	0.833184	2.87576	22.3053	2.3256e-06	4.15726e-05
LOC102606465	-0.656367	1.29078	22.2894	2.34499e-06	4.18683e-05
PLXNB3	2.54435	-1.35507	22.2829	2.35298e-06	4.19096e-05
OST4	-0.440668	3.50126	22.2828	2.353e-06	4.19096e-05
KLHL34	-1.34519	4.62884	22.2719	2.36642e-06	4.20908e-05
MCM9	0.430713	2.8309	22.2699	2.36889e-06	4.20908e-05
HCCS	-0.559987	3.5341	22.2672	2.37219e-06	4.20986e-05
NDUFS5	-0.645885	5.43251	22.2245	2.4256e-06	4.29909e-05
SLC38A3	-1.36323	2.45361	22.2223	2.42832e-06	4.29909e-05
NEK9	-0.398502	5.21962	22.2161	2.43628e-06	4.30801e-05
TRIM69	-0.52586	4.65641	22.1753	2.48854e-06	4.39513e-05
SRGAP3	0.822073	3.47402	22.1427	2.53122e-06	4.46515e-05
TMEM126A	-0.628639	3.1778	22.1389	2.53617e-06	4.46852e-05
CAMK2G	-0.512439	5.84394	22.1259	2.55338e-06	4.49346e-05
ARHGEF9	0.585231	3.74309	22.122	2.55854e-06	4.49716e-05
ZNF415	-0.928663	1.3605	22.0961	2.59338e-06	4.55296e-05
GPRC5B	-0.63079	5.66224	22.0812	2.61354e-06	4.57753e-05
NLRX1	-0.678151	3.05733	22.0812	2.6136e-06	4.57753e-05
RNF130	-0.574058	3.63442	22.0604	2.64207e-06	4.6219e-05
THSD7A	1.22619	2.22085	22.05	2.65642e-06	4.64148e-05
MAN2A2	-0.647658	4.42841	22.0357	2.67627e-06	4.67061e-05
PPIL4	0.419509	3.84849	22.0284	2.68643e-06	4.6828e-05
CDK15	1.75556	0.6802	22.0259	2.68997e-06	4.68342e-05
RASL12	-0.593659	2.61563	22.0202	2.69795e-06	4.68677e-05
NDUFAF4	-0.667556	3.93572	22.02	2.69827e-06	4.68677e-05
RASSF9	1.01241	4.18024	22.0115	2.71024e-06	4.70201e-05
SGCE	0.623872	2.97268	21.9997	2.72694e-06	4.72132e-05
TAF1	0.379855	5.30203	21.9991	2.72779e-06	4.72132e-05
C18orf21	-0.46388	1.87639	21.9921	2.73768e-06	4.73288e-05
S1PR1	-0.563465	3.22387	21.9877	2.74409e-06	4.73497e-05
NISCH	0.448453	4.40319	21.9868	2.74533e-06	4.73497e-05
CBLL1	-0.419831	4.15648	21.9626	2.78015e-06	4.78941e-05
HEYL	0.640168	2.47594	21.9587	2.7858e-06	4.79353e-05
LINC01854	1.77296	3.71742	21.9542	2.79241e-06	4.79929e-05
KCNH8	2.13365	-0.759858	21.9489	2.8001e-06	4.80689e-05
MOCS1	-0.535819	3.24507	21.9457	2.80481e-06	4.80937e-05
ZFAND2A-DT	0.608361	0.975703	21.9071	2.86178e-06	4.89822e-05
FZD10-AS1	1.36423	0.588586	21.9056	2.86393e-06	4.89822e-05
FASTKD2	-0.399228	5.69078	21.9038	2.86661e-06	4.89822e-05
OSGEPL1	-0.558954	2.27813	21.8972	2.87655e-06	4.90949e-05
PSAP	-0.368557	8.02734	21.8885	2.88957e-06	4.926e-05
GNE	-0.335601	3.49934	21.8856	2.894e-06	4.92783e-05
TMEM203	-0.400679	3.13585	21.8696	2.91823e-06	4.96335e-05
HSPB7	-0.774225	7.02083	21.8631	2.92807e-06	4.97434e-05
MCM6	0.462182	2.80993	21.848	2.95124e-06	5.00792e-05
FER	0.39747	4.24938	21.8361	2.96957e-06	5.02853e-05
TRPM3	1.64038	0.298386	21.8352	2.97099e-06	5.02853e-05
TOM1L1	-0.943224	0.34983	21.8335	2.97364e-06	5.02853e-05
UBE3C	-0.416481	6.47783	21.8195	2.9954e-06	5.0595e-05
ZBED1	-0.819818	4.8714	21.8124	3.00657e-06	5.07256e-05
IQUB	1.23343	0.868944	21.8037	3.02011e-06	5.08956e-05
NDUFB10	-0.723942	5.64719	21.8003	3.02549e-06	5.09279e-05
LAPTM4B	-0.709839	6.68834	21.796	3.03238e-06	5.09856e-05
TENM1	1.78864	3.47322	21.7843	3.05094e-06	5.1239e-05
RGS7BP	1.06152	0.138621	21.7793	3.05888e-06	5.13138e-05
FLYWCH1P1	1.38916	0.322651	21.7654	3.08104e-06	5.16117e-05
EMD	-0.545589	1.99976	21.7638	3.08365e-06	5.16117e-05
MOGAT1	-1.2921	-1.19517	21.7457	3.11294e-06	5.20427e-05
CCDC170	1.35046	-0.376963	21.7407	3.12098e-06	5.21179e-05
ARL8B	-0.482718	4.77277	21.7374	3.12636e-06	5.21485e-05
SMCO1	-0.928729	5.22832	21.7227	3.15042e-06	5.24903e-05
PDZD8	-0.395713	4.78546	21.7171	3.15959e-06	5.25667e-05
AP2B1	0.379035	5.8913	21.7136	3.16538e-06	5.25667e-05
HSF1	-0.546913	4.01286	21.7134	3.16572e-06	5.25667e-05
TMEM143	-0.828016	3.09525	21.6891	3.20605e-06	5.31763e-05
C1QTNF3	0.858506	2.13387	21.671	3.23642e-06	5.36196e-05
COL5A1	1.00169	4.53186	21.6598	3.25551e-06	5.38752e-05
ENTPD6	-0.536187	3.12213	21.6523	3.26814e-06	5.40235e-05
TOM1L2	-0.484946	4.80938	21.6469	3.27737e-06	5.41152e-05
PKN1	-0.66552	4.55376	21.642	3.28581e-06	5.41937e-05
EPM2A	-0.409587	5.96662	21.6371	3.2941e-06	5.42419e-05
PLEKHA7	1.0418	1.21118	21.636	3.2961e-06	5.42419e-05
ANXA3	-0.772257	2.88384	21.6309	3.30484e-06	5.42745e-05
PABPC4	-0.507632	6.82329	21.6305	3.30546e-06	5.42745e-05
TMEM233	-0.810585	3.4752	21.6282	3.30952e-06	5.42806e-05
PABIR2	0.767789	1.78214	21.6259	3.31339e-06	5.42836e-05
ZNF385C	1.24086	1.53214	21.5995	3.35938e-06	5.49757e-05
ZNF626	0.457801	2.87214	21.5657	3.41908e-06	5.58809e-05
SH3D21	1.4248	0.687172	21.561	3.42757e-06	5.58809e-05
ANKFN1	1.62544	-1.19568	21.5602	3.42895e-06	5.58809e-05
RREB1	0.399497	5.43691	21.5597	3.42989e-06	5.58809e-05
EEA1	0.412142	5.88337	21.5561	3.43628e-06	5.59232e-05
FAM210A	-0.465942	4.6456	21.5443	3.4574e-06	5.61881e-05
TDO2	2.99638	0.524198	21.5428	3.4602e-06	5.61881e-05
USF3	0.601167	7.26161	21.5392	3.46676e-06	5.62326e-05
SERPINB6	-0.392782	4.9726	21.5318	3.48006e-06	5.63313e-05
GUCA1B	0.94032	0.25975	21.5316	3.4805e-06	5.63313e-05
KIF4B	1.60994	-0.64094	21.5288	3.48549e-06	5.635e-05
RGS17	1.87568	-0.930674	21.505	3.5291e-06	5.69924e-05
FAM219A	-0.411287	2.94209	21.493	3.55131e-06	5.72883e-05
ITGA3	0.997608	3.44469	21.4897	3.55732e-06	5.73223e-05
GUCY1A2	-0.660882	5.45626	21.4799	3.57552e-06	5.7496e-05
NMRK1	-0.625764	2.1172	21.4797	3.57591e-06	5.7496e-05
EDA2R	2.03039	2.91547	21.4714	3.59147e-06	5.76832e-05
MYO3B	2.19166	-0.60453	21.4657	3.60214e-06	5.77913e-05
RNF34	-0.694179	5.07538	21.452	3.62792e-06	5.80807e-05
UBL7	-0.409284	3.51824	21.4519	3.62807e-06	5.80807e-05
NSUN5P2	1.02421	0.403295	21.4447	3.64175e-06	5.82363e-05
ST8SIA1	0.781862	1.58647	21.4317	3.66651e-06	5.85686e-05
ADSS1	-0.788388	6.78373	21.4261	3.67722e-06	5.8676e-05
RALGAPA1P1	1.02424	3.6137	21.404	3.71998e-06	5.92941e-05
GRIA3	1.3209	-0.237947	21.3913	3.74458e-06	5.96215e-05
AMZ2	-0.392874	3.8453	21.368	3.79043e-06	6.02863e-05
ASB12	-0.774579	2.46421	21.3617	3.80299e-06	6.03853e-05
COX10	-0.582404	4.96619	21.3607	3.80487e-06	6.03853e-05
UBXN6	-0.609752	4.19658	21.3566	3.81311e-06	6.04509e-05
MRPS33	-0.423408	3.62451	21.3414	3.84338e-06	6.08146e-05
ZFHX4	0.326622	5.55335	21.3409	3.84432e-06	6.08146e-05
LOC105377623	0.914741	0.434332	21.338	3.85019e-06	6.08421e-05
PRXL2A	-0.668194	4.06615	21.3211	3.88428e-06	6.1315e-05
SFXN1	-0.400012	3.21824	21.3078	3.91133e-06	6.16758e-05
FAM83H	2.49435	-1.53627	21.2999	3.9276e-06	6.18661e-05
NDUFS3	-0.561532	4.74471	21.2839	3.96046e-06	6.22988e-05
GLOD4	0.359488	3.2492	21.2815	3.96546e-06	6.22988e-05
TMEM119	1.42377	0.51042	21.2804	3.96778e-06	6.22988e-05
TP53I3	1.3526	0.437187	21.2626	4.00461e-06	6.28101e-05
PKIA	-0.590577	8.69163	21.2528	4.02532e-06	6.30677e-05
FNDC3B	0.32932	5.81235	21.2475	4.03638e-06	6.31737e-05
NSMAF	-0.318394	3.88284	21.2359	4.06091e-06	6.34271e-05
CDIP1	-0.546114	2.44883	21.2357	4.06119e-06	6.34271e-05
FCGRT	-0.533216	3.30284	21.219	4.09683e-06	6.39157e-05
COL19A1	1.94453	2.99187	21.2007	4.13613e-06	6.44606e-05
OFD1	0.349902	3.94051	21.1971	4.14383e-06	6.45123e-05
SLC35E1	-0.316453	4.5485	21.1804	4.1802e-06	6.50097e-05
PCDHGC4	0.974906	1.1304	21.1705	4.20182e-06	6.52768e-05
ZFAS1	0.916111	2.94347	21.1682	4.20688e-06	6.52865e-05
CHSY3	-0.761245	0.533113	21.1648	4.21425e-06	6.5332e-05
PTER	-0.546674	3.15996	21.1535	4.23921e-06	6.56498e-05
NDUFC2	-0.495771	4.60547	21.1502	4.2465e-06	6.56936e-05
PTCHD4	1.3112	0.859893	21.148	4.25154e-06	6.57023e-05
STAU2	-0.454706	5.61678	21.1433	4.26199e-06	6.57947e-05
SCN5A	1.54668	0.455762	21.1394	4.27051e-06	6.58572e-05
NDUFA4	-0.497292	6.75847	21.1182	4.31813e-06	6.65218e-05
UQCRQ	-0.544101	5.18474	21.1126	4.33066e-06	6.66451e-05
NDUFA3	-0.717805	2.91162	21.1074	4.34245e-06	6.67567e-05
ABCB6	-0.378471	3.59227	21.1037	4.35098e-06	6.67733e-05
ZNF727	0.860934	3.24473	21.1029	4.35261e-06	6.67733e-05
USO1	0.419524	8.09058	21.0925	4.37631e-06	6.70669e-05
LINC02232	1.31891	1.3468	21.0717	4.42408e-06	6.77285e-05
UBE2L3	-0.364223	4.02413	21.0609	4.4491e-06	6.80407e-05
FIGN	0.700216	2.89763	21.0418	4.49361e-06	6.865e-05
NCOA4	-0.456593	7.24037	21.0334	4.51352e-06	6.88721e-05
MRPS36	-0.537529	3.2959	21.0317	4.51751e-06	6.88721e-05
H2BC8	-1.02324	-0.322281	21.0242	4.53507e-06	6.90683e-05
ZFAND5	-0.469642	6.73695	21.0175	4.55116e-06	6.92417e-05
RNF126	-0.761318	2.30421	21.0066	4.57714e-06	6.95649e-05
ZNF672	-0.656162	3.81688	21.0031	4.58552e-06	6.96204e-05
VAV3	0.666325	1.74468	20.9961	4.60225e-06	6.98023e-05
PCDHGB9P	0.880989	2.04423	20.992	4.61216e-06	6.98806e-05
ARHGAP28	0.819923	4.10203	20.9868	4.62458e-06	6.99967e-05
KPNA6	-0.385352	6.57263	20.9754	4.6521e-06	7.0341e-05
KIRREL1	0.481316	3.33213	20.9649	4.67787e-06	7.06579e-05
ZFP28	0.601981	2.42	20.9512	4.71138e-06	7.10622e-05
LINC01031	1.87062	-1.15336	20.95	4.71429e-06	7.10622e-05
PAXIP1-DT	0.616573	0.893007	20.9205	4.78756e-06	7.20927e-05
DACT3	1.08881	0.308951	20.8996	4.83984e-06	7.28054e-05
CHD2	0.309735	6.53754	20.8925	4.85792e-06	7.30028e-05
NR6A1	0.815509	1.59802	20.8658	4.92603e-06	7.39508e-05
NUP93	0.370721	3.70807	20.8608	4.93907e-06	7.40709e-05
SRBD1	0.459457	3.30268	20.8483	4.97125e-06	7.44072e-05
UEVLD	-0.466588	3.39556	20.8482	4.97168e-06	7.44072e-05
ZNF445	0.349358	5.11675	20.8462	4.97666e-06	7.44072e-05
SEMA3C	0.721102	7.27995	20.8057	5.08317e-06	7.59225e-05
CCDC26	0.801674	0.820606	20.7982	5.10315e-06	7.61155e-05
NUPR1	-0.921748	1.1641	20.7969	5.10645e-06	7.61155e-05
TATDN3	-0.541032	3.63442	20.7855	5.13712e-06	7.64631e-05
MEGF10	0.826273	4.27563	20.7843	5.14016e-06	7.64631e-05
OLFML2B	0.983573	2.38276	20.778	5.15731e-06	7.66407e-05
RAB6A	-0.364533	5.58726	20.7672	5.18626e-06	7.69878e-05
SERPINB1	-0.639051	2.8558	20.7654	5.19113e-06	7.69878e-05
NPHP1	0.914552	6.85362	20.7531	5.22478e-06	7.74088e-05
TET1	0.63701	4.91427	20.746	5.24412e-06	7.76172e-05
FHL3	-0.807497	6.59933	20.7349	5.27451e-06	7.79886e-05
MFSD5	-0.538026	1.46992	20.7256	5.3004e-06	7.82926e-05
C22orf39	-0.464699	4.6102	20.7125	5.33668e-06	7.87326e-05
PLBD1-AS1	-0.5654	2.56993	20.711	5.34089e-06	7.87326e-05
USP44	1.65163	-0.531587	20.7026	5.36444e-06	7.90006e-05
HHATL	-0.413477	5.77676	20.6907	5.39769e-06	7.94108e-05
GNAQ	-0.336401	4.30025	20.6876	5.40661e-06	7.94626e-05
FSD1L	0.891751	5.61752	20.6436	5.53211e-06	8.12259e-05
AXIN2	0.43645	3.28389	20.6276	5.57873e-06	8.18288e-05
SETX	0.530739	7.23353	20.5942	5.6768e-06	8.31843e-05
SLC6A8	-0.762479	4.42727	20.5411	5.83639e-06	8.54378e-05
LY86-AS1	2.37984	-0.966893	20.5381	5.84555e-06	8.54394e-05
CARS2	-0.432328	3.88911	20.5373	5.84811e-06	8.54394e-05
AUP1	-0.396036	3.39084	20.4955	5.97721e-06	8.72387e-05
PCOLCE	0.98898	1.86454	20.485	6.01005e-06	8.76137e-05
ZNF577	0.441019	3.47359	20.4835	6.01481e-06	8.76137e-05
SLC16A2	0.620992	1.31597	20.4756	6.03966e-06	8.7858e-05
AFAP1L2	0.713508	1.8967	20.4744	6.04352e-06	8.7858e-05
RILP	-0.742577	3.26058	20.465	6.07318e-06	8.8202e-05
KLHDC10	-0.358805	5.37304	20.4549	6.10526e-06	8.85805e-05
BPTF	0.282422	6.6422	20.4432	6.14265e-06	8.90351e-05
SCHIP1	0.503941	5.58375	20.4407	6.15076e-06	8.90649e-05
EMC9	-0.592884	1.40664	20.4373	6.16157e-06	8.90895e-05
GABRB2	1.31063	1.13877	20.4364	6.16457e-06	8.90895e-05
NHEJ1	-0.390548	2.60835	20.4304	6.18404e-06	8.92833e-05
CCND2	0.776166	3.71622	20.425	6.20153e-06	8.94479e-05
ETFB	-0.509829	4.48695	20.4053	6.26546e-06	9.02816e-05
KCTD12	0.508528	5.23961	20.3995	6.2847e-06	9.04702e-05
HMBOX1	0.539917	4.51664	20.3932	6.30534e-06	9.06785e-05
PCDHGB5	0.755359	2.83286	20.3847	6.33342e-06	9.09934e-05
SSC5D	1.21285	1.31463	20.3785	6.3539e-06	9.11789e-05
PCYT2	-0.745224	2.76763	20.3771	6.35872e-06	9.11789e-05
GPC3	1.8015	1.5646	20.365	6.39901e-06	9.16672e-05
PTPN2	0.390585	2.89129	20.3473	6.45855e-06	9.24301e-05
LSM11	0.487882	2.03636	20.3453	6.46511e-06	9.24341e-05
CAPN6	1.20004	2.87229	20.3357	6.49755e-06	9.28078e-05
ETFRF1	-0.772501	3.32953	20.3325	6.50866e-06	9.28762e-05
KTN1-AS1	0.608858	1.21091	20.3266	6.52873e-06	9.30723e-05
PPP1CC	-0.477791	6.24131	20.323	6.5409e-06	9.31556e-05
PAQR4	-0.867192	1.86339	20.3129	6.57555e-06	9.35584e-05
ATF3	-1.92929	3.36204	20.3066	6.5971e-06	9.37744e-05
BICD2	-0.434096	4.11062	20.3024	6.61186e-06	9.38936e-05
ATPAF1	-0.466539	5.65785	20.2769	6.70036e-06	9.50585e-05
LRIG3	1.05035	4.00903	20.2731	6.71381e-06	9.51199e-05
PPP1R12A	0.394055	5.95095	20.272	6.71762e-06	9.51199e-05
ZDBF2	0.512825	6.07614	20.2692	6.72744e-06	9.51673e-05
LOC102724612	2.74833	-0.496255	20.2669	6.73566e-06	9.51922e-05
TCAP	-0.800868	9.53426	20.2426	6.82152e-06	9.63131e-05
WDR91	0.43151	3.0744	20.2278	6.8748e-06	9.68539e-05
PIM3	-0.733667	3.61618	20.2277	6.875e-06	9.68539e-05
MYOM1	-0.670306	9.62953	20.2258	6.88168e-06	9.68539e-05
LXN	-0.910832	-0.0861462	20.2246	6.88616e-06	9.68539e-05
RAPH1	0.81526	5.33678	20.1944	6.99581e-06	9.82203e-05
WRN	0.403819	3.78593	20.1937	6.99839e-06	9.82203e-05
RBM18	-0.446239	4.36835	20.1919	7.00492e-06	9.82203e-05
ZNF333	0.353208	3.26197	20.1905	7.01001e-06	9.82203e-05
TCAF1	0.504226	5.13261	20.1854	7.02881e-06	9.8299e-05
ARPP19	-0.489171	6.80055	20.1853	7.02899e-06	9.8299e-05
ZNF770	-0.384794	5.53935	20.1768	7.0605e-06	9.86458e-05
GLI1	1.29345	-0.305797	20.1706	7.08326e-06	9.88699e-05
NUBPL	-0.447444	2.96858	20.166	7.10027e-06	9.90134e-05
MECOM	-0.496886	3.47392	20.1531	7.14856e-06	9.95924e-05
NCLN	-0.582276	2.416	20.1401	7.1972e-06	0.000100175
FASTKD1	-0.638275	4.00737	20.1368	7.20964e-06	0.00010018
RPL12P20	0.906223	1.01427	20.1364	7.21119e-06	0.00010018
SYNGR2	-0.429284	4.11369	20.1313	7.23023e-06	0.000100307
RPL37P5	1.01424	-0.390174	20.1304	7.23392e-06	0.000100307
PPP1R14C	0.981822	4.02754	20.1059	7.32689e-06	0.0001015
ZNF875	0.556607	4.16182	20.0972	7.36043e-06	0.000101869
SEMA3F	0.877413	1.89266	20.0926	7.37834e-06	0.00010189
USE1	-0.746143	1.20754	20.0918	7.38131e-06	0.00010189
TGFB2	0.96789	4.84381	20.0914	7.3827e-06	0.00010189
JMJD6	-0.713195	3.51997	20.088	7.39607e-06	0.000101978
ZNF436	0.511906	4.68828	20.0806	7.42445e-06	0.000102274
TACO1	-0.537189	2.94533	20.0696	7.46742e-06	0.00010277
LOC101927851	1.61823	-0.542047	20.0393	7.58666e-06	0.000104313
ZNF470	0.591772	2.55164	20.0308	7.62039e-06	0.000104679
SLC25A23	-0.746896	4.10049	20.0095	7.70581e-06	0.000105754
LINC00548	0.884353	0.695952	20.0037	7.72934e-06	0.000105978
LRRC14B	-0.956154	3.84939	19.9724	7.85682e-06	0.000107625
ZNF850	0.643018	1.33289	19.9668	7.87972e-06	0.000107839
YIF1A	-0.554184	2.64021	19.9617	7.90076e-06	0.000108026
CSRNP3	1.09345	1.83953	19.9534	7.93535e-06	0.000108357
CCDC14	0.451864	4.31038	19.9509	7.94577e-06	0.000108357
ZNF738	0.79554	1.23248	19.9497	7.95056e-06	0.000108357
ZNF667	0.750767	1.76572	19.9488	7.95441e-06	0.000108357
ACOT13	-0.519103	3.35425	19.9336	8.01786e-06	0.00010912
ZNF358	-0.713584	3.13373	19.9296	8.03476e-06	0.000109249
MCCC2	-0.367922	4.63427	19.9272	8.04462e-06	0.000109282
RAD23B	-0.3992	6.64565	19.9249	8.05443e-06	0.000109314
CHRAC1	-0.525452	2.39324	19.9192	8.07856e-06	0.000109541
DBN1	0.526483	2.90791	19.9116	8.1106e-06	0.000109874
CEBPZOS	-0.457017	3.61766	19.9089	8.12216e-06	0.000109929
MMACHC	-0.486413	2.93941	19.9043	8.1417e-06	0.00011008
IMPG2	1.17463	1.24699	19.9028	8.14826e-06	0.00011008
ALDH1A2	0.661091	3.80933	19.8951	8.18107e-06	0.000110422
ZNF226	0.394223	3.30921	19.8836	8.23042e-06	0.000110986
IGF1	0.837244	4.40372	19.8776	8.25619e-06	0.000111232
ERCC5	0.274903	4.8271	19.8756	8.26478e-06	0.000111246
FUT11	0.391243	3.04443	19.8638	8.31612e-06	0.000111834
ATP2B2	-1.15382	3.63546	19.8617	8.32518e-06	0.000111849
KCNJ8	-0.570444	2.11955	19.86	8.33244e-06	0.000111849
BDH1	-0.818109	3.00379	19.8419	8.41167e-06	0.00011281
CPS1	1.10929	1.49302	19.8221	8.49946e-06	0.000113884
MAP2K2	-0.617739	4.40567	19.8149	8.53162e-06	0.00011421
FAM219B	-0.302644	3.91816	19.7892	8.64686e-06	0.000115648
PLXNB1	1.06133	1.47819	19.7802	8.68761e-06	0.000116087
SEPHS1	-0.313523	3.29265	19.7771	8.70185e-06	0.000116172
PTPRM	-0.326307	6.35294	19.7732	8.71983e-06	0.000116205
GOT2	-0.68625	6.96207	19.7731	8.7201e-06	0.000116205
NEAT1	-0.591128	11.2815	19.7633	8.76504e-06	0.000116698
IL6R	-0.624318	3.81897	19.7595	8.78237e-06	0.000116823
TSFM	-0.400836	3.35224	19.7533	8.81115e-06	0.0001171
PTGER4	-0.564456	2.30175	19.7443	8.85232e-06	0.000117541
PCDHGB6	0.816034	2.72481	19.7198	8.96669e-06	0.000118952
APBB2	-0.333258	5.53956	19.7033	9.04435e-06	0.000119874
CADPS	1.76383	-0.565386	19.7014	9.0537e-06	0.00011989
MRPL30	-0.337393	4.67013	19.6936	9.09062e-06	0.000120271
C1orf105	2.41707	-0.653076	19.6809	9.15098e-06	0.000120961
HDGFL3	0.593249	3.23652	19.6764	9.17268e-06	0.000121139
ZCCHC2	-0.517505	3.9795	19.6703	9.2021e-06	0.000121418
SEC63	0.421027	3.85614	19.6665	9.22024e-06	0.000121548
FAM218A	1.21387	-0.470184	19.6533	9.28412e-06	0.000122281
ALDOA	-0.997852	10.3562	19.636	9.36854e-06	0.000123283
CYB561D1	0.647553	2.15589	19.6269	9.41346e-06	0.000123763
SMPDL3A	-0.641878	3.02636	19.6169	9.46274e-06	0.000124243
SPRY1	0.497693	4.50088	19.6157	9.46881e-06	0.000124243
TXNDC11	-0.347446	3.45225	19.6144	9.47532e-06	0.000124243
STMP1	-0.510771	3.2217	19.5858	9.61798e-06	0.000126002
PELI3	-0.623422	1.72492	19.5735	9.68004e-06	0.000126702
C1S	0.705737	5.22686	19.5657	9.7197e-06	0.000127108
FGL2	0.738583	4.27664	19.5564	9.76736e-06	0.000127618
SLC2A8	-0.573204	1.98604	19.5514	9.79274e-06	0.000127836
MOB3B	-0.705086	1.67449	19.5495	9.80275e-06	0.000127853
CAPN5	0.84838	0.944113	19.5409	9.84664e-06	0.000128312
ATP5MC1	-0.666627	4.36901	19.5391	9.85627e-06	0.000128323
VWA8	-0.401336	6.66016	19.534	9.88258e-06	0.000128552
CORO1C	0.433469	4.83376	19.514	9.98669e-06	0.000129792
KEAP1	-0.546991	5.25704	19.5107	1.00037e-05	0.000129898
ACACB	-0.629114	6.47251	19.5058	1.00296e-05	0.00013012
VSTM4	0.518279	3.23409	19.4893	1.01164e-05	0.00013113
LINC01479	1.48001	1.05309	19.4729	1.02037e-05	0.000132145
MRPL13	-0.507595	2.84204	19.4615	1.0265e-05	0.000132822
BARD1	0.860561	5.00958	19.4541	1.03044e-05	0.000133215
SLC25A4	-0.71001	8.92362	19.4511	1.0321e-05	0.000133312
MTRES1	-0.451482	2.371	19.4327	1.04208e-05	0.000134484
RAB1B	-0.423417	4.5967	19.415	1.05176e-05	0.000135613
C4orf46	0.757008	1.34686	19.4121	1.05339e-05	0.000135704
APOB	-1.92622	1.64517	19.4103	1.05438e-05	0.000135714
SCN3B	1.05111	3.64781	19.399	1.06064e-05	0.0001364
MYBL1	0.725747	0.980611	19.3935	1.06368e-05	0.000136671
DCLK2	0.810914	1.29036	19.3682	1.07785e-05	0.000138304
VWF	-0.568891	7.53804	19.3675	1.07827e-05	0.000138304
CTDSP1	-0.349257	3.71635	19.3474	1.08967e-05	0.000139645
C5orf24	0.465475	4.34516	19.3356	1.0964e-05	0.000140385
NDUFS8	-0.694445	4.48868	19.3227	1.10385e-05	0.000141216
SLC25A12	-0.620652	7.02582	19.3176	1.10683e-05	0.000141474
ZNF169	-0.571246	1.22394	19.308	1.11239e-05	0.00014196
C1orf43	-0.395023	6.57554	19.3077	1.11256e-05	0.00014196
PSMD11	-0.316939	5.16654	19.3056	1.11381e-05	0.000141997
TTLL5	0.569129	3.6554	19.294	1.12059e-05	0.000142736
SH3BGRL3	-0.719346	0.780236	19.2864	1.12502e-05	0.000143116
BMERB1	-0.746831	3.69506	19.2856	1.12551e-05	0.000143116
C1R	0.736282	4.42649	19.2784	1.12977e-05	0.000143534
BEX2	1.63086	1.51231	19.273	1.13298e-05	0.000143817
RGL2	-0.387354	3.5086	19.2634	1.13869e-05	0.000144418
DNAJB11	0.397007	2.84508	19.2569	1.14254e-05	0.000144781
CPSF2	-0.435683	5.57871	19.2493	1.14711e-05	0.000145235
NSA2	0.620821	4.68285	19.2068	1.17296e-05	0.00014838
PLEKHA2	0.52137	3.53669	19.1633	1.2e-05	0.000151671
B2M	-0.451968	6.93531	19.1584	1.20306e-05	0.000151926
SPAG5	1.32545	-0.295419	19.1463	1.21072e-05	0.000152763
LINC02593	2.44823	-0.985686	19.1283	1.22219e-05	0.000153879
ARAP2	0.78704	2.13929	19.1277	1.22257e-05	0.000153879
NEO1	0.414336	5.54764	19.1261	1.2236e-05	0.000153879
BRAP	-0.408923	3.74532	19.1249	1.22436e-05	0.000153879
LYRM7	-0.631149	5.24963	19.1242	1.2248e-05	0.000153879
MSRB2	-0.506527	3.43724	19.1172	1.2293e-05	0.000154313
HDAC6	0.347671	4.22754	19.1055	1.23689e-05	0.000155133
MMP19	1.33168	-0.569363	19.0846	1.25047e-05	0.000156681
FAM13B	0.368739	4.28544	19.0833	1.25136e-05	0.000156681
SLC1A7	0.947447	1.90796	19.0576	1.26832e-05	0.000158669
THSD1	0.574345	2.78342	19.0521	1.272e-05	0.000158927
RAB12	-0.563445	5.48572	19.0492	1.27392e-05	0.000158927
CITED4	-1.12423	0.678873	19.049	1.27404e-05	0.000158927
ZNF211	0.493529	2.351	19.048	1.2747e-05	0.000158927
MANBA	0.531137	3.95321	19.0416	1.27897e-05	0.000159324
EVC2	0.743275	1.25643	19.0357	1.28298e-05	0.000159597
DDX59	-0.579813	3.90349	19.0351	1.28333e-05	0.000159597
PEAK1	0.369561	5.77819	19.0334	1.28451e-05	0.000159609
SMIM26	-0.518244	3.29664	19.0266	1.28906e-05	0.000159923
BOC	0.71329	3.15017	19.0264	1.28921e-05	0.000159923
COQ5	-0.532286	3.72459	19.0116	1.29923e-05	0.00016103
TMEM25	-0.660086	1.32172	19.0049	1.30384e-05	0.000161465
LNP1	0.690278	1.40368	18.9956	1.31018e-05	0.000162114
TPTEP1	0.942025	2.97126	18.9879	1.31553e-05	0.000162639
ENG	-0.555316	3.37693	18.9845	1.31785e-05	0.000162789
ERG	-0.497495	2.83944	18.9827	1.31908e-05	0.000162805
MMP14	0.864713	2.65884	18.9542	1.33893e-05	0.000165117
LINC02177	1.22065	-0.137743	18.9398	1.3491e-05	0.000166231
EXTL3	-0.469146	4.72591	18.9356	1.35205e-05	0.000166455
RAI14	0.757838	2.2581	18.9326	1.35419e-05	0.000166579
ZNF25	-0.395787	5.14041	18.9257	1.35912e-05	0.000167046
SOCS7	-0.426412	4.81035	18.9235	1.3607e-05	0.0001671
TRMT9B	0.809982	2.85369	18.9096	1.37059e-05	0.000168175
OSGEP	0.400098	3.32182	18.8896	1.38507e-05	0.000169809
FAN1	-0.332703	5.06879	18.8852	1.38827e-05	0.00017006
XYLT1	0.667236	1.97809	18.8796	1.39234e-05	0.000170417
PLA2G7	-1.60714	0.00257598	18.8748	1.39586e-05	0.000170705
MRPS2	-0.580229	1.85908	18.8712	1.39846e-05	0.000170882
PNPLA3	2.67269	-0.743158	18.865	1.40303e-05	0.000171298
LINC01089	0.654217	1.47474	18.8601	1.40661e-05	0.000171592
COX6B1	-0.588128	5.60271	18.8519	1.41269e-05	0.000172191
EOLA1	-0.517859	2.3785	18.8419	1.42012e-05	0.000172954
ENSA	-0.364714	6.34855	18.8347	1.4255e-05	0.000173465
TSPAN17	-0.497485	2.64526	18.8301	1.42893e-05	0.000173738
OAZ1	-0.480843	6.20156	18.8138	1.44121e-05	0.000174845
CYS1	1.36048	0.445736	18.8136	1.44138e-05	0.000174845
FGF14	1.67875	-1.16837	18.8133	1.44159e-05	0.000174845
BGN	1.22851	1.87487	18.7987	1.4527e-05	0.000176047
LINC01619	2.23849	-1.68296	18.7937	1.45651e-05	0.000176358
EIF2AK3	-1.15126	4.41374	18.7921	1.45766e-05	0.000176358
AMFR	-0.392788	7.21748	18.7764	1.46971e-05	0.00017767
TTLL11	0.772325	3.70115	18.7672	1.47682e-05	0.000178382
RALB	-0.435943	2.95507	18.7545	1.48676e-05	0.000179436
PGR	1.2644	3.10051	18.7363	1.50099e-05	0.000181005
ATP6V0E1	-0.392096	3.45745	18.7322	1.50418e-05	0.00018124
ZNF582	0.742227	0.484842	18.7097	1.52207e-05	0.000183119
NDUFAB1	-0.472368	4.97425	18.7095	1.52226e-05	0.000183119
SEC61A2	0.525899	1.82687	18.705	1.52583e-05	0.000183399
SAP30L	-0.352471	4.0067	18.703	1.5274e-05	0.000183438
MAP3K2-DT	0.864343	0.251354	18.7011	1.52893e-05	0.000183471
INSR	-0.517109	6.60871	18.6801	1.54589e-05	0.000185356
ZER1	-0.461356	4.48492	18.6769	1.54845e-05	0.000185511
RBM14-RBM4	0.559344	2.44533	18.6743	1.55055e-05	0.000185527
LOC100506606	0.97092	0.822882	18.6728	1.5518e-05	0.000185527
ANKRD40	-0.511367	6.25252	18.6721	1.55236e-05	0.000185527
ABHD14B	-0.618516	0.933045	18.667	1.55652e-05	0.000185872
PODXL	-0.495947	5.17361	18.656	1.56554e-05	0.000186798
SUMF1	0.41566	3.34426	18.6539	1.56724e-05	0.000186849
TASP1	0.485985	1.69991	18.6473	1.5727e-05	0.000187348
LINC01018	-1.68713	-1.42908	18.6402	1.57859e-05	0.000187898
PSMB2	-0.30953	3.61558	18.6351	1.58282e-05	0.000188249
RBM3	0.675552	5.58044	18.6295	1.58749e-05	0.000188652
KIFBP	-0.397164	4.24538	18.6216	1.59404e-05	0.000189278
SHROOM4	-0.552504	4.15015	18.6066	1.60666e-05	0.000190577
KIAA1191	-0.342565	4.734	18.6055	1.60757e-05	0.000190577
PEX19	-0.310805	5.05042	18.5998	1.61239e-05	0.000190994
CAV1	-0.499835	5.50133	18.5976	1.61421e-05	0.000191056
KCNJ12	-0.764804	4.94376	18.5961	1.61554e-05	0.000191059
PPM1A	-0.473565	7.09916	18.5939	1.61734e-05	0.000191118
CALML6	1.89495	3.30832	18.588	1.62237e-05	0.00019156
COQ3	-0.555895	2.37627	18.5753	1.63325e-05	0.00019269
ELOC	-0.380177	3.16779	18.5679	1.63955e-05	0.000193278
EHHADH	-0.912795	1.06701	18.5522	1.6531e-05	0.000194719
PPTC7	-0.635727	5.20813	18.535	1.66813e-05	0.000196332
FAM174B	0.896571	2.51975	18.5314	1.6713e-05	0.000196463
RGS3	-0.824903	5.01565	18.5307	1.67191e-05	0.000196463
WWP1	-0.619186	6.54415	18.5283	1.67401e-05	0.000196553
DERA	-0.340162	2.71511	18.5265	1.67558e-05	0.000196579
TTC39A	-1.00358	0.893056	18.524	1.6778e-05	0.000196677
SMG6	0.305665	4.21125	18.5225	1.67908e-05	0.000196677
ENOX2	0.381126	2.83323	18.5173	1.68373e-05	0.000197065
ANP32B	0.71554	1.49259	18.4925	1.70579e-05	0.000199488
EEF2K	-0.469346	5.31819	18.4886	1.7092e-05	0.000199728
MPP2	0.959137	-0.221844	18.4821	1.71511e-05	0.00020026
KCTD2	-0.407842	4.01511	18.4665	1.72918e-05	0.000201662
PA2G4	-0.339551	4.76314	18.4657	1.72986e-05	0.000201662
KIDINS220	-0.26719	6.24706	18.462	1.73329e-05	0.000201902
ASB2	-0.809319	6.55092	18.46	1.73506e-05	0.000201948
KAZN	0.946551	0.948322	18.4542	1.74039e-05	0.000202409
UNC79	0.554672	1.67552	18.4436	1.7501e-05	0.000203208
PPIF	-0.627143	3.44036	18.4432	1.75043e-05	0.000203208
KDM3A	0.350231	5.09029	18.4421	1.75141e-05	0.000203208
UPB1	-0.751069	0.00515314	18.4255	1.76674e-05	0.000204825
KIAA1755	1.11334	0.77175	18.4206	1.77131e-05	0.000205193
OXSM	-0.473337	2.07812	18.4083	1.78279e-05	0.000206361
LRRC25	-0.715477	1.21278	18.393	1.7972e-05	0.000207865
SYTL2	0.607485	3.56498	18.3886	1.8013e-05	0.000208176
USP54	0.760104	7.83099	18.3637	1.82499e-05	0.000210648
PIP4P2	-0.734762	2.19276	18.3631	1.82556e-05	0.000210648
SAMD11	2.22719	-0.983435	18.3534	1.83489e-05	0.000211559
GNG5	-0.563265	2.56401	18.3511	1.83716e-05	0.00021161
WDR83OS	-0.434148	2.90116	18.3499	1.83828e-05	0.00021161
CHPF2	0.543788	2.83473	18.3485	1.83965e-05	0.00021161
GABPB2	0.34337	4.50504	18.3456	1.84247e-05	0.000211769
SRRD	-0.379447	4.05685	18.3441	1.84394e-05	0.000211772
ZNF518B	-0.509887	4.62996	18.3399	1.84793e-05	0.000212065
IFNLR1	-1.04687	1.82445	18.337	1.85073e-05	0.000212221
MYH6	1.09667	6.67772	18.3345	1.85323e-05	0.000212342
TPPP	-0.750195	2.57572	18.3264	1.86113e-05	0.000213081
CILP	0.903699	5.23663	18.3233	1.86411e-05	0.000213257
ATP6V1E2	-0.57816	1.11489	18.3149	1.87236e-05	0.000213965
RGS22	1.60746	-1.33527	18.314	1.87321e-05	0.000213965
LBP	-1.93114	2.06519	18.3083	1.87882e-05	0.00021444
CPLANE1	0.308766	5.81023	18.3062	1.88089e-05	0.000214509
ZSCAN31	0.94357	3.22512	18.2987	1.88836e-05	0.000215064
FLT1	-0.583924	5.7371	18.2984	1.88868e-05	0.000215064
STAG2	0.37397	6.31614	18.2866	1.9004e-05	0.000216211
H2AZ1	-0.438992	2.93512	18.2853	1.9017e-05	0.000216211
KCNJ16	1.97016	-1.04538	18.2658	1.92122e-05	0.000218263
SLC29A1	-0.588734	4.32604	18.2623	1.92478e-05	0.000218498
MCM3	0.382841	3.30701	18.256	1.93113e-05	0.00021905
RAPGEF6	0.364056	5.02741	18.2473	1.94002e-05	0.000219889
GABARAP	-0.405261	4.32823	18.2362	1.95133e-05	0.000221
VDAC2	-0.435256	6.68018	18.2239	1.96403e-05	0.00022216
NDUFV2	-0.438501	6.31219	18.2233	1.96459e-05	0.00022216
NDEL1	-0.281376	3.84491	18.2151	1.9731e-05	0.000222951
RALGPS2	0.705344	2.41728	18.2073	1.98115e-05	0.000223689
SPON1	2.539	-0.111734	18.2035	1.98509e-05	0.000223962
MTOR	-0.403433	6.05903	18.1963	1.99261e-05	0.000224638
IKBKB	0.41823	5.48806	18.1882	2.0011e-05	0.000225364
UNC80	1.60859	-0.447829	18.1873	2.00211e-05	0.000225364
LINC00271	1.19532	-0.506137	18.1819	2.00781e-05	0.000225725
DRAM2	-0.443028	3.06217	18.1806	2.00913e-05	0.000225725
DUSP26	-0.505636	5.67356	18.1799	2.00993e-05	0.000225725
ARF1	-0.387074	5.46797	18.1674	2.02315e-05	0.000226887
MRPS25	-0.284109	4.23216	18.1672	2.02335e-05	0.000226887
BCL2L13	-0.332857	6.26059	18.1644	2.02627e-05	0.000227041
ARHGAP11A	-1.06638	0.307196	18.1502	2.04148e-05	0.000228571
TMEM147	-0.485029	2.79536	18.141	2.05135e-05	0.000229501
HAX1	-0.467255	5.06623	18.1287	2.06462e-05	0.00023081
SORCS2	0.984986	0.741273	18.1011	2.09479e-05	0.000234006
FUNDC2	-0.38708	6.17525	18.0922	2.10459e-05	0.000234922
PITX1-AS1	0.913004	0.30691	18.0865	2.11097e-05	0.000235456
LINC02880	-1.31003	-0.758768	18.0793	2.11891e-05	0.000236162
NDUFV2-AS1	0.793681	-0.184038	18.075	2.12372e-05	0.00023652
MIIP	-0.558007	1.77504	18.0681	2.1314e-05	0.000237195
MACROD2	0.602779	1.62555	18.066	2.13379e-05	0.000237281
CYP26B1	2.57298	2.58395	18.0634	2.13669e-05	0.000237424
NDUFA2	-0.484913	3.4782	18.0605	2.13998e-05	0.000237611
STK17B	0.622007	2.99092	18.0465	2.15578e-05	0.000239184
PIGL	0.450637	2.51413	18.0443	2.15824e-05	0.000239186
ZIK1	0.515043	1.72729	18.0436	2.15905e-05	0.000239186
PCBP1-AS1	0.525481	5.15296	18.0301	2.17436e-05	0.000240604
WDTC1	-0.495921	4.73543	18.0295	2.17511e-05	0.000240604
ORAI1	-0.607805	3.24837	18.0146	2.19216e-05	0.000242307
PCDHGB2	0.831252	2.06378	18.0051	2.20315e-05	0.000243339
TST	-0.826081	1.64836	17.9989	2.21028e-05	0.000243788
DHRS7C	-0.874093	4.70814	17.9987	2.21053e-05	0.000243788
FLRT2	0.624074	6.72339	17.9899	2.22077e-05	0.000244734
GFOD1	-0.49637	5.13577	17.9829	2.22895e-05	0.000245451
ADH5	-0.316988	4.60089	17.9596	2.25649e-05	0.000248298
COQ6	-0.336484	3.798	17.9543	2.26267e-05	0.000248792
GET3	-0.476525	2.84733	17.941	2.27854e-05	0.00025035
ADGRF5	-0.594003	5.76242	17.9392	2.28072e-05	0.000250403
C19orf48	0.749738	0.956468	17.9341	2.28685e-05	0.000250888
NDUFA8	-0.558715	3.72259	17.9184	2.30587e-05	0.000252698
WDHD1	0.565218	1.56631	17.9176	2.30678e-05	0.000252698
MIAT	-0.759594	1.07867	17.908	2.31848e-05	0.00025379
DNAH8	2.61098	-0.124405	17.8894	2.34124e-05	0.000256092
AGPAT3	-0.432501	5.4968	17.8821	2.35017e-05	0.000256877
EEF1A1	0.831447	9.75727	17.879	2.35404e-05	0.00025711
BCO2	-0.827763	4.03584	17.8727	2.36181e-05	0.000257767
OR7E29P	-2.88331	-0.643798	17.8606	2.37696e-05	0.000259228
NAGA	-0.41615	2.32452	17.8569	2.38151e-05	0.000259532
PSMB6	-0.389379	4.70539	17.8514	2.38845e-05	0.000260096
PCDHB15	0.976397	0.781292	17.8439	2.39791e-05	0.000260933
PCDHGA10	0.780008	2.91341	17.8368	2.40682e-05	0.000261708
CENPJ	0.396603	2.03527	17.8165	2.43267e-05	0.000264324
PCDHGB7	0.659426	2.71863	17.8139	2.43593e-05	0.000264482
ZDHHC14	-0.725443	1.52806	17.8048	2.44761e-05	0.000265555
C2orf92	0.663307	1.59391	17.7923	2.46382e-05	0.000267116
SNX3	-0.474469	4.81892	17.7788	2.48129e-05	0.000268812
EIF1	-0.515982	5.97727	17.7562	2.51099e-05	0.000271635
SGTB	0.534693	3.13158	17.7562	2.51103e-05	0.000271635
UBE2D1	-0.781809	5.41329	17.7546	2.51305e-05	0.000271653
ALPK3	-0.538859	8.50857	17.7511	2.5177e-05	0.000271956
FTH1	-0.733081	6.24787	17.7297	2.54617e-05	0.00027483
PIGQ	-0.583463	1.41528	17.7265	2.55054e-05	0.000275099
FAS	0.669433	1.85838	17.7187	2.56091e-05	0.000276016
MBIP	0.545233	1.83821	17.7171	2.5631e-05	0.00027605
TNFAIP1	-0.319831	3.35142	17.6971	2.59019e-05	0.000278763
ABCC1	-0.626525	5.0001	17.6933	2.59535e-05	0.000279114
AK3	-0.878257	5.98442	17.6893	2.6009e-05	0.000279506
TAS1R3	2.14365	-1.47383	17.6775	2.61709e-05	0.000281041
LOC101928438	1.23605	0.457168	17.6751	2.62041e-05	0.000281193
TBX1	-0.749624	2.00252	17.664	2.63568e-05	0.000282493
SARDH	0.986488	-0.401151	17.6635	2.63637e-05	0.000282493
ADAMTS16	2.17073	0.911164	17.6568	2.64563e-05	0.000283171
HDDC3	-0.579499	1.35737	17.6562	2.64654e-05	0.000283171
UQCR10	-0.472416	5.36453	17.6491	2.65645e-05	0.000284023
PPP4R1	0.317908	4.5763	17.635	2.67623e-05	0.000285729
RMC1	-0.390408	2.25931	17.6349	2.67629e-05	0.000285729
ZNF569	0.493587	2.6355	17.6331	2.67883e-05	0.000285793
MDM4	0.276674	6.24068	17.6178	2.70055e-05	0.000287902
TECR	-0.590337	4.51269	17.6046	2.71934e-05	0.000289695
WDPCP	0.432725	3.99632	17.5959	2.73171e-05	0.000290674
ADCY8	1.81964	-0.559309	17.5954	2.73248e-05	0.000290674
OR51E1	-1.01283	0.363216	17.5905	2.7395e-05	0.000291023
GOLGA8B	0.684146	4.145	17.5904	2.73972e-05	0.000291023
DUSP6	-0.439106	2.82759	17.5833	2.7499e-05	0.000291894
PCDHGB3	0.90982	2.40823	17.5798	2.75493e-05	0.000292218
STX12	-0.324259	3.51766	17.5782	2.75734e-05	0.000292262
NRP1	-0.452548	6.38386	17.563	2.77945e-05	0.000294393
ARHGEF6	-0.808518	6.79538	17.5603	2.78342e-05	0.000294589
CUEDC2	-0.47056	3.17918	17.559	2.7853e-05	0.000294589
FBXO40	-0.480694	8.49825	17.5481	2.80131e-05	0.00029607
PHEX	1.78323	-1.17745	17.5461	2.80427e-05	0.000296169
ATAD3A	-0.73405	2.27647	17.5445	2.80658e-05	0.000296201
CENPB	-0.516546	4.62288	17.5397	2.81376e-05	0.000296746
RORC	-0.818137	4.97074	17.5298	2.82842e-05	0.000298078
PTP4A3	-0.698251	5.82677	17.5207	2.8419e-05	0.000299144
ZBTB20	0.382843	9.03631	17.5203	2.8426e-05	0.000299144
LYSMD4	0.475018	2.17646	17.4998	2.87337e-05	0.00030204
ZNF382	0.823469	2.76025	17.4989	2.87474e-05	0.00030204
BDNF	-1.87746	0.359987	17.4979	2.87628e-05	0.00030204
PGPEP1	-0.366605	5.00742	17.4959	2.87931e-05	0.000302143
MST1	0.955371	-0.311537	17.4921	2.88505e-05	0.000302529
LIPT1	-0.52366	1.0191	17.4883	2.89075e-05	0.000302912
P2RY8	-0.82668	0.321124	17.482	2.90045e-05	0.000303711
CMSS1	0.663777	2.14175	17.4801	2.90335e-05	0.000303799
CCT6P3	0.620756	1.77675	17.4711	2.91703e-05	0.000305013
PSMD13	-0.355829	4.97398	17.4695	2.91954e-05	0.000305059
BAP1	-0.403878	4.47627	17.4668	2.92366e-05	0.000305272
SMIM20	-0.529052	3.13722	17.4622	2.93076e-05	0.000305796
SLC22A5	-0.743585	3.75046	17.4578	2.93752e-05	0.000306285
PDE4D	-0.561684	7.32324	17.4489	2.95131e-05	0.000307505
SNRNP70	0.483182	4.74429	17.446	2.95587e-05	0.000307762
PMP22	-0.5563	4.34083	17.4425	2.96129e-05	0.000307968
TXNRD1	-0.353546	5.7074	17.442	2.96203e-05	0.000307968
CHMP1B	-0.507054	4.94813	17.4343	2.97407e-05	0.000309001
RHEB	-0.426638	4.22257	17.431	2.97923e-05	0.000309319
LOC728755	1.41805	0.0722817	17.4147	3.00487e-05	0.00031176
SUSD1	0.671898	1.29326	17.4102	3.01199e-05	0.000312279
SNRPD2	-0.471318	3.80102	17.4027	3.0239e-05	0.000313102
TSPAN14	-0.402266	3.56163	17.4025	3.02422e-05	0.000313102
ARMC2	0.721018	1.30791	17.4012	3.02631e-05	0.000313102
POFUT1	-0.301926	3.86289	17.3704	3.07587e-05	0.000318006
FTCDNL1	-0.626918	2.62709	17.36	3.09267e-05	0.000319518
PRPF38A	0.361789	3.49966	17.3485	3.11139e-05	0.000321156
CCDC134	0.399224	2.42049	17.3476	3.11289e-05	0.000321156
DUXAP9	1.52206	0.266853	17.346	3.1156e-05	0.00032121
MLLT3	-0.463541	2.8393	17.343	3.12052e-05	0.000321492
MID2	-0.360138	4.14008	17.3375	3.12949e-05	0.000322165
EPAS1	-0.48245	5.62297	17.3363	3.13143e-05	0.000322165
DHRSX	-0.457365	1.92551	17.3317	3.13907e-05	0.000322521
PCGF5	-0.429198	5.27076	17.3316	3.13928e-05	0.000322521
CD63-AS1	-0.57829	1.318	17.3278	3.1455e-05	0.000322935
FAM120B	0.414176	4.13821	17.3233	3.15298e-05	0.000323325
DLEU1	1.15146	2.51755	17.3228	3.15375e-05	0.000323325
TMEM109	-0.405388	3.54039	17.3202	3.15806e-05	0.000323325
RNF141	-0.429293	4.92935	17.3202	3.15809e-05	0.000323325
RGN	-0.801981	1.68494	17.3177	3.16222e-05	0.000323523
FMC1	-0.611287	2.56325	17.3057	3.18225e-05	0.000325346
ACTA1	-0.824414	12.6134	17.2957	3.19903e-05	0.000326834
TNFRSF1B	-0.488186	2.45098	17.2934	3.20299e-05	0.000327012
AMOT	0.488578	7.48855	17.291	3.20696e-05	0.00032719
NUDT19	-0.519572	3.98841	17.2876	3.21276e-05	0.000327555
TNFRSF19	0.937034	3.33032	17.2673	3.24733e-05	0.000330817
PHLDA1	1.02325	1.98516	17.2661	3.24926e-05	0.000330817
KANSL1L	0.536749	5.14946	17.2618	3.2567e-05	0.000331346
MMRN2	-0.532025	4.01375	17.2587	3.26192e-05	0.000331648
OLMALINC	0.37273	2.95881	17.2553	3.2678e-05	0.000332016
GRIA2	2.01908	-0.191265	17.2526	3.27257e-05	0.000332271
TARS3	-0.577662	5.04923	17.2486	3.27947e-05	0.000332559
SOX9	-0.830629	1.28123	17.2483	3.27993e-05	0.000332559
INSYN1	1.04828	0.0588661	17.2467	3.28263e-05	0.000332604
SYT14	3.05284	-0.178669	17.2071	3.35184e-05	0.000339383
NRBP2	0.726908	2.16701	17.2056	3.35447e-05	0.000339415
COL4A6	0.867954	1.20111	17.2023	3.36023e-05	0.000339765
MFF	-0.400435	4.75958	17.1957	3.37197e-05	0.000340701
MTRNR2L7	-2.12775	-2.00628	17.1945	3.37413e-05	0.000340701
PPARA	-0.471829	6.71401	17.1849	3.39122e-05	0.000342192
IQCN	1.16982	0.950635	17.1797	3.40055e-05	0.000342899
ZNF229	0.551287	1.8731	17.1778	3.40388e-05	0.000342999
JTB	-0.431139	3.92405	17.1635	3.42965e-05	0.000345254
CYB5R1	-0.416193	7.12657	17.1628	3.43095e-05	0.000345254
EMX2	1.46517	0.259906	17.1587	3.43826e-05	0.000345753
ODC1	-0.488817	5.46194	17.1563	3.44271e-05	0.000345964
TRAPPC9	-0.363995	4.47164	17.15	3.45407e-05	0.000346869
ZNF682	0.857464	1.29205	17.1449	3.46335e-05	0.000347564
MRPS15	-0.496301	4.66232	17.1415	3.46965e-05	0.000347958
TIMM50	-0.368506	3.8102	17.1343	3.48284e-05	0.000348883
NME2	-0.513146	5.05554	17.1338	3.48361e-05	0.000348883
PRKD1	0.8059	1.86387	17.1239	3.50189e-05	0.000350313
GPATCH2L	0.301705	6.63511	17.1235	3.50266e-05	0.000350313
RAB29	-0.528909	1.8534	17.1155	3.51749e-05	0.000351558
GNA13	-0.385776	5.20371	17.1114	3.52494e-05	0.000352063
PNN	0.423014	3.4712	17.1061	3.53493e-05	0.000352596
PGM3	0.439737	3.64711	17.106	3.53507e-05	0.000352596
COL1A2	1.00035	7.32322	17.102	3.54246e-05	0.000353094
GSTA4	-0.612709	2.16871	17.1005	3.54538e-05	0.000353126
MARK1	0.460706	2.99732	17.0993	3.54759e-05	0.000353126
TUBGCP3	0.348967	3.68799	17.0941	3.55734e-05	0.000353857
VAMP5	-0.693837	0.916558	17.0892	3.56637e-05	0.000354517
TRMT1L	-0.474085	4.34433	17.0849	3.5745e-05	0.000355085
MAPRE1	0.269315	4.34645	17.0805	3.58278e-05	0.000355667
GALK2	-0.354552	3.60941	17.0763	3.59077e-05	0.00035622
COX7B	-0.488742	6.61402	17.0585	3.62462e-05	0.000359335
PROS1	0.491501	3.06572	17.0567	3.628e-05	0.000359429
TTC37	-0.349151	6.64383	17.0535	3.63413e-05	0.000359793
LRP1B	1.60483	6.15463	17.034	3.67165e-05	0.000363264
CNEP1R1	-0.467316	2.67971	17.0214	3.69616e-05	0.000365443
GSTM3	-0.593718	3.84462	17.0111	3.71627e-05	0.000367184
KANK2	0.713151	4.45583	16.9997	3.73852e-05	0.000369135
AKNAD1	1.73727	-0.439993	16.9926	3.75251e-05	0.000370161
CTSK	0.680907	2.93488	16.991	3.75581e-05	0.000370161
DCBLD2	-0.388873	4.12278	16.9906	3.75646e-05	0.000370161
ZNF674-AS1	0.627105	1.00755	16.985	3.76761e-05	0.000370876
EPB41	-0.358499	5.30199	16.9844	3.76876e-05	0.000370876
MRPS17	-0.449367	3.27328	16.97	3.79749e-05	0.000373453
CCNG2	0.61602	2.44818	16.9666	3.80432e-05	0.000373876
SET	-0.346616	6.55539	16.9561	3.82535e-05	0.000375584
CIPC	-0.483168	7.05651	16.9554	3.82681e-05	0.000375584
ACSL1	-0.693427	7.87196	16.9465	3.8449e-05	0.000377108
SELENOS	-0.5548	3.17821	16.945	3.84792e-05	0.000377153
GFUS	-0.552338	1.15648	16.9376	3.86281e-05	0.00037836
F3	0.942392	1.70017	16.9354	3.86738e-05	0.000378555
EFS	0.848303	0.401796	16.9158	3.90746e-05	0.000382225
VTI1B	-0.310218	5.23232	16.9098	3.91981e-05	0.000383177
ZNF252P	-0.46493	5.11908	16.9048	3.9303e-05	0.000383524
UBE2D3-AS1	-0.74651	-0.496759	16.9036	3.93267e-05	0.000383524
LINC02381	0.928339	-0.696312	16.9031	3.93376e-05	0.000383524
TSPAN9	0.612005	4.00906	16.9031	3.93378e-05	0.000383524
NSUN5P1	0.575698	3.51033	16.8947	3.9512e-05	0.000384927
CAMK2D	0.567711	7.267	16.8936	3.95341e-05	0.000384927
ZNF429	0.481976	2.62571	16.892	3.95682e-05	0.000385005
SACS	0.718331	8.42811	16.8858	3.96969e-05	0.000386002
GULP1	-0.515082	3.15676	16.8807	3.98038e-05	0.000386718
HUNK	1.15536	-0.519763	16.8798	3.98231e-05	0.000386718
RRM1	-0.336598	4.52306	16.8655	4.01235e-05	0.000389377
BCLAF3	0.337114	3.91187	16.8637	4.01615e-05	0.00038949
TMEM164	-0.467393	4.71618	16.8613	4.02142e-05	0.000389744
CLASP1	0.31792	7.23923	16.8538	4.0372e-05	0.000391016
STARD10	-0.678268	3.00398	16.8524	4.04027e-05	0.000391055
TMC1	1.36124	-0.491677	16.8505	4.04434e-05	0.000391192
ZNF660	0.773399	1.39453	16.849	4.04751e-05	0.000391241
GORASP1	-0.391988	3.34604	16.8321	4.08369e-05	0.000394479
HDLBP	-0.47916	8.42813	16.8282	4.09214e-05	0.000395036
PLPPR2	-0.855061	0.893219	16.8227	4.104e-05	0.000395922
OCA2	1.39154	-1.06115	16.815	4.12059e-05	0.000397261
DNAH7	1.07297	-0.471519	16.8109	4.12959e-05	0.000397868
MTCH2	-0.359625	5.08309	16.8029	4.14704e-05	0.000399289
RUNX1	1.07553	2.87979	16.7972	4.15942e-05	0.000400218
FGGY	0.496701	5.51294	16.7891	4.1773e-05	0.000401676
RWDD1	-0.409245	4.80845	16.7831	4.19049e-05	0.000402681
DDAH1	1.12581	5.1281	16.7797	4.1979e-05	0.000402916
TRO	1.45942	1.36071	16.7795	4.19841e-05	0.000402916
USP50	1.26058	-0.669986	16.7704	4.21873e-05	0.000404602
SGSM2	0.623	3.91453	16.7303	4.30881e-05	0.000412972
DTX4	0.612	1.70489	16.7261	4.31829e-05	0.000413379
IMP3	-0.37186	3.11005	16.7259	4.31868e-05	0.000413379
MTIF2	-0.398853	4.63444	16.7154	4.34262e-05	0.000415401
PICART1	2.00167	-1.48334	16.7141	4.34562e-05	0.000415418
FAT4	0.552244	5.93867	16.7129	4.34852e-05	0.000415425
PNPLA4	-0.469788	3.35709	16.6935	4.39318e-05	0.000419345
ABI3BP	0.869395	3.67841	16.6926	4.39525e-05	0.000419345
TTPAL	0.595947	1.89608	16.6839	4.41532e-05	0.000420986
VWA5A	1.07702	3.01957	16.6764	4.43296e-05	0.000422203
C2CD6	1.40202	-0.219389	16.676	4.43382e-05	0.000422203
COL4A4	0.641582	4.73562	16.6728	4.44142e-05	0.000422646
MIR497HG	0.55576	1.62947	16.6716	4.44422e-05	0.000422646
CSDE1	-0.350183	10.0671	16.6659	4.45749e-05	0.000423635
FASTKD5	-0.410211	3.83434	16.6585	4.47485e-05	0.000424686
PPP6C	-0.45724	6.13985	16.6576	4.47706e-05	0.000424686
MAP9	0.857013	0.51592	16.6575	4.47722e-05	0.000424686
MTRNR2L10	-1.07274	1.45508	16.6544	4.4847e-05	0.000425122
TAF9	-0.336667	2.90507	16.6476	4.50067e-05	0.000426361
ZNF562	0.561607	4.1925	16.6437	4.50993e-05	0.000426906
PRELID2	0.614179	1.66525	16.6428	4.51222e-05	0.000426906
TEP1	0.476936	4.75305	16.6408	4.5169e-05	0.000427074
PSMD14	-0.325833	4.98049	16.6391	4.521e-05	0.000427187
EPHX1	-0.538046	3.20789	16.6367	4.52657e-05	0.000427216
LRRC4C	1.27924	-0.758064	16.6365	4.52712e-05	0.000427216
SELENBP1	-0.606992	3.77955	16.6338	4.53355e-05	0.000427549
SH3KBP1	-0.598582	2.84962	16.6315	4.53915e-05	0.000427802
CEP83	0.354312	3.6095	16.6253	4.55383e-05	0.000428822
ADAMTS9	0.637845	4.86737	16.6245	4.5558e-05	0.000428822
SLC16A6	1.27054	-0.00450924	16.6217	4.56253e-05	0.000429181
ST6GAL1	-0.44459	4.2056	16.6151	4.57852e-05	0.000430024
MAPK12	-0.650588	5.78927	16.6147	4.57952e-05	0.000430024
KIAA0319L	-0.290926	5.14139	16.6144	4.58025e-05	0.000430024
ARHGEF2	0.579195	4.28752	16.606	4.60053e-05	0.000430981
MGC27382	2.11476	-0.971311	16.6059	4.60081e-05	0.000430981
EPS8L2	2.17201	0.135962	16.6042	4.60501e-05	0.000430981
SLC22A4	0.944315	1.55927	16.6041	4.60509e-05	0.000430981
ZDHHC4	-0.312092	3.91269	16.6032	4.60727e-05	0.000430981
UHMK1	-0.484126	5.94899	16.6029	4.60803e-05	0.000430981
GPR146	-0.676399	0.695754	16.5954	4.62633e-05	0.000432418
AKAP7	-0.555777	2.44912	16.5885	4.64322e-05	0.000433721
SAR1B	-0.542201	7.60136	16.5791	4.66618e-05	0.000435589
TTC28	0.29338	4.30104	16.5726	4.68224e-05	0.000436542
ANKS3	0.504936	2.12236	16.5723	4.68311e-05	0.000436542
PNPLA6	-0.611861	3.60245	16.5714	4.68529e-05	0.000436542
ARHGAP33	1.11318	-0.568693	16.5681	4.69343e-05	0.000436829
COQ9	-0.513111	5.38651	16.5677	4.69431e-05	0.000436829
FBXO28	-0.337935	4.79235	16.5637	4.70422e-05	0.000437134
AP3S2	-0.305771	4.5581	16.5635	4.70478e-05	0.000437134
UQCRH	-0.514733	5.59101	16.5628	4.7065e-05	0.000437134
EFNA5	1.70596	0.293023	16.559	4.71604e-05	0.000437744
MPST	-0.592325	3.10421	16.5558	4.72397e-05	0.000438203
NDUFB9	-0.532703	6.77117	16.5399	4.76375e-05	0.000441615
ARMC9	0.585552	1.81417	16.538	4.76837e-05	0.000441765
CHRDL1	1.10119	3.17133	16.5336	4.77951e-05	0.000442518
HIVEP3	-0.516638	1.82976	16.5245	4.80245e-05	0.000444363
CLIC5	-0.495969	7.60795	16.5225	4.80771e-05	0.00044457
METTL21EP	-1.1348	1.64594	16.5089	4.84234e-05	0.000447282
ZNF619	-0.457977	2.19867	16.5077	4.84535e-05	0.000447282
DNAJC5	-0.335959	4.16944	16.5071	4.84692e-05	0.000447282
HEPH	0.864192	0.631365	16.505	4.8522e-05	0.000447282
ZC3H12A	-0.737953	0.621559	16.505	4.85224e-05	0.000447282
PCBD1	-0.512527	2.39944	16.5005	4.86379e-05	0.000447853
SLC35F3	1.75975	-1.11676	16.5002	4.86453e-05	0.000447853
TNIP1	-0.556593	5.84132	16.492	4.88566e-05	0.000449242
ME3	-0.347454	3.14573	16.4919	4.88572e-05	0.000449242
TMTC1	-0.509557	5.5734	16.487	4.89853e-05	0.000450139
ERBB2	0.502721	3.98478	16.4819	4.91154e-05	0.000451053
HELZ	0.397305	6.99128	16.4781	4.92158e-05	0.000451693
ATP6V1FNB	-1.68056	0.347854	16.4599	4.96902e-05	0.000455557
FIRRE	1.04358	0.0679767	16.4591	4.97108e-05	0.000455557
UNKL	-0.466238	2.96337	16.4584	4.97297e-05	0.000455557
GFPT1	0.325692	5.36224	16.4365	5.03071e-05	0.000460413
PGAP4	-0.555696	2.09939	16.4359	5.03225e-05	0.000460413
CAB39L	0.695556	3.00613	16.428	5.05345e-05	0.000462066
METTL26	-0.579197	1.87882	16.4223	5.06846e-05	0.000463083
DAAM2-AS1	-0.881079	-0.467738	16.4214	5.07088e-05	0.000463083
LITAF	-0.521892	2.63183	16.4185	5.07877e-05	0.000463517
RPS3AP22	-0.997118	-0.328545	16.4102	5.1011e-05	0.000465116
LRRC37A15P	0.945912	0.721573	16.4085	5.10552e-05	0.000465116
PSMA3	-0.386072	4.26312	16.4084	5.10578e-05	0.000465116
ENDOG	-0.89469	3.35282	16.4058	5.11278e-05	0.000465465
FAM180B	1.23663	-0.368241	16.4015	5.12448e-05	0.000466242
C14orf39	0.754968	2.87042	16.3979	5.13434e-05	0.000466828
B3GNT9	1.04959	0.367256	16.3968	5.13726e-05	0.000466828
FAHD2B	-0.686852	1.85173	16.3864	5.16546e-05	0.0004691
MRAP2	0.882932	0.555574	16.3845	5.17071e-05	0.000469287
CCDC126	-0.515348	2.27061	16.3766	5.19211e-05	0.000470617
PCDHGA6	0.774094	3.08575	16.376	5.19395e-05	0.000470617
HOXA10	-0.628826	3.80512	16.3756	5.19495e-05	0.000470617
WBP1	0.632677	2.31162	16.3538	5.25518e-05	0.00047578
ZNF536	-0.939337	-0.474837	16.3508	5.26345e-05	0.000476235
INPP5F	0.375344	3.12274	16.3453	5.27881e-05	0.000477332
SEMA3A	1.95603	-1.01833	16.3387	5.29702e-05	0.000478684
CGRRF1	-0.451885	2.81637	16.3369	5.30217e-05	0.000478855
SLC47A1	-0.658081	3.90352	16.3335	5.31161e-05	0.000479414
HTRA1	0.666902	3.14127	16.3253	5.33463e-05	0.000481196
MFSD6	-0.370564	2.70193	16.3237	5.33922e-05	0.000481315
STAT3	-0.409932	6.3252	16.3191	5.35225e-05	0.000482194
CIBAR1	-0.633489	2.05128	16.3179	5.35554e-05	0.000482195
DCX	1.98449	-0.712517	16.3107	5.37587e-05	0.00048373
NBPF19	0.426395	5.27765	16.3072	5.38587e-05	0.000484333
POLR2J	-0.633792	2.7483	16.295	5.42059e-05	0.000487157
LZTS3	-0.603465	1.69105	16.2862	5.44598e-05	0.000489141
IDH2	-0.614214	8.03896	16.2839	5.45245e-05	0.000489423
RBM26	0.254834	5.39527	16.2551	5.53596e-05	0.000496616
C1orf174	-0.34992	2.38388	16.2501	5.55059e-05	0.000497625
HMGN1	0.627354	3.3768	16.2479	5.55712e-05	0.000497907
MRPL9	-0.331045	3.49693	16.2425	5.57306e-05	0.000498486
GDF7	1.84243	0.179281	16.2421	5.57407e-05	0.000498486
SOHLH2	2.19191	-0.751238	16.2415	5.57583e-05	0.000498486
DHRS7	0.357901	5.43909	16.2411	5.57713e-05	0.000498486
LRRN3	1.4114	0.47609	16.2389	5.58372e-05	0.000498771
POLRMT	-0.643607	3.30434	16.2366	5.5905e-05	0.000499075
OLFML3	0.689956	2.50206	16.234	5.59809e-05	0.000499449
TMED3	0.853527	0.699059	16.2278	5.61649e-05	0.000500787
GOLGA8A	0.831053	3.88996	16.2211	5.63643e-05	0.00050226
CHCHD3	-0.512402	6.67245	16.2185	5.64412e-05	0.000502641
ACYP1	-0.566723	0.65618	16.2072	5.67769e-05	0.000505325
CENPV	-0.891887	1.75376	16.2034	5.68914e-05	0.000506038
INTS11	-0.411754	3.88069	16.1833	5.74986e-05	0.000511129
TSHZ2	0.734313	2.94926	16.1784	5.76473e-05	0.000512142
HERPUD1	-0.349483	4.64994	16.1771	5.76867e-05	0.000512183
PGAP6	-0.531745	2.18504	16.1536	5.84086e-05	0.000518279
BCKDHB	-0.499312	3.18892	16.1431	5.8731e-05	0.000520571
VDAC1	-0.570676	7.97612	16.1429	5.87377e-05	0.000520571
ABHD8	-0.739965	0.608707	16.1405	5.88133e-05	0.000520928
TMEM131L	0.514432	6.29705	16.1327	5.9056e-05	0.000522762
UQCRC1	-0.505178	7.12281	16.1286	5.91844e-05	0.000523584
OXR1	-0.403437	5.41959	16.1267	5.92426e-05	0.000523784
SSNA1	-0.594531	1.71084	16.125	5.92969e-05	0.00052395
MYL6	0.444144	5.38543	16.1182	5.95087e-05	0.000525114
MIR4458HG	-0.617916	1.78305	16.1177	5.95246e-05	0.000525114
ARG2	2.21514	2.49243	16.1174	5.95358e-05	0.000525114
KLHL13	-0.439751	2.01731	16.1096	5.97792e-05	0.000526945
PSTPIP2	-1.16777	3.09986	16.1056	5.99079e-05	0.000527764
TACR3	1.28647	-1.05737	16.0962	6.02061e-05	0.000530073
MRPL58	-0.466464	2.89864	16.0945	6.02592e-05	0.000530224
TTC8	0.725144	1.09604	16.092	6.03382e-05	0.000530374
SLC25A40	-0.541223	2.31822	16.0917	6.03484e-05	0.000530374
DMD	0.315859	10.163	16.0836	6.06059e-05	0.000532318
MAP3K10	-0.661663	1.76544	16.0822	6.065e-05	0.000532389
NDUFA7	-0.550568	3.50057	16.0809	6.0694e-05	0.000532457
FAM53C	-0.301886	4.55108	16.0795	6.07381e-05	0.000532526
RAPSN	-0.513087	3.34949	16.0699	6.10452e-05	0.0005349
EDIL3	1.66618	1.28917	16.0629	6.12722e-05	0.000536569
GAS2L2	-1.57728	-0.807678	16.0599	6.13689e-05	0.000537096
CNTN3	1.95493	-0.264122	16.0586	6.14111e-05	0.000537147
RABL6	-0.454657	4.76587	16.0472	6.17837e-05	0.000540084
PMS2P1	0.46408	2.22839	16.0457	6.1833e-05	0.000540195
MRPS18A	-0.533314	3.38809	16.0441	6.18836e-05	0.000540315
GSTZ1	-0.439527	3.27817	16.0188	6.27165e-05	0.000547263
NOTCH2	0.41954	5.83	16.0094	6.30279e-05	0.000549654
RFX5	0.395118	3.62803	15.9957	6.34861e-05	0.000553322
TSHZ3	0.530262	1.2921	15.9926	6.35906e-05	0.000553904
OGFOD1	-0.384034	5.31722	15.983	6.39153e-05	0.000555592
CACNA1E	3.43531	1.14805	15.9828	6.39222e-05	0.000555592
AR	-0.461866	5.06096	15.9826	6.39272e-05	0.000555592
PCDHB3	0.739076	0.4502	15.9824	6.39354e-05	0.000555592
NCSTN	0.310724	4.59688	15.9784	6.40699e-05	0.000556132
POLH	-0.311002	2.76893	15.9783	6.40731e-05	0.000556132
TMEM14B	-0.341257	3.88623	15.9685	6.44041e-05	0.000558675
TRNAU1AP	0.409988	2.57807	15.9626	6.4607e-05	0.000560105
RAB40A	1.16347	-0.736824	15.9611	6.46565e-05	0.000560204
GNA14	0.946091	0.00523699	15.9567	6.48068e-05	0.000561176
GRK2	-0.409456	3.88364	15.95	6.50387e-05	0.000562852
ZNF559-ZNF177	1.21783	0.541652	15.9469	6.51458e-05	0.000563448
ID4	1.03278	1.32053	15.9443	6.5233e-05	0.00056387
MASP1	-0.952976	3.96684	15.9423	6.53044e-05	0.000564156
IFITM1	-0.478003	2.00962	15.9328	6.56318e-05	0.000566652
PYGM	-0.709802	10.7022	15.9254	6.58873e-05	0.000568525
ECHS1	-0.399955	4.91839	15.9208	6.60491e-05	0.000569575
GUSBP2	0.733448	2.04288	15.9197	6.60865e-05	0.000569575
TFCP2L1	-1.38852	0.187689	15.9052	6.65949e-05	0.000573621
ADAM17	0.318027	4.31738	15.9005	6.67596e-05	0.000574703
GGT5	0.837234	1.26182	15.8951	6.69526e-05	0.000576027
PLPBP	-0.371561	3.90272	15.8815	6.74362e-05	0.000579311
UBE2R2	-0.344668	4.43435	15.8813	6.7443e-05	0.000579311
HACD1	0.582617	3.51682	15.8807	6.7463e-05	0.000579311
DRP2	2.50353	-0.637148	15.8793	6.75136e-05	0.000579311
LOC100289495	1.2226	-0.984361	15.8788	6.75311e-05	0.000579311
LINC00645	2.70355	-1.25429	15.8703	6.78362e-05	0.000581183
COPG2	0.36719	4.10682	15.8695	6.7865e-05	0.000581183
TDRD12	1.53819	-1.19788	15.8691	6.78762e-05	0.000581183
LOC389906	1.03272	1.60309	15.8683	6.79074e-05	0.000581183
GRB2	0.347489	4.75226	15.8669	6.79569e-05	0.000581268
METAP1D	-0.366255	2.0103	15.8625	6.81146e-05	0.000582279
SPDL1	0.532091	1.64268	15.8512	6.85237e-05	0.000585436
ACAA2	-0.420181	5.03653	15.8403	6.89199e-05	0.000588479
GPR27	1.37133	-0.954339	15.8305	6.92767e-05	0.000590685
RANBP3L	0.957072	-0.0298245	15.8304	6.92816e-05	0.000590685
NVL	0.340888	2.92027	15.8298	6.9303e-05	0.000590685
DLST	-0.34823	5.25994	15.8278	6.93763e-05	0.000590685
ALKBH3	-0.411343	2.91082	15.8277	6.9379e-05	0.000590685
ZDHHC16	-0.448119	2.42936	15.826	6.94417e-05	0.000590877
ERRFI1	0.873379	3.81478	15.8222	6.95813e-05	0.000591722
EPS15L1	-0.666923	3.47128	15.8172	6.97645e-05	0.000592937
GLT8D2	0.716127	0.856343	15.8076	7.01193e-05	0.000595609
COL1A1	1.68855	5.40298	15.8053	7.02059e-05	0.000596001
CZIB	-0.252925	3.39036	15.7774	7.12481e-05	0.0006045
SNHG26	-0.547412	1.96308	15.7754	7.13247e-05	0.0006048
KLHL2	1.00301	2.35004	15.7724	7.14379e-05	0.000605411
HRC	-0.509233	6.72152	15.7636	7.17719e-05	0.000607892
MINDY3	0.553848	3.92039	15.7544	7.21183e-05	0.00061032
LINC00205	0.632658	1.8236	15.7538	7.21415e-05	0.00061032
TLE2	-0.696887	2.67942	15.7464	7.24274e-05	0.000612386
ARHGAP36	2.9209	1.63498	15.7402	7.26637e-05	0.000614031
PCDHAC1	1.69978	-1.46221	15.736	7.28247e-05	0.000614561
CCDC80	1.1087	5.76037	15.7359	7.28295e-05	0.000614561
THRSP	1.45899	1.35193	15.7353	7.28517e-05	0.000614561
ZGRF1	0.455119	3.03192	15.7337	7.29154e-05	0.000614745
LGR6	2.4005	-1.09833	15.7263	7.31989e-05	0.000616675
PKHD1	1.26653	0.52174	15.7256	7.3228e-05	0.000616675
MYOT	-0.473338	9.67124	15.7102	7.38264e-05	0.000621358
ZNF662	0.45984	2.65451	15.7091	7.38693e-05	0.000621363
CHD3	0.533182	3.54931	15.7005	7.42039e-05	0.000623822
CYC1	-0.518619	6.49368	15.697	7.43415e-05	0.000624622
HSD11B1L	-0.70662	0.124869	15.683	7.48933e-05	0.000628898
ZCCHC7	0.367944	3.38537	15.679	7.50546e-05	0.000629894
NAXE	-0.384888	3.59522	15.6726	7.53079e-05	0.000631379
RPL39	-0.486646	6.30409	15.6723	7.53174e-05	0.000631379
MFSD4B	0.344258	5.01896	15.6695	7.54291e-05	0.000631955
PURPL	1.959	-1.44575	15.6676	7.55076e-05	0.000632253
L3MBTL4	1.01083	1.611	15.6506	7.61901e-05	0.0006375
TOMM40	-0.468034	2.82478	15.6491	7.62486e-05	0.0006375
ZNF514	0.307431	3.78935	15.6487	7.62643e-05	0.0006375
ADGRG1	-0.564529	2.09015	15.6366	7.67542e-05	0.000641231
PECAM1	-0.452717	5.75642	15.6001	7.82503e-05	0.000653359
MAP3K7CL	1.16214	3.85342	15.5952	7.84527e-05	0.000654677
ESRRA	-0.638795	5.5068	15.5894	7.8695e-05	0.000656327
SP1	-0.226967	5.57267	15.5859	7.88422e-05	0.000657182
DLEU2	0.65142	3.97708	15.5832	7.89536e-05	0.000657738
ZDHHC22	2.80919	-0.730382	15.5814	7.90272e-05	0.000657979
S100A2	2.47495	-0.937424	15.5737	7.93498e-05	0.000660291
NPR1	-0.551405	2.15354	15.5724	7.94042e-05	0.00066037
RAB3GAP2	-0.262286	5.23275	15.5705	7.94854e-05	0.000660672
RFX3	0.511093	3.36467	15.5664	7.96573e-05	0.000661727
PLAG1	0.877425	1.54624	15.5629	7.98048e-05	0.000662578
SCARNA6	-0.714433	4.56465	15.5468	8.04865e-05	0.000667861
KBTBD4	-0.364698	3.35696	15.5419	8.06955e-05	0.000669218
SLC16A5	-0.928246	1.12546	15.5405	8.07549e-05	0.000669333
SYNJ2BP	-0.377013	6.33833	15.5298	8.12162e-05	0.000672413
GATD3B	-0.903658	4.63246	15.5297	8.12179e-05	0.000672413
MRPL27	-0.392071	3.59057	15.5229	8.15127e-05	0.000674474
ARHGAP39	1.09686	-0.877755	15.5131	8.19353e-05	0.00067759
ERAP1	-0.323319	4.47052	15.5087	8.21256e-05	0.000678534
SGF29	-0.630962	1.67198	15.5083	8.21417e-05	0.000678534
ROCK2	0.372382	7.67197	15.5002	8.24948e-05	0.000681068
LOC646112	1.73352	-0.58135	15.4987	8.25602e-05	0.000681226
CEP170	0.289204	6.26745	15.4939	8.27716e-05	0.000682587
COL16A1	0.850219	2.61372	15.4862	8.31114e-05	0.000684656
EMC6	-0.510783	1.2816	15.4861	8.31156e-05	0.000684656
VIPAS39	-0.341094	2.37027	15.4731	8.36896e-05	0.000688999
N6AMT1	-0.385522	2.97395	15.4717	8.375e-05	0.00068911
BZW2	-0.484943	6.2424	15.4439	8.49888e-05	0.000698913
SNF8	-0.362383	3.05239	15.4215	8.60064e-05	0.000706886
MYLK2	-0.856146	6.68637	15.4164	8.62383e-05	0.000708396
SCPEP1	0.596818	2.87024	15.4136	8.63659e-05	0.000708622
PLP1	1.50408	0.529773	15.413	8.63904e-05	0.000708622
TMEM60	-0.551885	1.48644	15.4126	8.64103e-05	0.000708622
LGI2	1.21681	-0.316117	15.4091	8.65688e-05	0.000709416
TTC7B	0.56294	4.59827	15.4084	8.66035e-05	0.000709416
TRAF3IP2-AS1	0.491999	1.77455	15.407	8.66653e-05	0.000709455
DPYSL2	-0.301848	5.45017	15.4061	8.67075e-05	0.000709455
CDC73	0.331708	4.88702	15.4051	8.6753e-05	0.000709455
PHAF1	-0.367919	2.81793	15.3977	8.70959e-05	0.000711864
TRIM16	-0.389662	3.27475	15.3957	8.71882e-05	0.000712223
SRSF5	0.330775	5.56698	15.3896	8.74695e-05	0.000714124
RTN2	-0.437208	3.89964	15.3809	8.78703e-05	0.000716998
FAM104B	-0.577987	1.17967	15.3726	8.82589e-05	0.00071977
TRPS1	0.33744	5.12906	15.3672	8.85129e-05	0.000721441
TPP2	-0.317196	5.94862	15.3625	8.87329e-05	0.000722834
COA7	-0.399696	3.43032	15.3538	8.91425e-05	0.000725769
LOC100132249	1.54483	-1.06274	15.3487	8.93845e-05	0.000727337
FREM1	0.610997	3.0162	15.3455	8.95327e-05	0.00072814
NACA	0.304894	5.66359	15.3444	8.95879e-05	0.000728186
C3	0.76143	5.48985	15.335	9.00346e-05	0.000731413
EGFL7	-0.585818	2.74987	15.3244	9.0541e-05	0.000735121
SSBP2	0.414532	4.80436	15.3083	9.1315e-05	0.000740997
TDRD1	1.38476	1.63158	15.3067	9.13919e-05	0.000741211
EPN2	-0.317095	3.41408	15.3038	9.15301e-05	0.000741923
TRMT12	-0.352696	2.5582	15.3019	9.1624e-05	0.000742276
CERS5	0.602415	1.88251	15.2938	9.20202e-05	0.000745075
TMEM98	0.698853	0.96536	15.2877	9.23168e-05	0.000747065
CDV3	-0.387106	7.01444	15.2759	9.28951e-05	0.000751332
AMY2A	2.54856	-1.55331	15.2657	9.33989e-05	0.000754991
CDH19	2.0587	0.1319	15.2574	9.38066e-05	0.000757871
MOSMO	-0.387383	3.05568	15.2544	9.39582e-05	0.000758679
ATP5PO	-0.444132	6.42133	15.2494	9.42084e-05	0.000760282
PREP	-0.423892	4.339	15.2428	9.45379e-05	0.000762313
ZNF721	0.323909	4.74922	15.2423	9.45637e-05	0.000762313
MRPL35	-0.401511	5.36137	15.2368	9.48356e-05	0.000764071
FAHD2A	-0.403216	2.80455	15.2356	9.4897e-05	0.000764071
PCDHGB1	0.929754	1.42455	15.2348	9.49376e-05	0.000764071
SF3B5	-0.451893	2.57812	15.2297	9.51962e-05	0.000765733
PCDHGC5	1.01118	0.721604	15.2242	9.54697e-05	0.000767298
OR7E47P	-1.62181	0.0182971	15.2237	9.5495e-05	0.000767298
HDAC1P2	0.839821	-0.392672	15.2193	9.57214e-05	0.000768697
POPDC2	0.654038	5.28568	15.208	9.6296e-05	0.000772387
ATP6V1B2	-0.29065	4.65141	15.208	9.62961e-05	0.000772387
SERPINF1	-0.5183	5.94515	15.2071	9.63383e-05	0.000772387
LINC00893	0.675785	1.47528	15.2054	9.64288e-05	0.000772691
AKR1B1	-0.427102	4.60612	15.203	9.65509e-05	0.000773248
LINC01505	0.839735	1.20067	15.2019	9.66067e-05	0.000773274
NOSIP	0.497917	4.5891	15.2007	9.66676e-05	0.00077334
YPEL1	0.568989	2.90978	15.1922	9.71046e-05	0.000776415
AGBL4	2.04099	-1.60531	15.1871	9.73681e-05	0.000777892
DECR2	-0.607292	1.27585	15.1865	9.73951e-05	0.000777892
TMEM9B-AS1	-0.685159	1.23127	15.1743	9.80301e-05	0.000782539
EMC4	-0.299818	4.32436	15.1664	9.84412e-05	0.000785394
COL6A3	0.554021	7.6478	15.1603	9.87557e-05	0.000787477
KIF2A	0.627635	4.15847	15.1521	9.91893e-05	0.00079012
EIF3J	-0.428799	4.773	15.1508	9.92541e-05	0.00079012
ADK	-0.372277	3.12574	15.1502	9.92859e-05	0.00079012
UBE2E2	0.36165	2.43705	15.1499	9.9302e-05	0.00079012
MSR1	1.05424	2.03325	15.1449	9.95658e-05	0.00079179
SLC41A2	0.852676	0.910149	15.1422	9.97072e-05	0.000792487
SEMA4D	-0.386684	4.45519	15.126	0.000100566	0.000798881
SCAPER	0.302726	4.99704	15.1079	0.000101535	0.000806146
CLDN5	-0.661266	1.69402	15.1035	0.000101776	0.000807622
ASB10	-0.640776	3.02149	15.1022	0.000101846	0.000807738
NEK11	0.567791	1.17637	15.0974	0.000102105	0.000809355
BFAR	-0.297317	3.8022	15.0936	0.000102311	0.000810551
PPP1R11	-0.4428	2.54816	15.0822	0.000102927	0.000814993
PER3	0.425919	5.4058	15.0788	0.000103113	0.000816031
DOK6	1.08123	-0.160137	15.0719	0.000103494	0.000818606
ITPK1	-0.462143	2.71431	15.0692	0.00010364	0.000818853
HNRNPA1	0.506376	6.09299	15.0687	0.000103666	0.000818853
GVINP1	-0.53082	2.62478	15.0683	0.000103692	0.000818853
MSH4	0.973649	1.46107	15.0498	0.000104712	0.000826463
HSDL1	-0.298281	3.97487	15.0477	0.000104829	0.000826942
CALCR	-0.927625	-0.492206	15.0377	0.000105385	0.000830879
SLC25A51	-0.335306	2.85584	15.0262	0.000106029	0.000835145
LYRM2	-0.33682	4.28438	15.0251	0.000106093	0.000835145
UPF3A	0.378565	3.49639	15.025	0.000106096	0.000835145
MSH2	0.351717	3.30709	15.0206	0.000106347	0.000836669
TBRG4	-0.451356	4.50572	15.0187	0.000106451	0.000837043
EVC	0.604846	2.43535	15.0163	0.000106585	0.000837569
PPP2R2D	-0.33372	3.93311	15.0154	0.000106635	0.000837569
MYO5B	1.34588	-0.132165	15.0145	0.000106689	0.000837569
LOC155060	0.680854	0.870067	15.006	0.000107169	0.000840891
ATP5PB	-0.429674	6.74837	14.9993	0.00010755	0.00084343
PIGX	-0.465103	2.46995	14.9928	0.00010792	0.00084544
PDCD6IP	-0.315691	5.48071	14.9928	0.000107921	0.00084544
NAB2	0.616038	1.69504	14.9895	0.00010811	0.000846471
KLF5	1.09948	2.25577	14.9875	0.000108228	0.000846944
UVRAG	-0.296549	3.80027	14.983	0.000108482	0.000848283
CBX5	0.326458	5.39296	14.9825	0.000108515	0.000848283
FRAT1	-0.599239	0.633218	14.9727	0.000109076	0.00085206
MINDY2	-0.402299	4.36803	14.9721	0.000109114	0.00085206
TRAPPC12	-0.365808	3.79205	14.9568	0.000110003	0.000858552
COX8A	-0.501013	5.14217	14.9514	0.000110318	0.000860547
CELF1	0.19094	6.39782	14.9457	0.000110647	0.000862661
SNAI3	-1.25106	1.27904	14.9373	0.000111146	0.000866094
GRHPR	-0.365968	4.84083	14.9352	0.000111267	0.000866577
SLIT2	0.507546	2.66425	14.9327	0.000111416	0.000867277
PACS2	-0.460067	5.50832	14.9271	0.000111748	0.000869404
SLC28A2-AS1	1.47571	0.292321	14.926	0.000111814	0.000869454
IBA57	-0.369416	3.04859	14.9242	0.000111916	0.000869789
ANAPC16	-0.338318	5.579	14.9204	0.000112144	0.000871097
COL4A3	0.726412	6.08394	14.9143	0.000112505	0.000873442
PLEKHG1	-0.436969	3.33917	14.9115	0.000112671	0.000874273
PLEKHB2	-0.2728	4.60575	14.9089	0.000112828	0.00087503
TMEM231	0.537934	0.960604	14.9067	0.000112963	0.000875611
ND4L	-0.681395	5.62404	14.9021	0.00011324	0.000877294
CEP72	0.943266	-0.315676	14.8992	0.000113411	0.000878157
SOX8	1.30007	-0.240743	14.8971	0.000113538	0.000878666
TMEM178A	1.12759	-0.751266	14.8961	0.000113596	0.000878666
PCDHGB4	0.734723	2.9028	14.8946	0.000113687	0.000878909
PDSS2	-0.355355	2.71123	14.8932	0.000113771	0.000879096
PHGDH	0.859537	0.394065	14.8906	0.000113927	0.000879838
ZSWIM5	0.531984	1.29169	14.8776	0.000114716	0.000885469
TMEM131	0.383584	6.31708	14.8747	0.000114894	0.000886023
TUBB1	-1.38339	0.293235	14.8745	0.000114908	0.000886023
UQCR11	-0.498971	4.66579	14.8719	0.000115064	0.000886338
TRAPPC11	-0.302224	4.83577	14.8713	0.000115101	0.000886338
NDUFA1	-0.452823	5.4461	14.8708	0.00011513	0.000886338
COPS9	-0.485068	1.96913	14.8636	0.00011557	0.00088926
TMED10	-0.275991	6.1521	14.8609	0.000115736	0.000890071
ZNF26	0.360468	3.37434	14.8574	0.000115951	0.000891257
TIMP1	1.19362	1.8572	14.8515	0.000116315	0.000893492
SLC43A1	-0.459333	2.11659	14.8507	0.000116363	0.000893492
RN7SL473P	1.28443	-1.01538	14.8497	0.000116425	0.000893506
ADAMTSL1	1.83117	1.78097	14.8388	0.000117099	0.000898206
CDK2AP2	-0.621339	0.289428	14.8364	0.000117248	0.000898882
SLC39A9	-0.235541	4.15967	14.8329	0.000117468	0.000900095
RUFY1-AS1	-0.892912	-0.42617	14.8249	0.000117965	0.000903435
EDA	0.578324	1.28607	14.8202	0.000118263	0.000905245
SLC2A1	1.84015	0.788363	14.8163	0.000118504	0.00090662
GIHCG	-0.489493	0.665206	14.8117	0.000118797	0.000907936
LTF	0.716214	0.716727	14.8116	0.000118803	0.000907936
SDHB	-0.453785	6.25002	14.8107	0.000118861	0.000907936
S100A1	-0.648163	6.09314	14.8012	0.000119458	0.000912023
RESF1	-0.356549	4.82151	14.7981	0.000119655	0.000913052
PIGH	-0.389769	2.21523	14.7733	0.000121238	0.000924649
EFCAB7	1.14465	2.55895	14.7647	0.000121797	0.000928432
PLXNB2	0.915608	2.90113	14.7487	0.00012283	0.000935822
PPFIBP2	0.297395	4.81022	14.7472	0.000122931	0.000936107
NEDD9	-0.664509	4.34206	14.7441	0.000123132	0.000937153
RMRP	-1.00856	6.59175	14.7211	0.000124641	0.000948151
NOMO1	-0.444069	5.53163	14.7179	0.000124858	0.000949306
SDHA	-0.410178	6.9451	14.7106	0.000125342	0.000952495
COX7C	-0.419839	6.57047	14.7069	0.000125583	0.000953837
NCAM1	1.08786	5.09043	14.7001	0.000126038	0.000956797
NDUFA12	-0.385593	4.85088	14.6941	0.000126439	0.000959342
FLCN	-0.330451	4.14464	14.6904	0.000126688	0.00096074
FNBP1L	-0.301647	4.36858	14.6863	0.000126969	0.000962374
ANKRD17	0.258435	6.87047	14.6721	0.000127923	0.000969103
ZC3H6	0.34315	5.73755	14.6672	0.000128258	0.000970947
CDIPT	-0.376762	2.58438	14.6666	0.000128298	0.000970947
RELN	1.17249	2.80154	14.658	0.000128888	0.000974913
SLC22A15	0.863684	0.471177	14.655	0.000129093	0.000975547
ZNF841	0.437969	2.92505	14.6543	0.000129139	0.000975547
SH3PXD2B	0.677633	2.42684	14.6538	0.000129171	0.000975547
MYBBP1A	-0.648152	3.98076	14.6519	0.000129303	0.000976043
EPHB1	0.716118	2.4989	14.6489	0.000129508	0.000977088
TIMP4	-0.68315	1.92609	14.646	0.000129707	0.000978088
P4HTM	0.414239	2.92506	14.6446	0.000129808	0.000978345
GCNA	0.734494	1.49391	14.6414	0.000130028	0.000979504
BMPR2	-0.302288	6.03276	14.6392	0.000130181	0.000980152
KIAA1614	0.721683	0.864373	14.6362	0.000130383	0.000981172
VWA3B	1.58692	0.188479	14.6173	0.000131699	0.000990573
CISD2	-0.389709	1.6797	14.612	0.000132068	0.000992835
CDK16	-0.47695	4.98893	14.6034	0.000132677	0.000996908
GRM8	3.36669	-1.01493	14.6021	0.000132769	0.00099709
SLC25A24	0.453279	4.13655	14.5842	0.000134033	0.00100607
ZNF526	-0.410115	1.82336	14.568	0.000135192	0.00101386
ZNF714	0.51955	3.23119	14.5677	0.000135209	0.00101386
MIR34AHG	1.308	0.31022	14.5664	0.000135308	0.00101404
PSMB5	-0.312926	4.93468	14.5655	0.000135371	0.00101404
UFD1	-0.352508	3.36551	14.5595	0.0001358	0.00101673
CD93	-0.439512	5.7746	14.5581	0.000135907	0.00101702
MAP1B	0.60677	5.5005	14.5531	0.000136263	0.00101917
DYNLRB1	-0.406898	2.76232	14.5501	0.000136483	0.0010203
TSPAN2	-0.701573	1.00079	14.5484	0.000136607	0.0010207
ADAMTS14	1.59809	-1.02939	14.5463	0.00013676	0.00102133
ATXN10	0.33485	4.71974	14.5413	0.000137121	0.00102324
ZFP91	-0.280129	6.34368	14.5408	0.000137156	0.00102324
GRM2	1.37231	-1.09891	14.5143	0.0001391	0.00103722
HTR2A	-1.12897	0.0137845	14.5114	0.000139315	0.0010383
NME4	-0.618748	1.37483	14.5088	0.000139505	0.00103905
LINC00639	-0.605424	1.8886	14.5081	0.000139557	0.00103905
XIAP	0.307533	5.83621	14.5066	0.000139668	0.00103911
CYP2J2	0.594932	4.81991	14.5061	0.000139706	0.00103911
MAP3K14	0.777576	2.97948	14.5021	0.000140002	0.00104078
CHCHD10	-0.727911	3.68478	14.4922	0.000140743	0.00104577
LINC00461	2.13307	-1.03509	14.4912	0.000140819	0.0010458
GNAL	-0.593075	3.77321	14.4814	0.000141548	0.00105068
ZNF28	0.485664	1.99948	14.4693	0.000142464	0.00105695
PHKA1	-0.661359	6.65023	14.4675	0.0001426	0.00105713
PCNX2	0.729891	1.29341	14.4671	0.000142632	0.00105713
EPN1	-0.411598	3.75584	14.4652	0.000142774	0.00105763
STX8	-0.302247	3.10896	14.4643	0.000142843	0.00105763
ZFP82	0.492585	1.81123	14.4621	0.000143007	0.00105831
LINC02328	0.702745	3.20777	14.4441	0.000144379	0.00106792
PGAP3	0.510906	1.92497	14.4413	0.000144595	0.00106883
MDC1	0.456372	2.95928	14.4406	0.000144646	0.00106883
SPR	-0.684025	2.27508	14.437	0.000144925	0.00107035
SNORA2C	-1.43293	0.131289	14.4343	0.000145137	0.00107138
AVIL	-0.493373	2.44171	14.4332	0.000145217	0.00107143
PLA1A	1.45123	0.996093	14.4225	0.000146049	0.00107703
PLN	-0.551748	7.8794	14.4203	0.000146219	0.00107774
TM4SF1	-0.438711	3.99913	14.4188	0.000146338	0.00107808
GPT	-0.589854	3.44586	14.4176	0.000146424	0.00107818
PCDHGA12	0.703823	2.65493	14.4137	0.000146731	0.00107989
[truncated: 12,713 more rows]

## Sheet: limma_DEG
SYMBOL	logFC	AveExpr	t	P.Value	adj.P.Val	B
PREPL	1.58745	6.90814	12.057	2.10644e-17	3.09899e-13	29.3143
TOGARAM2	-3.24203	1.3378	-11.5351	1.29607e-16	9.5339e-13	27.3882
CDNF	-1.82642	0.956189	-10.4749	5.75956e-15	2.82449e-11	23.5893
BHMT2	-1.59299	1.40104	-10.3053	1.0697e-14	3.93435e-11	23.079
LMO7	1.31384	7.99596	10.2345	1.38661e-14	4.07997e-11	22.9543
DMGDH	-1.7419	1.03157	-10.1587	1.83178e-14	4.49152e-11	22.5065
FHOD1	-1.78634	3.84284	-9.86397	5.43813e-14	1.14294e-10	21.6136
CDC42BPB	0.77847	5.66369	9.45482	2.49998e-13	3.67797e-10	20.1148
UBQLN1-AS1	-1.95419	-0.444025	-9.47156	2.34799e-13	3.67797e-10	19.5863
OR7E29P	-4.45697	-2.69078	-9.76269	7.92088e-14	1.45665e-10	19.3185
IRX6	-2.23442	0.0850466	-9.11294	9.05171e-13	1.21063e-09	18.6256
OSBPL2	0.847159	4.13457	8.60455	6.24287e-12	7.65376e-09	16.9758
EIF2D	-0.491535	4.06791	-8.57809	6.90624e-12	7.81573e-09	16.8643
ACOX2	-1.44954	1.45227	-8.51734	8.71045e-12	9.15344e-09	16.6338
CAVIN4	0.979886	7.75998	8.49418	9.51698e-12	9.33426e-09	16.5374
WDFY3-AS2	-1.50742	-0.0639186	-8.25273	2.39985e-11	2.20666e-08	15.4141
MCFD2	-0.620283	4.86831	-8.14959	3.566e-11	3.08605e-08	15.2389
CIRBP	0.82366	6.31677	7.94686	7.77801e-11	6.35723e-08	14.4693
RCBTB1	1.23299	4.30161	7.90701	9.06808e-11	6.75882e-08	14.3643
TENM4	1.31225	2.64213	7.9036	9.18818e-11	6.75882e-08	14.342
BSCL2	-1.06363	1.15823	-7.83621	1.19122e-10	7.65553e-08	14.0891
TULP4	0.981311	6.99875	7.83874	1.17966e-10	7.65553e-08	14.0594
SLF2	0.629629	5.97544	7.83499	1.19683e-10	7.65553e-08	14.0467
INPP5K	-0.593408	3.0172	-7.77195	1.52609e-10	9.35492e-08	13.858
PKP2	1.97704	3.84046	7.70526	1.97377e-10	1.11685e-07	13.6244
THEM6	-0.94833	1.04042	-7.68882	2.10298e-10	1.14589e-07	13.5326
PHYHD1	-1.07035	0.802434	-7.66343	2.31941e-10	1.17666e-07	13.4252
LRRC20	-1.38685	5.14958	-7.67147	2.24852e-10	1.17666e-07	13.4248
SOX9-AS1	-1.40571	3.17217	-7.61235	2.82482e-10	1.25936e-07	13.2375
ATF4	-1.01044	6.15592	-7.61858	2.75768e-10	1.25936e-07	13.2254
NINJ2	-1.85492	0.163173	-7.62035	2.73895e-10	1.25936e-07	13.222
ARHGAP10	0.828306	5.78101	7.61384	2.80854e-10	1.25936e-07	13.2126
SGK3	-0.809348	1.73772	-7.58359	3.15639e-10	1.34514e-07	13.1691
CFAP46	-2.10165	0.698487	-7.58003	3.20009e-10	1.34514e-07	13.1385
TGFB3	1.30364	4.65602	7.56182	3.43308e-10	1.40299e-07	13.054
IMPA2	-1.41887	3.63461	-7.55322	3.54897e-10	1.41115e-07	12.9999
PCTP	-0.873203	2.24535	-7.53161	3.85776e-10	1.45527e-07	12.9719
FAM13C	1.0536	5.0873	7.53379	3.82545e-10	1.45527e-07	12.9283
APLN	-1.73606	0.614446	-7.52205	4.00284e-10	1.47225e-07	12.9152
APOB	-2.93032	0.490971	-7.39346	6.57661e-10	2.30369e-07	12.4538
DESI1	-0.681161	3.07961	-7.39391	6.56513e-10	2.30369e-07	12.4309
CA8	-1.24238	1.41027	-7.33939	8.10367e-10	2.77258e-07	12.2592
GAL3ST3	-2.97881	-2.96492	-7.74634	1.6845e-10	9.91295e-08	12.1915
PECR	-1.27333	0.823165	-7.30517	9.24843e-10	3.00506e-07	12.1104
SNX1	0.683463	5.03766	7.30916	9.10716e-10	3.00506e-07	12.0713
KIF13B	0.533878	4.36421	7.30108	9.39591e-10	3.00506e-07	12.0598
ERBIN	0.993635	7.56826	7.28772	9.89309e-10	3.09675e-07	11.9733
DMTN	-1.20506	1.91745	-7.24262	1.17754e-09	3.58895e-07	11.8933
TMEM183A	0.690959	3.83802	7.23873	1.19534e-09	3.58895e-07	11.8511
RFNG	-0.934634	1.40753	-7.22902	1.24102e-09	3.65157e-07	11.8477
SSH2	0.616962	7.66857	7.20995	1.33587e-09	3.8536e-07	11.6814
ARPP21	0.848098	6.0508	7.20197	1.37766e-09	3.89773e-07	11.648
STIMATE	-1.0301	3.89546	-7.18113	1.49308e-09	4.09687e-07	11.5887
KCNQ1OT1	0.604916	6.31739	7.17929	1.50374e-09	4.09687e-07	11.5586
PAX7	1.45677	3.3717	7.12797	1.83322e-09	4.49506e-07	11.468
POLR3K	-1.03493	0.750985	-7.12859	1.82881e-09	4.49506e-07	11.4502
CCDC93	0.524363	4.68004	7.13403	1.79081e-09	4.49506e-07	11.4165
COG4	-0.618174	4.7737	-7.13581	1.77856e-09	4.49506e-07	11.4008
ROCK1	0.754095	5.37055	7.13179	1.80638e-09	4.49506e-07	11.3927
CNPPD1	-0.737691	2.96013	-7.10662	1.99067e-09	4.8011e-07	11.3516
LBP	-3.34053	0.824852	-7.08321	2.17893e-09	5.01222e-07	11.3054
IGSF3	1.16134	2.50461	7.06591	2.32934e-09	5.27219e-07	11.2396
CLIC6	-1.78019	-0.803682	-7.1498	1.68507e-09	4.49506e-07	11.2161
CEP85L	0.740707	6.14548	7.08303	2.18041e-09	5.01222e-07	11.1957
HSPA4L	-1.16377	1.98988	-7.05276	2.45056e-09	5.45069e-07	11.1816
LOC732229	-1.02807	0.354376	-7.01536	2.83095e-09	6.12483e-07	11.0002
FUZ	-0.979296	1.10996	-6.99181	3.10021e-09	6.37632e-07	10.9642
COL21A1	2.84975	4.62212	6.99112	3.1085e-09	6.37632e-07	10.9523
IRX3	-2.08202	-0.127927	-6.99651	3.0445e-09	6.37632e-07	10.9185
AKAP9	0.73356	8.33134	6.99011	3.12055e-09	6.37632e-07	10.8572
INCA1	-1.4143	-0.914711	-7.04943	2.4823e-09	5.45069e-07	10.8076
ANKRD12	0.598118	6.23222	6.97776	3.27286e-09	6.59593e-07	10.7957
MYH3	4.57181	6.57238	6.94491	3.71492e-09	7.38566e-07	10.7534
RNY1	-2.57381	-0.0015439	-6.93191	3.90578e-09	7.56077e-07	10.7278
SLC38A3	-1.88055	1.98162	-6.93222	3.90109e-09	7.56077e-07	10.717
AGA	-0.990297	1.07507	-6.91666	4.14236e-09	7.7944e-07	10.6856
POLA1	0.583483	4.66838	6.91778	4.12444e-09	7.7944e-07	10.6022
FKBP4	-1.07812	3.89351	-6.88231	4.72878e-09	8.58887e-07	10.459
MYPOP	-1.27948	-0.627817	-6.90999	4.25019e-09	7.81611e-07	10.4197
B4GALNT1	-0.968092	0.962471	-6.83277	5.72326e-09	1.01446e-06	10.3746
STC1	-2.20926	-2.37966	-7.0875	2.14309e-09	5.01222e-07	10.3321
RHOBTB3	0.600941	6.32402	6.84769	5.40363e-09	9.6949e-07	10.3034
RWDD2B	-0.728909	3.86689	-6.82159	5.97508e-09	1.04649e-06	10.2378
GSTO1	-0.918407	3.73167	-6.81642	6.09538e-09	1.055e-06	10.2189
GAS2L2	-2.49423	-1.7291	-6.91398	4.18541e-09	7.7944e-07	10.1609
SMARCC1	0.708822	4.88794	6.80084	6.47237e-09	1.10723e-06	10.1558
AACS	-0.791281	1.96332	-6.77563	7.13194e-09	1.19152e-06	10.1531
SCAF8	0.470139	6.55627	6.77602	7.12119e-09	1.19152e-06	10.0319
GOLGB1	0.523724	6.41199	6.77206	7.2306e-09	1.19152e-06	10.0172
MYH14	-1.91582	4.37989	-6.76997	7.28905e-09	1.19152e-06	10.0161
FREM2	1.0051	6.87219	6.76354	7.47175e-09	1.20796e-06	9.98618
TET2	0.543567	5.94559	6.75453	7.73548e-09	1.237e-06	9.95383
NDUFB6	-0.70674	3.70553	-6.7381	8.24037e-09	1.28971e-06	9.9305
SLC25A13	1.05692	3.20197	6.70566	9.33577e-09	1.44577e-06	9.89275
TMEM120A	-1.13421	2.44283	-6.68271	1.01972e-08	1.51537e-06	9.77539
FAM186B	-1.44976	-1.06837	-6.75138	7.82991e-09	1.23864e-06	9.7504
PPP1R9A	0.645175	5.86184	6.69983	9.54753e-09	1.44807e-06	9.74948
ATF7IP2	-1.02781	0.900744	-6.65801	1.1213e-08	1.62346e-06	9.73064
RFTN1	-1.15623	3.85314	-6.68595	1.0071e-08	1.51188e-06	9.71914
NUDT7	-1.14828	-0.248632	-6.67238	1.06107e-08	1.56104e-06	9.66612
UBE2I	-0.592751	3.15165	-6.65703	1.12556e-08	1.62346e-06	9.65615
MYF6	0.706889	6.32024	6.65052	1.15406e-08	1.6484e-06	9.56003
TMEM42	-0.698091	1.28442	-6.6072	1.36311e-08	1.87422e-06	9.54729
FAM240C	-2.49743	-1.73423	-6.70137	9.49123e-09	1.44807e-06	9.49783
MRPL36	-1.03374	2.00396	-6.59979	1.40248e-08	1.91049e-06	9.4931
ASPH	0.484691	7.25773	6.62918	1.25272e-08	1.77212e-06	9.48257
UCKL1	-0.874507	3.29814	-6.61193	1.33855e-08	1.8578e-06	9.47056
NUPR1	-1.09027	0.949383	-6.58558	1.48111e-08	1.99218e-06	9.46756
GTF2I	0.490262	6.90014	6.62398	1.278e-08	1.79066e-06	9.45992
LINC02613	1.49353	2.23064	6.57941	1.51661e-08	1.99218e-06	9.43995
MCMDC2	-1.30669	0.387752	-6.54941	1.70179e-08	2.19621e-06	9.31558
ANO2	-0.824933	2.29658	-6.53407	1.80491e-08	2.28866e-06	9.23953
SLC8A3	0.976331	5.60193	6.55367	1.67416e-08	2.17966e-06	9.2091
PEG10	2.11451	3.15241	6.51293	1.9574e-08	2.44045e-06	9.2012
SNAI3	-1.94862	0.72009	-6.50977	1.98126e-08	2.44944e-06	9.18954
RBFOX2	0.610691	7.20904	6.53189	1.8201e-08	2.28866e-06	9.1155
MATN2	1.80975	2.95543	6.48581	2.17193e-08	2.64078e-06	9.10101
TSTD1	1.36683	1.13298	6.50371	2.02788e-08	2.48617e-06	9.05858
HDAC11	-1.07374	2.20715	-6.47818	2.23645e-08	2.69694e-06	9.03018
ACACA	-0.438894	4.44666	-6.47368	2.27533e-08	2.7023e-06	8.91377
SLC22A23	-1.00245	2.36547	-6.44375	2.55183e-08	2.91027e-06	8.89327
BPTF	0.375242	6.63299	6.46956	2.31156e-08	2.72061e-06	8.87818
ANKRD36	0.622915	5.26301	6.46035	2.39464e-08	2.79603e-06	8.86097
OGA	0.432406	6.10463	6.45807	2.4156e-08	2.79829e-06	8.83597
ZNF711	1.56546	1.73941	6.42623	2.72897e-08	3.08835e-06	8.83146
TNIK	0.825021	5.76537	6.44972	2.49411e-08	2.86667e-06	8.81277
GREB1L	2.0219	4.69514	6.4209	2.78528e-08	3.10456e-06	8.78887
FYB2	-2.8538	-2.41505	-6.58059	1.50979e-08	1.99218e-06	8.76952
OR7E47P	-2.88237	-0.925196	-6.41924	2.80296e-08	3.10456e-06	8.75516
RHOD	-2.05434	-1.92846	-6.5324	1.81655e-08	2.28866e-06	8.72075
CDCA7L	-0.790402	1.80806	-6.38345	3.21457e-08	3.50317e-06	8.70932
ENPEP	1.08491	4.50751	6.40707	2.93676e-08	3.2243e-06	8.70821
MEG3	1.26985	5.68675	6.41891	2.8066e-08	3.10456e-06	8.70815
SLPI	-1.77322	-2.10988	-6.58036	1.51113e-08	1.99218e-06	8.62837
SATB2	1.35994	1.83969	6.36013	3.51455e-08	3.64127e-06	8.62604
KLHL3	1.26604	3.5338	6.36533	3.44533e-08	3.62055e-06	8.61384
METTL22	-0.788526	2.9782	-6.36123	3.49974e-08	3.64127e-06	8.55438
VPS4A	-0.581499	4.18116	-6.37232	3.35439e-08	3.59312e-06	8.54065
FAT1	1.52794	5.80325	6.37136	3.36679e-08	3.59312e-06	8.53309
LIMCH1	0.628132	8.22463	6.37108	3.37038e-08	3.59312e-06	8.52623
MOGAT1	-1.98998	-1.79312	-6.47342	2.27763e-08	2.7023e-06	8.52521
TANGO2	-0.719272	3.22843	-6.35576	3.57368e-08	3.67664e-06	8.52169
EIF4E2	0.722094	5.34806	6.36702	3.42312e-08	3.62055e-06	8.51102
PLEKHB1	-1.93683	-0.551693	-6.33279	3.90174e-08	3.98627e-06	8.4769
KRT10-AS1	-0.917532	0.44522	-6.30464	4.34484e-08	4.319e-06	8.42648
BDNF	-2.60146	-0.802323	-6.31711	4.14268e-08	4.14606e-06	8.42227
THNSL1	-1.19189	1.03611	-6.28414	4.6987e-08	4.51812e-06	8.36357
PSMF1	-0.503206	4.68515	-6.3225	4.05829e-08	4.08942e-06	8.33988
PCGF1	-0.882112	1.04358	-6.27518	4.86226e-08	4.61714e-06	8.333
TYW1	0.638041	3.98691	6.29721	4.46993e-08	4.38411e-06	8.30923
FBXO6	-1.43951	0.57624	-6.26744	5.00803e-08	4.72296e-06	8.3048
SLC16A10	1.33188	5.2919	6.29854	4.44737e-08	4.38411e-06	8.27549
HSD52	1.53371	2.16274	6.25854	5.18102e-08	4.82425e-06	8.26967
NDUFB4	-0.761332	4.32669	-6.28907	4.61102e-08	4.49253e-06	8.22129
YIPF7	-0.838064	4.44746	-6.28619	4.66206e-08	4.51239e-06	8.20572
BRF2	-0.57518	2.78033	-6.2593	5.1661e-08	4.82425e-06	8.19651
ATP11B	0.822625	5.65241	6.27506	4.86445e-08	4.61714e-06	8.16175
PWWP2B	-1.2369	1.92185	-6.22228	5.94943e-08	5.39234e-06	8.09564
UCHL1	-1.54514	1.73148	-6.21884	6.02818e-08	5.40772e-06	8.08259
MET	0.621151	6.04237	6.24695	5.41522e-08	5.01061e-06	8.04784
FAH	-0.765565	2.10975	-6.20366	6.38717e-08	5.60956e-06	8.02707
KLHL12	0.473746	4.0131	6.22227	5.94973e-08	5.39234e-06	8.02315
MT1X	-1.4896	3.58991	-6.22544	5.87823e-08	5.39234e-06	7.99788
DMD	0.586801	10.1609	6.20831	6.27502e-08	5.56133e-06	7.95924
ADARB1	0.683479	3.92092	6.20054	6.46343e-08	5.62663e-06	7.9561
ZEB1	0.322276	6.91516	6.22119	5.97439e-08	5.39234e-06	7.95059
LRRC52	-2.43201	-2.24226	-6.3274	3.98298e-08	4.04122e-06	7.94203
CHSY3	-0.987126	0.361418	-6.16911	7.28549e-08	6.1248e-06	7.93603
UBE2H	0.5512	6.0937	6.20906	6.25706e-08	5.56133e-06	7.90541
PPP2R3A	0.358786	8.16401	6.2029	6.40569e-08	5.60956e-06	7.9
COPZ2	-0.642816	2.9616	-6.1766	7.08084e-08	5.98697e-06	7.87565
SLC25A17	1.18019	2.48745	6.14501	7.98558e-08	6.52688e-06	7.85504
CARD8	-0.390217	4.44259	-6.18365	6.89312e-08	5.93042e-06	7.83154
SLC41A1	-1.04428	5.99682	-6.18805	6.77845e-08	5.86615e-06	7.82628
PDCD4	0.664154	3.34179	6.15417	7.71192e-08	6.37403e-06	7.82334
ST3GAL3	-0.53606	4.54228	-6.18212	6.93334e-08	5.93042e-06	7.81952
USO1	0.529462	8.07236	6.1773	7.06178e-08	5.98697e-06	7.80151
MT1E	-1.43888	0.0325924	-6.12516	8.61201e-08	6.92349e-06	7.77453
LXN	-1.34848	-0.352899	-6.14136	8.09726e-08	6.58159e-06	7.76857
PTPRR	-1.72474	-0.734484	-6.14715	7.92067e-08	6.50999e-06	7.75643
ROCK2	0.454792	7.64425	6.16681	7.34955e-08	6.14356e-06	7.75624
FAM166B	-2.78498	0.264604	-6.10965	9.13486e-08	7.26443e-06	7.73279
ATRAID	-0.664568	4.22261	-6.15562	7.66952e-08	6.37403e-06	7.7295
H4C4	-1.48726	0.193595	-6.0987	9.52322e-08	7.53256e-06	7.6857
H2BC8	-1.44395	-0.687705	-6.12054	8.76439e-08	7.00771e-06	7.66458
UBE2D4	-0.551476	5.21257	-6.13312	8.35502e-08	6.7538e-06	7.6235
B4GALNT3	2.81313	1.99683	6.0927	9.74291e-08	7.66512e-06	7.5957
NINL	-0.847097	0.902869	-6.06249	1.09276e-07	8.41713e-06	7.56326
DLL4	-0.978346	1.86696	-6.05417	1.12779e-07	8.59694e-06	7.48625
CPTP	-0.870012	2.70989	-6.06448	1.08454e-07	8.39776e-06	7.47053
BCLAF1	0.362141	6.83966	6.08792	9.92146e-08	7.76407e-06	7.45392
FBXW5	-1.05692	5.04279	-6.08587	9.99911e-08	7.78343e-06	7.44706
ITGBL1	1.42785	3.39015	6.0388	1.19553e-07	8.87312e-06	7.42751
ICAM2	-0.933827	1.74368	-6.02787	1.24614e-07	9.07583e-06	7.40061
H2BC5	-0.771054	2.01461	-6.02793	1.24588e-07	9.07583e-06	7.3877
MLEC	-0.663792	6.08143	-6.06061	1.10058e-07	8.43323e-06	7.351
USP6	1.46616	5.01206	6.04046	1.18804e-07	8.87312e-06	7.33134
LOC100128398	0.951826	1.8415	5.99505	1.41122e-07	9.79336e-06	7.32108
H3C6	-1.70535	-0.394639	-6.00354	1.36655e-07	9.63412e-06	7.3158
MTSS1	0.703589	4.67572	6.03777	1.20021e-07	8.87312e-06	7.31191
PTPRB	-0.705422	6.04295	-6.04957	1.14768e-07	8.70345e-06	7.31001
BAZ2B	0.652283	6.75279	6.04704	1.15875e-07	8.74232e-06	7.30151
SESN3	1.51938	5.72758	6.03816	1.19846e-07	8.87312e-06	7.29559
BAK1	-0.681562	1.63471	-5.9934	1.42008e-07	9.80854e-06	7.2895
IQCH-AS1	-0.637584	3.68733	-6.02951	1.23842e-07	9.07583e-06	7.28857
VGLL2	-1.09222	3.30693	-6.02074	1.28031e-07	9.18994e-06	7.2645
ZNRF2	0.891366	3.77864	6.00468	1.36068e-07	9.63412e-06	7.25244
CCDC62	1.25882	1.57966	5.977	1.51109e-07	1.02448e-05	7.24664
RPS6KA5	0.77841	5.09235	6.02186	1.2749e-07	9.18994e-06	7.23727
NSD2	0.391101	4.64849	6.01941	1.28679e-07	9.18994e-06	7.23439
LUC7L3	0.517062	5.26658	6.01967	1.2855e-07	9.18994e-06	7.2163
METTL23	-0.667482	1.48292	-5.96835	1.56144e-07	1.05375e-05	7.20839
THOC5	-0.439833	3.97699	-6.00314	1.36863e-07	9.63412e-06	7.18099
TP63	0.88921	4.45544	5.99682	1.40179e-07	9.77398e-06	7.17755
SLC16A3	-2.22006	3.26176	-5.99805	1.3953e-07	9.77398e-06	7.15886
BRI3	-0.654007	2.85017	-5.97803	1.5052e-07	1.02448e-05	7.14965
STK40	-0.750544	4.49891	-5.98872	1.44552e-07	9.93762e-06	7.09985
ARHGAP5	0.713636	7.64889	5.97717	1.51013e-07	1.02448e-05	7.05075
FCGR3B	-2.29852	-0.758111	-5.93023	1.80365e-07	1.16411e-05	7.04257
FRAT2	-0.805619	1.93178	-5.93017	1.80409e-07	1.16411e-05	7.03922
USE1	-0.949872	1.07188	-5.91853	1.8852e-07	1.20065e-05	7.03899
RAB3A	-1.25273	-0.681189	-5.93751	1.7547e-07	1.16284e-05	7.0229
PDE5A	1.49023	5.99664	5.96244	1.59671e-07	1.07264e-05	7.00604
TCEANC2	-0.674325	2.84862	-5.9381	1.75078e-07	1.16284e-05	7.00413
TMEM250	-0.67335	2.76572	-5.93231	1.78954e-07	1.16411e-05	6.98818
DYNC1I1	-0.998415	2.00626	-5.92011	1.87399e-07	1.1987e-05	6.98684
FGD6	0.699547	4.2169	5.93442	1.77533e-07	1.16411e-05	6.95668
RP9	-0.71743	2.34074	-5.91133	1.93723e-07	1.22847e-05	6.94108
ATP1B4	0.910954	6.98724	5.93376	1.77974e-07	1.16411e-05	6.88325
SCP2	-0.579962	5.16423	-5.9313	1.79635e-07	1.16411e-05	6.87603
CHD2	0.395352	6.52684	5.92431	1.84444e-07	1.18495e-05	6.84663
BACH2	0.714083	3.72437	5.89336	2.07327e-07	1.29245e-05	6.83675
MBP	-0.674891	5.1429	-5.9075	1.96545e-07	1.24102e-05	6.78778
RBM8A	0.495526	5.53794	5.90574	1.97859e-07	1.24323e-05	6.78766
INPP5A	-0.516967	4.91203	-5.90477	1.98586e-07	1.24323e-05	6.78292
CD59	-0.66303	7.80935	-5.88981	2.10126e-07	1.30438e-05	6.74505
RPH3AL	-1.15626	0.843708	-5.83588	2.57533e-07	1.53546e-05	6.74375
SH2B3	-0.831287	3.27446	-5.87149	2.25172e-07	1.38608e-05	6.72363
SORD2P	-2.47251	-2.18158	-5.94985	1.67465e-07	1.11988e-05	6.71722
ZFR	0.295714	6.24615	5.88615	2.1305e-07	1.31697e-05	6.70571
BRD3	0.768559	3.42852	5.84733	2.46653e-07	1.49332e-05	6.69637
DNPH1	-1.11916	0.47478	-5.81897	2.74484e-07	1.58984e-05	6.69151
ITGA9-AS1	0.95321	1.41866	5.8052	2.89089e-07	1.64848e-05	6.63807
PICALM	0.477463	6.31468	5.86705	2.28978e-07	1.40363e-05	6.63592
NT5DC1	-0.555645	3.56805	-5.84859	2.45488e-07	1.4924e-05	6.63229
FAM89B	-0.827464	2.99294	-5.84097	2.52643e-07	1.51709e-05	6.62998
ERV3-1	0.950831	2.95605	5.8161	2.7746e-07	1.60078e-05	6.62581
MKNK2	-0.863517	7.1176	-5.85797	2.36955e-07	1.44651e-05	6.61697
PRKAG2	-1.1042	2.63448	-5.83095	2.62363e-07	1.55016e-05	6.60977
LOC105373244	1.47838	0.724255	5.82753	2.65773e-07	1.56402e-05	6.59965
COX5A	-0.693785	4.68297	-5.84375	2.50008e-07	1.50743e-05	6.56115
SMAP1	-0.43865	4.06566	-5.83562	2.57789e-07	1.53546e-05	6.5596
CNN3	0.885839	3.83901	5.81377	2.79907e-07	1.60837e-05	6.54595
ZNF169	-0.714381	1.12317	-5.77656	3.21979e-07	1.78407e-05	6.53167
TOM1L1	-1.2381	0.0650429	-5.77513	3.23711e-07	1.78407e-05	6.5305
GON7	-0.945226	0.998512	-5.77508	3.23781e-07	1.78407e-05	6.52829
SYNPO	-0.951592	8.39082	-5.82026	2.73145e-07	1.58984e-05	6.50665
GPATCH2L	0.38593	6.62356	5.8318	2.61531e-07	1.55016e-05	6.50597
RASL12	-0.702998	2.53455	-5.79289	3.02792e-07	1.69379e-05	6.4977
DAAM2	-1.34688	4.50468	-5.8196	2.73831e-07	1.58984e-05	6.46997
MYH6	1.36126	6.44493	5.81961	2.73821e-07	1.58984e-05	6.46786
PTPN21	0.796011	4.51815	5.80169	2.92937e-07	1.65122e-05	6.45317
EIF2B3	-0.471384	4.64702	-5.81277	2.80962e-07	1.60837e-05	6.45178
CDC42EP3	0.987927	4.9377	5.80184	2.92769e-07	1.65122e-05	6.44006
LINC01091	1.67121	5.28816	5.79835	2.96634e-07	1.66568e-05	6.43706
SLC25A38	-0.735988	2.79857	-5.78015	3.17663e-07	1.77025e-05	6.42699
DAPK1	1.32177	2.9119	5.75249	3.52479e-07	1.9065e-05	6.41246
TMEM38A	-0.585779	7.26017	-5.8017	2.92926e-07	1.65122e-05	6.40969
SMIM4	-0.768995	1.4314	-5.74383	3.64128e-07	1.95513e-05	6.39784
ENDOV	-0.717711	1.57524	-5.74558	3.61744e-07	1.94944e-05	6.39158
IFNLR1	-1.322	1.51051	-5.74151	3.6732e-07	1.96509e-05	6.3619
PTCD2	-0.602991	3.48276	-5.77235	3.27123e-07	1.78908e-05	6.35586
ZFPM2	0.564731	4.48748	5.7648	3.36541e-07	1.82701e-05	6.31236
PLA2G7	-2.25537	-0.859695	-5.72588	3.89515e-07	2.04662e-05	6.30789
CTSH	-1.00716	2.26743	-5.73703	3.73554e-07	1.98402e-05	6.30042
KLHL21	-0.757744	5.21768	-5.77407	3.25014e-07	1.78418e-05	6.29552
NR4A3	-2.13415	1.02207	-5.72097	3.9676e-07	2.0699e-05	6.29535
PERM1	-1.37089	5.41947	-5.77065	3.29214e-07	1.79385e-05	6.28154
RPUSD3	-0.604253	2.6075	-5.73325	3.7889e-07	2.00512e-05	6.27714
CHRND	1.68542	3.19834	5.71305	4.08731e-07	2.09568e-05	6.2714
PWWP3B	0.819346	4.95307	5.73944	3.70188e-07	1.97326e-05	6.20596
MLLT1	-0.657929	2.3666	-5.70659	4.18746e-07	2.13169e-05	6.19421
LINC02649	1.22636	0.957862	5.68781	4.49305e-07	2.23022e-05	6.17535
LOC102606465	-0.768681	1.18051	-5.67344	4.7415e-07	2.28253e-05	6.15729
NKIRAS2	-0.479563	3.52234	-5.71669	4.03192e-07	2.09568e-05	6.15391
ANKRD36B	0.690912	3.64213	5.70313	4.24228e-07	2.14476e-05	6.15029
SYNGR1	-0.71607	1.73401	-5.67878	4.64771e-07	2.26414e-05	6.14283
HTATIP2	-0.850506	1.39278	-5.6731	4.74751e-07	2.28253e-05	6.14224
AMOT	0.593174	7.43994	5.72901	3.84964e-07	2.02996e-05	6.13555
SLC38A1	-1.78675	5.04184	-5.72458	3.91418e-07	2.04931e-05	6.11441
ARL2BP	-0.518107	3.43473	-5.69998	4.29264e-07	2.14807e-05	6.09867
NECAB3	-0.645273	3.51105	-5.70015	4.28993e-07	2.14807e-05	6.08884
DNAJB6	-0.639222	6.30708	-5.71481	4.06039e-07	2.09568e-05	6.07809
TOP2B	0.346382	6.55935	5.71383	4.07537e-07	2.09568e-05	6.07301
IPO13	-0.609274	5.54431	-5.71168	4.1084e-07	2.09871e-05	6.06489
CCDC171	0.811705	2.58552	5.65377	5.10385e-07	2.40666e-05	6.06009
GPR157	-1.36028	4.33135	-5.70484	4.21511e-07	2.13837e-05	6.05324
ST6GALNAC2	-1.00347	2.4728	-5.67187	4.76944e-07	2.2856e-05	6.0492
STRADB	-0.697757	5.15979	-5.70198	4.26059e-07	2.14664e-05	6.03257
ERCC5	0.340662	4.81744	5.69357	4.39703e-07	2.19285e-05	6.02803
NRXN2	1.3535	0.606417	5.65468	5.08658e-07	2.40623e-05	6.00886
CYB5D1	-0.725184	2.10637	-5.64592	5.2561e-07	2.47054e-05	5.99671
PHF21A	0.396822	3.93338	5.66763	4.84593e-07	2.31472e-05	5.98465
POLR2A	0.652489	5.26999	5.68395	4.55854e-07	2.24049e-05	5.98423
ADI1	-0.701389	4.53448	-5.68335	4.5687e-07	2.24049e-05	5.9774
CEP170	0.358648	6.25256	5.68726	4.50227e-07	2.23022e-05	5.97595
MRPS24	-0.732419	3.95989	-5.67674	4.68336e-07	2.27398e-05	5.97518
EEA1	0.483535	5.85329	5.6853	4.53551e-07	2.23914e-05	5.97313
KCTD21	-0.803101	1.03684	-5.61972	5.79717e-07	2.64913e-05	5.97236
CELF1	0.275544	6.39518	5.68124	4.60495e-07	2.25076e-05	5.95352
MIR99AHG	0.714733	5.63916	5.67384	4.73447e-07	2.28253e-05	5.93857
ZBTB22	0.657743	2.3976	5.61847	5.82425e-07	2.65283e-05	5.93632
ADAM23	0.935431	3.23998	5.63164	5.54446e-07	2.5651e-05	5.93592
ATP6V1E2	-0.751576	1.00849	-5.59705	6.30946e-07	2.79592e-05	5.89637
ALMS1	0.471133	5.6134	5.66295	4.93154e-07	2.34799e-05	5.89518
PEG3	1.07065	3.0018	5.61141	5.97993e-07	2.69042e-05	5.89134
ARHGAP24	0.815238	4.16944	5.63929	5.38799e-07	2.50848e-05	5.88417
IDE	-0.375097	6.00355	-5.66074	4.97256e-07	2.35988e-05	5.87794
LOC101928882	1.54084	4.45632	5.62941	5.59078e-07	2.57842e-05	5.86922
MTMR14	-0.539984	3.69276	-5.63426	5.49039e-07	2.5481e-05	5.84195
COL24A1	1.65629	2.57142	5.57998	6.72449e-07	2.97089e-05	5.83645
GPCPD1	-0.800929	4.31958	-5.64282	5.31748e-07	2.49143e-05	5.83514
RPL7AP42	-1.57165	-0.98378	-5.59974	6.24624e-07	2.77627e-05	5.81714
STIMATE-MUSTN1	-1.14723	2.71979	-5.61529	5.89381e-07	2.66799e-05	5.81487
PMEPA1	-0.9416	2.47426	-5.60499	6.12497e-07	2.73892e-05	5.80852
MRPL37	-0.568955	4.26354	-5.62747	5.63154e-07	2.5891e-05	5.78619
NOL12	0.791695	1.49482	5.55818	7.29408e-07	3.15619e-05	5.76991
TMEM143	-0.965702	2.93174	-5.60408	6.14596e-07	2.73998e-05	5.76799
RASA1	0.52541	4.41946	5.61351	5.9333e-07	2.67763e-05	5.76332
INPP5J	-1.58905	-0.101938	-5.55309	7.43374e-07	3.18849e-05	5.75158
PRDM2	0.678786	5.35916	5.61967	5.79813e-07	2.64913e-05	5.74761
SYNE1	0.660341	8.51022	5.61759	5.84333e-07	2.65331e-05	5.74705
LOC441239	-2.15199	-2.64158	-5.71299	4.08823e-07	2.09568e-05	5.72385
COA8	-0.659206	4.16671	-5.60606	6.1006e-07	2.73634e-05	5.71103
ZNF697	-1.09116	1.48886	-5.55123	7.48537e-07	3.19202e-05	5.69209
DZIP1	0.803327	2.09338	5.54059	7.78811e-07	3.29249e-05	5.68606
PTGFRN	1.05814	3.60357	5.56883	7.00999e-07	3.06027e-05	5.68335
ZNF415	-1.12756	1.12566	-5.53626	7.91468e-07	3.2986e-05	5.66232
MT2A	-1.31424	0.118762	-5.52516	8.24864e-07	3.36251e-05	5.65493
ATXN7L2	1.02985	2.93201	5.54603	7.63167e-07	3.245e-05	5.65462
CDH11	1.35032	2.49899	5.52533	8.24329e-07	3.36251e-05	5.63173
IGDCC4	0.712167	4.14052	5.56919	7.00071e-07	3.06027e-05	5.62884
KCNA5	-1.66756	0.561725	-5.51907	8.43751e-07	3.41963e-05	5.62236
LAS1L	0.645657	3.19337	5.54466	7.67093e-07	3.2523e-05	5.60874
PDLIM2	-1.18361	2.78296	-5.55653	7.33905e-07	3.16634e-05	5.59743
CYP2U1-AS1	-0.859265	1.36684	-5.51706	8.50082e-07	3.43583e-05	5.58733
RUFY1-AS1	-1.20532	-0.767096	-5.52531	8.24376e-07	3.36251e-05	5.5867
DAZAP2	-0.413101	4.31162	-5.57127	6.94646e-07	3.05064e-05	5.58336
YAP1	0.840548	6.32731	5.57536	6.84136e-07	3.01347e-05	5.57106
FBXO9	0.445627	4.18828	5.55511	7.37801e-07	3.17384e-05	5.56368
MEF2C	0.500045	9.49381	5.55862	7.28201e-07	3.15619e-05	5.55832
MEST	1.21573	2.8115	5.51169	8.67255e-07	3.48608e-05	5.55783
NAP1L2	1.1586	1.09733	5.50105	9.02255e-07	3.58756e-05	5.5574
S100A8	-2.01629	-1.40423	-5.52924	8.12413e-07	3.35737e-05	5.547
KICS2	-0.695741	1.92664	-5.51545	8.55186e-07	3.44699e-05	5.54583
CHD6	0.395521	5.8597	5.56589	7.0873e-07	3.08486e-05	5.53711
SYT13	-2.72441	-1.70934	-5.53756	7.8765e-07	3.2986e-05	5.51208
GDF11	1.95145	2.52691	5.47657	9.88158e-07	3.81569e-05	5.47682
GRAMD1B	1.21662	2.99845	5.49232	9.32012e-07	3.66625e-05	5.46934
TEX261	-0.439342	3.58683	-5.52508	8.25085e-07	3.36251e-05	5.45594
ZMYM4	0.326317	5.88534	5.53969	7.81419e-07	3.29405e-05	5.44109
NETO2	-0.888165	0.679268	-5.46286	1.03975e-06	3.96289e-05	5.43311
HDDC3	-0.754473	1.25294	-5.46974	1.01352e-06	3.90339e-05	5.43243
MDM4	0.349098	6.23373	5.53689	7.89604e-07	3.2986e-05	5.42858
KBTBD12	-0.558789	5.92249	-5.53677	7.89968e-07	3.2986e-05	5.42698
RBM26	0.329385	5.38254	5.53238	8.02967e-07	3.33701e-05	5.42323
ENTPD5	-0.497669	3.17935	-5.50842	8.77864e-07	3.51911e-05	5.42288
EMC6	-0.682321	1.18752	-5.46496	1.03166e-06	3.95729e-05	5.42176
AVEN	-0.57145	2.1315	-5.4846	9.59108e-07	3.71326e-05	5.42045
MYH8	3.03036	5.09759	5.49359	9.27611e-07	3.65872e-05	5.42027
KCMF1	-0.480619	5.39946	-5.53163	8.05218e-07	3.33701e-05	5.41093
EIF4EBP3	-1.89457	-1.50703	-5.49983	9.06337e-07	3.59408e-05	5.40806
NSD1	0.283761	6.66211	5.52553	8.23718e-07	3.36251e-05	5.38777
NEO1	0.500574	5.51716	5.52242	8.33289e-07	3.38656e-05	5.38676
PRPF38B	0.450954	3.24815	5.48537	9.56384e-07	3.71288e-05	5.38474
TMEM150A	-0.797617	1.24224	-5.45681	1.06335e-06	4.01127e-05	5.38189
HDAC6	0.415132	4.20687	5.505	8.89095e-07	3.55445e-05	5.37778
CCDC162P	0.944304	1.82897	5.43112	1.16959e-06	4.30177e-05	5.31768
SGCD	0.662727	7.67422	5.50159	9.00423e-07	3.58756e-05	5.31078
HYAL1	-1.10401	1.37923	-5.44219	1.12259e-06	4.18115e-05	5.31029
SLC4A4	-0.716063	3.50484	-5.48534	9.56485e-07	3.71288e-05	5.30856
ARSD	0.919895	1.67196	5.42664	1.18918e-06	4.32151e-05	5.30681
PITPNM3	1.0631	0.115262	5.4634	1.03767e-06	3.96289e-05	5.30424
MIPEP	-0.723365	2.49183	-5.46126	1.04594e-06	3.96916e-05	5.30135
RNF103	0.556958	4.76605	5.48805	9.46914e-07	3.71127e-05	5.29179
DYM	-0.296264	5.37162	-5.49722	9.15184e-07	3.6194e-05	5.28801
ASAH2B	0.720928	2.62121	5.43652	1.14645e-06	4.24852e-05	5.27576
KLHL34	-1.71046	4.18095	-5.4876	9.48503e-07	3.71127e-05	5.26472
NUP93	0.42809	3.68522	5.46015	1.05025e-06	3.97205e-05	5.25348
PRKAB2	-0.716774	6.37583	-5.48656	9.52147e-07	3.71288e-05	5.24905
ZNF511	-0.657725	2.71287	-5.44926	1.09354e-06	4.09369e-05	5.24042
PAQR4	-1.10421	1.65541	-5.42653	1.18965e-06	4.32151e-05	5.23354
MUSK	1.36031	2.49662	5.41046	1.2626e-06	4.50859e-05	5.22277
TPST2	-0.65015	3.097	-5.45048	1.0886e-06	4.08558e-05	5.21523
SH3RF3	-0.955336	1.8602	-5.42443	1.19895e-06	4.33127e-05	5.21405
UBL4A	-0.740098	4.36234	-5.46464	1.0329e-06	3.95729e-05	5.18854
BOLA3	-0.788603	2.28091	-5.42393	1.20117e-06	4.33127e-05	5.18284
DES	-0.452268	11.577	-5.43681	1.14522e-06	4.24852e-05	5.18198
SCN1B	-0.882626	4.57422	-5.46104	1.04679e-06	3.96916e-05	5.16659
KIAA1328	0.443157	3.61261	5.42998	1.17457e-06	4.30928e-05	5.15281
CFH	1.17187	5.90431	5.45558	1.06821e-06	4.01931e-05	5.14925
GPC6	1.26276	1.57187	5.37913	1.41771e-06	4.96244e-05	5.14721
CYRIA	-0.663575	3.0043	-5.42896	1.179e-06	4.31477e-05	5.14386
STOML2	-0.456136	4.2515	-5.44757	1.10041e-06	4.10893e-05	5.13804
INTS8	-0.458019	3.5996	-5.43566	1.15008e-06	4.25124e-05	5.13311
GPR146	-0.883168	0.540838	-5.37428	1.44337e-06	5.00896e-05	5.1268
CHCHD4	-0.597366	2.70985	-5.41341	1.24887e-06	4.47196e-05	5.11688
SERPINB1	-0.694415	2.75531	-5.41332	1.2493e-06	4.47196e-05	5.10646
AQP9	-1.95156	-1.3654	-5.39514	1.33623e-06	4.737e-05	5.09768
ANKRD36C	0.532071	4.84486	5.43289	1.16197e-06	4.28445e-05	5.08796
CALCR	-1.43128	-0.924094	-5.37681	1.42992e-06	4.98507e-05	5.0789
PIH1D1	-0.520028	2.91901	-5.40605	1.28336e-06	4.56057e-05	5.07527
GALNT8	2.27996	-0.725967	5.6417	5.33971e-07	2.4939e-05	5.0613
COX11	-0.513831	4.211	-5.42548	1.1943e-06	4.32774e-05	5.05881
TTC39A	-1.19819	0.613777	-5.35657	1.54094e-06	5.24596e-05	5.05391
CHRNA1	1.84198	3.69317	5.36784	1.47813e-06	5.06905e-05	5.01274
LINC01018	-2.11293	-2.29969	-5.42819	1.18235e-06	4.31633e-05	5.00086
RPRD1B	0.250864	4.57695	5.40691	1.27933e-06	4.55725e-05	4.99811
SQSTM1	-0.644596	6.91499	-5.41398	1.24627e-06	4.47196e-05	4.99429
ZNF117	1.01791	3.38069	5.36876	1.47309e-06	5.06357e-05	4.99227
DYNC2H1	0.9302	4.00245	5.37869	1.42006e-06	4.96244e-05	4.96407
ABHD14B	-0.697201	0.816284	-5.32511	1.73049e-06	5.69552e-05	4.94803
LIPT1	-0.701147	0.926557	-5.32524	1.72967e-06	5.69552e-05	4.94587
CD63-AS1	-0.719991	1.21233	-5.33022	1.69819e-06	5.61435e-05	4.94302
GABARAPL1	-0.550333	5.08768	-5.3917	1.35334e-06	4.78615e-05	4.90939
FAM20A	1.12702	0.863326	5.31621	1.78818e-06	5.79466e-05	4.90842
OLFML2A	0.681522	3.47551	5.35437	1.55349e-06	5.26611e-05	4.90593
ST3GAL5	-0.653047	3.48893	-5.37227	1.45409e-06	5.03356e-05	4.90513
AP2B1	0.447941	5.87065	5.39017	1.36102e-06	4.80176e-05	4.90247
CPLANE1	0.384689	5.79267	5.387	1.37706e-06	4.83517e-05	4.8915
SDHD	-0.534968	5.7363	-5.38786	1.37272e-06	4.83143e-05	4.88932
GFUS	-0.68824	1.06121	-5.30777	1.84466e-06	5.92547e-05	4.87593
RGN	-1.03672	1.48329	-5.32136	1.75455e-06	5.7235e-05	4.87584
ISM1	-1.10042	-0.591684	-5.30867	1.83852e-06	5.91866e-05	4.87151
GSAP	-0.497996	2.36133	-5.33043	1.69689e-06	5.61435e-05	4.85651
TMEM185A	-0.42921	2.52871	-5.33197	1.68727e-06	5.61435e-05	4.84985
CDK2AP2	-0.854077	0.142345	-5.29244	1.95168e-06	6.20155e-05	4.84772
HINT1	-0.458706	4.70091	-5.37146	1.45845e-06	5.0368e-05	4.84685
GUCD1	-0.799327	6.00253	-5.37424	1.44358e-06	5.00896e-05	4.84136
LYRM1	-0.636137	3.10884	-5.34403	1.61389e-06	5.43331e-05	4.83423
ZNF431	0.580077	4.47868	5.35603	1.54398e-06	5.24596e-05	4.83419
SCGB1D2	-1.92949	-1.77091	-5.33606	1.66207e-06	5.54475e-05	4.82743
BMPR1A	0.533924	6.37282	5.36985	1.46717e-06	5.05504e-05	4.82608
LACTB2	-0.864555	1.99523	-5.31694	1.78338e-06	5.79185e-05	4.82449
ALDH1A1	-0.766831	4.6077	-5.36039	1.51931e-06	5.19036e-05	4.80501
LOC100507642	-1.0773	-0.570384	-5.28972	1.97132e-06	6.24594e-05	4.80418
AMY2B	0.788121	5.72961	5.36017	1.52056e-06	5.19036e-05	4.80228
EMD	-0.580809	1.92217	-5.30315	1.87631e-06	6.00092e-05	4.7926
OFD1	0.396075	3.91668	5.33608	1.66191e-06	5.54475e-05	4.79191
SPX	1.4787	4.19283	5.32292	1.74453e-06	5.71149e-05	4.78735
PPIL4	0.4711	3.81	5.33039	1.69717e-06	5.61435e-05	4.78603
RGS18	-1.58449	-0.364814	-5.2751	2.08017e-06	6.47008e-05	4.78472
ZNF226	0.468292	3.2772	5.31748	1.77985e-06	5.79185e-05	4.77852
STYXL1	1.28833	2.7777	5.2892	1.97508e-06	6.24594e-05	4.77339
LSP1	0.950109	3.5705	5.31369	1.80489e-06	5.82975e-05	4.76793
ZFHX4	0.396943	5.53658	5.34668	1.59821e-06	5.39286e-05	4.75131
STOM	-0.348216	5.35813	-5.34744	1.59369e-06	5.38999e-05	4.7482
P2RY8	-1.18088	0.101185	-5.26234	2.18006e-06	6.66798e-05	4.7451
CIAPIN1	-0.627457	3.0887	-5.31338	1.80694e-06	5.82975e-05	4.72671
NBPF14	0.645325	5.36083	5.33691	1.65684e-06	5.54475e-05	4.72559
COX7A2	-0.624525	3.70174	-5.32337	1.74163e-06	5.71149e-05	4.71729
MDH2	-0.627161	6.00369	-5.33942	1.64156e-06	5.51383e-05	4.71569
ZNF568	0.881656	3.68721	5.29771	1.91421e-06	6.10887e-05	4.69958
CDKN2AIPNL	-0.701119	3.05867	-5.30436	1.86792e-06	5.9871e-05	4.69376
PCDHGA11	0.974079	2.54687	5.26309	2.17403e-06	6.66744e-05	4.68305
ZNF608	0.76722	3.73662	5.29646	1.92304e-06	6.12376e-05	4.6828
LINC02408	2.58399	-0.769787	5.55156	7.4762e-07	3.19202e-05	4.66957
PCDHGC3	0.873807	3.25137	5.27929	2.04842e-06	6.42566e-05	4.6681
ZBED1	-0.854728	4.71715	-5.32254	1.74699e-06	5.71149e-05	4.66551
UQCRHL	1.50203	0.123826	5.27757	2.06141e-06	6.45091e-05	4.63769
MRPL11	-0.608109	3.18766	-5.28875	1.97839e-06	6.24594e-05	4.63194
PRDM5	0.560431	2.98591	5.26487	2.15984e-06	6.66154e-05	4.62809
VAMP5	-0.845207	0.768416	-5.2313	2.44306e-06	7.27348e-05	4.62001
CTBS	-0.732367	1.7808	-5.24932	2.28678e-06	6.89409e-05	4.6118
TMEM201	-0.645619	2.81258	-5.27349	2.09254e-06	6.49483e-05	4.605
GID4	-0.559766	3.46288	-5.28547	2.00238e-06	6.30815e-05	4.60008
PAPSS1	0.619821	2.47612	5.23653	2.39665e-06	7.18116e-05	4.57514
ARPC4	-0.40074	3.13703	-5.26383	2.1681e-06	6.66744e-05	4.55576
ZNF880	0.692692	2.65021	5.23083	2.44724e-06	7.27348e-05	4.54348
SLC39A14	-0.579893	2.90732	-5.25689	2.2241e-06	6.75659e-05	4.54187
GOLM1	0.663437	1.26845	5.20127	2.72713e-06	7.86698e-05	4.53388
ME1	-0.593499	4.05576	-5.27681	2.06714e-06	6.45091e-05	4.53223
ZNF329	0.889436	2.39736	5.2165	2.57923e-06	7.55888e-05	4.53127
RAD23A	-1.01134	6.32189	-5.28338	2.01782e-06	6.3432e-05	4.5206
LINC02880	-1.79914	-1.3728	-5.22906	2.46316e-06	7.28635e-05	4.51886
SRGN	-0.53173	2.3242	-5.2287	2.46642e-06	7.28635e-05	4.49777
PPARGC1A	-1.23606	5.87208	-5.27649	2.06962e-06	6.45091e-05	4.49302
GDAP1	0.689087	4.21292	5.25375	2.24992e-06	6.79688e-05	4.4909
HSD11B1L	-0.981811	-0.055151	-5.18772	2.86574e-06	8.13914e-05	4.48822
MTRNR2L11	-2.08578	-1.89762	-5.24437	2.32866e-06	6.99168e-05	4.4868
WDR91	0.486889	3.03914	5.2279	2.47364e-06	7.29303e-05	4.48352
LINC01715	-1.34783	-1.19583	-5.21579	2.58597e-06	7.56357e-05	4.48006
DBNDD2	-0.691767	4.07659	-5.26293	2.17535e-06	6.66744e-05	4.47778
STAG2	0.455651	6.29692	5.2675	2.13907e-06	6.62528e-05	4.45952
TST	-1.07358	1.44999	-5.20206	2.71928e-06	7.85974e-05	4.45884
ANKRD17	0.350844	6.85711	5.26608	2.15027e-06	6.64596e-05	4.45581
ZNF536	-1.24185	-0.829215	-5.18615	2.88222e-06	8.15447e-05	4.4457
CKMT2	-1.0605	7.41287	-5.25649	2.2274e-06	6.75659e-05	4.44492
RETREG3	-0.407221	4.64213	-5.25821	2.21338e-06	6.74188e-05	4.44447
TMTC4	-0.66558	2.66598	-5.22041	2.54257e-06	7.46633e-05	4.43107
LPIN1	-0.718055	6.16076	-5.25853	2.21076e-06	6.74188e-05	4.42784
FBXO30	0.862306	5.79164	5.25531	2.23706e-06	6.77193e-05	4.4273
DLK1	1.56932	2.63742	5.18291	2.9166e-06	8.23588e-05	4.4269
ENC1	1.23358	3.47439	5.2057	2.68328e-06	7.8171e-05	4.41883
NAALADL2	0.679792	3.1632	5.20394	2.70064e-06	7.83666e-05	4.40206
MATR3	0.316481	7.21042	5.24658	2.30993e-06	6.94962e-05	4.39064
CERCAM	0.99194	1.68837	5.16014	3.16956e-06	8.79822e-05	4.38718
UBE2D3-AS1	-1.12917	-0.762127	-5.16759	3.08458e-06	8.62744e-05	4.36897
CKM	-0.901503	11.9205	-5.2029	2.71093e-06	7.85103e-05	4.36319
SLC27A6	1.55516	-0.0486916	5.22182	2.52941e-06	7.44253e-05	4.35482
NCLN	-0.597779	2.33772	-5.19014	2.84044e-06	8.09856e-05	4.35455
AGPAT1	-0.506096	2.95606	-5.20407	2.6993e-06	7.83666e-05	4.35237
MED12L	2.78109	2.59835	5.14703	3.325e-06	9.12639e-05	4.351
SPIRE1	-0.622978	4.672	-5.2325	2.43232e-06	7.25847e-05	4.34828
PARVB	-0.650048	6.19912	-5.23293	2.42849e-06	7.25847e-05	4.33652
ELF2	0.335746	5.74998	5.2288	2.4655e-06	7.28635e-05	4.32563
MICOS10	-0.495876	3.41576	-5.20577	2.68262e-06	7.8171e-05	4.32353
S100A9	-1.77656	-0.156808	-5.13919	3.42147e-06	9.30251e-05	4.32329
TFCP2L1	-1.50635	-0.438649	-5.13823	3.43343e-06	9.30251e-05	4.32027
FMR1	0.600783	3.787	5.19555	2.78481e-06	7.97085e-05	4.31401
PELI3	-0.70586	1.62214	-5.15316	3.25146e-06	8.95795e-05	4.28785
EMC9	-0.684346	1.31475	-5.14105	3.39829e-06	9.29286e-05	4.27501
GRK3	0.724279	2.75294	5.15597	3.21823e-06	8.89972e-05	4.27335
MLX	-0.497103	3.93058	-5.20053	2.73454e-06	7.8729e-05	4.27072
RILP	-0.847966	3.12792	-5.18695	2.87387e-06	8.1465e-05	4.26433
NISCH	0.518623	4.37566	5.19412	2.79938e-06	7.99699e-05	4.25993
MFSD5	-0.641244	1.37404	-5.13611	3.46012e-06	9.3233e-05	4.2574
UBR3	-0.417318	8.14554	-5.19913	2.7486e-06	7.88372e-05	4.24876
TUBB1	-1.93609	-0.394677	-5.11416	3.74816e-06	9.86457e-05	4.24035
MIR3667HG	-0.886656	-0.358751	-5.11817	3.69383e-06	9.75648e-05	4.23851
PIGQ	-0.616259	1.30913	-5.12925	3.54765e-06	9.45526e-05	4.23431
BLVRB	-0.85521	3.03734	-5.17446	3.00803e-06	8.42935e-05	4.22531
FNDC3B	0.391898	5.79555	5.19909	2.74901e-06	7.88372e-05	4.21993
CHUK	-0.57935	3.63064	-5.1811	2.93594e-06	8.27463e-05	4.21905
PITPNM1	-0.8357	1.88624	-5.14198	3.38674e-06	9.27853e-05	4.21534
H4C2	-0.969985	1.3608	-5.12948	3.54474e-06	9.45526e-05	4.21392
DCUN1D2	-0.621923	4.68345	-5.18946	2.84758e-06	8.1032e-05	4.19505
CD40	-0.980683	0.457886	-5.10322	3.90046e-06	0.000101494	4.19407
RSU1	0.463486	3.99249	5.16583	3.1044e-06	8.65e-05	4.18614
UPB1	-0.877822	-0.184139	-5.09697	3.99008e-06	0.000102806	4.17975
KLHL41	0.565118	11.8473	5.15529	3.22622e-06	8.90509e-05	4.17349
PLGRKT	-0.718411	2.41491	-5.13941	3.41863e-06	9.30251e-05	4.16757
TAF1	0.444902	5.2821	5.17986	2.94926e-06	8.29628e-05	4.16383
EHHADH	-1.1084	0.811685	-5.10136	3.92696e-06	0.000101535	4.16066
NRDC	-0.453358	6.79759	-5.17852	2.96374e-06	8.3211e-05	4.149
PRR16	0.992696	2.73234	5.1129	3.76532e-06	9.89204e-05	4.14293
INO80	0.249515	4.86798	5.16704	3.09071e-06	8.62818e-05	4.12849
H4C5	-0.83654	1.33444	-5.10183	3.92018e-06	0.000101535	4.1274
CYB561A3	-0.490135	2.86334	-5.13697	3.44928e-06	9.3233e-05	4.123
C19orf12	-0.489881	3.99495	-5.15722	3.20361e-06	8.876e-05	4.11459
CITED4	-1.468	0.286723	-5.07908	4.25832e-06	0.000107876	4.10875
DHRS7	0.415653	5.40829	5.16345	3.13153e-06	8.70909e-05	4.10167
ILDR2	1.7584	0.975865	5.08219	4.21041e-06	0.000106984	4.08924
SFMBT2	0.463372	3.87128	5.13282	3.50183e-06	9.40126e-05	4.0768
PIM3	-0.829848	3.48492	-5.13838	3.43155e-06	9.30251e-05	4.06804
RPS3AP22	-1.53425	-0.709412	-5.06634	4.45986e-06	0.000111209	4.06256
ENTPD6	-0.552946	3.06189	-5.12408	3.61516e-06	9.6004e-05	4.06077
ESAM	-0.641124	2.4605	-5.10791	3.83435e-06	0.000100554	4.05318
RPL7AP45	-1.16412	-0.600043	-5.06552	4.47327e-06	0.000111355	4.04966
RREB1	0.4715	5.41411	5.14716	3.32337e-06	9.12639e-05	4.04481
FAM43A	-0.895008	0.916043	-5.05979	4.56724e-06	0.000112176	4.02226
FER	0.443302	4.22234	5.12132	3.65164e-06	9.6798e-05	4.01096
SLC16A1	-0.871716	6.45247	-5.13982	3.41356e-06	9.30251e-05	4.01079
WTIP	0.93598	2.76169	5.07626	4.30205e-06	0.000108749	4.00621
RTTN	0.509934	5.0874	5.13174	3.51561e-06	9.42107e-05	4.00195
TMEM230	-0.365984	4.25216	-5.12833	3.55962e-06	9.47002e-05	4.00185
PLCL2	0.359174	6.42038	5.13649	3.45521e-06	9.3233e-05	3.99336
FAHD2B	-0.846343	1.70724	-5.07246	4.36191e-06	0.000109509	3.99279
LINC00689	1.10074	1.41194	5.04086	4.89186e-06	0.000118761	3.9911
ARMCX4	1.11293	2.96026	5.07397	4.33807e-06	0.000109391	3.98862
NDRG2	0.478914	7.82393	5.13068	3.52923e-06	9.44038e-05	3.98822
KIAA0100	-0.291548	6.59724	-5.13406	3.48604e-06	9.37599e-05	3.98738
MIIP	-0.664195	1.68457	-5.06716	4.44657e-06	0.000111066	3.9862
PSTPIP2	-1.70707	2.65581	-5.10479	3.87815e-06	0.000101494	3.98347
PRSS43P	-1.30229	-0.250841	-5.03156	5.05948e-06	0.000121626	3.96177
ARSG	1.07217	2.19665	5.04252	4.86235e-06	0.00011824	3.95273
FASTK	-0.547931	4.32414	-5.11551	3.72972e-06	9.83363e-05	3.94772
BOD1	-0.436158	3.72902	-5.10243	3.91169e-06	0.000101497	3.93943
SETX	0.61193	7.1872	5.11916	3.68051e-06	9.7388e-05	3.93636
MAPRE1	0.318423	4.33259	5.10339	3.89797e-06	0.000101494	3.93472
STK32A	1.51637	0.502803	5.04638	4.79479e-06	0.000117178	3.92699
LRRC14B	-1.07939	3.62298	-5.10292	3.90469e-06	0.000101494	3.92556
CLCN5	0.707034	4.07837	5.08954	4.09941e-06	0.000104524	3.92268
LINGO4	-1.27158	0.811269	-5.03368	5.02079e-06	0.000120893	3.92107
ACYP1	-0.664946	0.52749	-5.01875	5.29964e-06	0.000125351	3.90922
SMG6	0.36764	4.19613	5.09325	4.0445e-06	0.000103844	3.909
CERK	-0.471317	3.70001	-5.09354	4.04025e-06	0.000103844	3.90896
MOCS1	-0.572319	3.18053	-5.08307	4.19693e-06	0.000106826	3.90641
ANK3	0.709383	6.91567	5.10401	3.88917e-06	0.000101494	3.88035
ZBTB20	0.554907	9.02431	5.08996	4.09309e-06	0.000104524	3.87053
ATP1A4	1.79401	1.04785	5.01063	5.45755e-06	0.000127649	3.87001
NPHP1	0.956265	6.70137	5.09796	3.97583e-06	0.000102618	3.85933
IKBKB	0.478814	5.45316	5.09186	4.06498e-06	0.000104007	3.84853
XIAP	0.383283	5.81356	5.092	4.06295e-06	0.000104007	3.84059
MCM3	0.436039	3.28011	5.05054	4.72308e-06	0.000115617	3.83599
ADAMTSL2	1.14529	2.55647	5.01082	5.45385e-06	0.000127649	3.81795
PCYT2	-0.852684	2.62946	-5.04419	4.83313e-06	0.000117723	3.80354
SHC3	1.26523	0.716426	4.98938	5.89338e-06	0.000134008	3.79922
RIMKLB	0.721946	4.45952	5.06158	4.53767e-06	0.000112094	3.79639
PSMA7	-0.425734	5.33156	-5.07895	4.26018e-06	0.000107876	3.79332
DENND6A	0.488966	4.06396	5.05537	4.6411e-06	0.0001138	3.79285
GSTP1	-0.500659	4.54022	-5.0737	4.34235e-06	0.000109391	3.79244
FAM234A	-0.578565	4.43737	-5.07285	4.35566e-06	0.000109509	3.79187
GABPB2	0.410416	4.48465	5.06453	4.4893e-06	0.000111565	3.79109
MYO7B	1.4145	0.0132346	5.02766	5.1314e-06	0.000122753	3.78543
ZNF445	0.412745	5.10105	5.07067	4.39041e-06	0.000110037	3.78355
SRGAP3	0.91243	3.36127	5.02855	5.11483e-06	0.000122753	3.7802
FITM2	-0.408285	3.93519	-5.06091	4.54866e-06	0.000112094	3.78014
TIRAP	-0.574869	0.922088	-4.98384	6.01256e-06	0.000135462	3.77104
CENPV	-1.24439	1.49793	-5.00684	5.533e-06	0.000128663	3.76956
RBMS3	0.559431	5.58213	5.06965	4.40664e-06	0.000110256	3.76877
LOC101927745	-2.43281	0.508266	-4.99022	5.8755e-06	0.000134008	3.76833
PCDHGA8	1.01827	2.85736	5.00837	5.50246e-06	0.000128292	3.76754
VNN2	-1.73535	-1.27301	-4.99141	5.85026e-06	0.000134008	3.76196
SLC6A8	-0.818661	4.28821	-5.06113	4.54505e-06	0.000112094	3.75191
PLSCR3	-0.827614	0.297739	-4.96985	6.32379e-06	0.000140325	3.75029
TMEM141	-0.500782	1.31195	-4.98495	5.98848e-06	0.000135422	3.74603
ABCC2	0.939129	1.66933	4.97265	6.26024e-06	0.000139758	3.74457
ZNF333	0.375715	3.24093	5.02352	5.20892e-06	0.000123802	3.74328
GRAP2	-1.22878	-1.13017	-4.98449	5.99847e-06	0.000135422	3.74063
PSMD7	-0.469618	5.30831	-5.06139	4.54081e-06	0.000112094	3.73145
WIPI1	-0.591985	5.14681	-5.06031	4.55857e-06	0.00011215	3.72901
LIMA1	0.592558	4.52116	5.04437	4.82996e-06	0.000117723	3.72755
DUSP13	-0.686799	5.48996	-5.06109	4.54571e-06	0.000112094	3.72738
CCSER1	1.89364	1.34219	4.96414	6.45542e-06	0.000142174	3.72327
HTR2A	-1.57893	-0.531768	-4.95887	6.57938e-06	0.000143401	3.716
ATP2B2	-1.41633	3.28199	-5.03801	4.94248e-06	0.000119595	3.70951
SLC2A8	-0.584286	1.90364	-4.99194	5.83906e-06	0.000134008	3.70642
RPL21P57	-1.64865	-1.77241	-5.00539	5.56209e-06	0.000128663	3.70303
ASB12	-0.910215	2.3061	-5.00575	5.5548e-06	0.000128663	3.70038
LINC01697	1.57355	0.82518	4.96251	6.49354e-06	0.0001428	3.69428
PCDHGA9	0.971427	2.62048	4.97943	6.10896e-06	0.00013693	3.69098
FUT11	0.421753	3.01206	4.99998	5.67197e-06	0.000130793	3.68615
RELA-DT	-0.705655	0.31681	-4.9484	6.83241e-06	0.000147821	3.679
FGF11	-1.96248	-0.27284	-4.94695	6.86807e-06	0.000148157	3.67562
ANKRD9	-0.707269	4.40657	-5.03866	4.93101e-06	0.000119514	3.67031
SLBP	-0.453776	1.94227	-4.97916	6.11494e-06	0.00013693	3.66975
PRXL2A	-0.74162	3.96051	-5.02782	5.12843e-06	0.000122753	3.6527
MCM6	0.478327	2.76918	4.98019	6.09229e-06	0.00013693	3.64575
EPB41L3	0.819492	3.18889	4.98434	6.00159e-06	0.000135422	3.64051
SYNJ2	-0.911261	2.98936	-5.00668	5.53615e-06	0.000128663	3.64017
AK2	-0.356528	5.25686	-5.03466	5.00301e-06	0.000120762	3.63932
FAM114A2	-0.348069	3.58976	-5.01214	5.4279e-06	0.000127361	3.63667
MTMR6	-0.449518	4.22207	-5.02451	5.19021e-06	0.000123557	3.63573
MYO9A	0.344438	6.84005	5.03443	5.00712e-06	0.000120762	3.63556
CD55	-0.524262	4.34093	-5.02567	5.16851e-06	0.00012344	3.63185
SSNA1	-0.777552	1.60407	-4.96086	6.53227e-06	0.000143367	3.6256
ZNF672	-0.697945	3.71276	-5.01542	5.36384e-06	0.00012626	3.62467
NCSTN	0.381649	4.57831	5.01877	5.29933e-06	0.000125351	3.62448
SCAPER	0.35925	4.9764	5.02197	5.23829e-06	0.000124299	3.61621
USP54	0.912477	7.72984	5.0252	5.17737e-06	0.000123451	3.61107
MXD1	-0.46572	2.63325	-4.97924	6.11316e-06	0.00013693	3.5975
IL3RA	-0.915123	-0.105447	-4.92153	7.52606e-06	0.000157054	3.59421
MTRNR2L10	-1.31752	1.08029	-4.94294	6.96812e-06	0.000149563	3.59272
EIF2S2	-0.415131	4.65587	-5.0169	5.33527e-06	0.000125991	3.59118
COPG2	0.439375	4.07622	4.99919	5.68808e-06	0.000130959	3.59077
EML6	0.905948	1.41812	4.92334	7.47728e-06	0.00015648	3.59012
SUN2	-0.589006	4.63783	-5.01346	5.40204e-06	0.000126956	3.57629
PTCHD1	1.24215	0.981784	4.91691	7.65202e-06	0.000159006	3.57237
PKP1	-1.51214	0.50877	-4.92649	7.39287e-06	0.000155767	3.56976
COX7A1	-0.760405	6.12752	-5.01563	5.35987e-06	0.00012626	3.56861
RNF126	-0.771221	2.17261	-4.96017	6.54859e-06	0.000143367	3.55971
PCDH7	1.22273	1.65512	4.9138	7.7381e-06	0.000160117	3.55574
KRTCAP2	-0.470996	2.05531	-4.95008	6.79117e-06	0.000147212	3.55141
TMEM71	-0.898345	-0.269963	-4.90865	7.88264e-06	0.00016265	3.54987
FGGY	0.563478	5.45802	5.00556	5.55863e-06	0.000128663	3.547
PCF11	0.28748	5.89611	5.00875	5.49478e-06	0.000128292	3.54597
SLC16A5	-1.09776	0.845445	-4.92193	7.51526e-06	0.000157052	3.53941
PRNP	0.591711	4.47354	4.98945	5.89191e-06	0.000134008	3.53764
APLF	0.690929	3.13345	4.94995	6.79423e-06	0.000147212	3.51937
MAF1	-0.636167	5.14331	-5.00008	5.66985e-06	0.000130793	3.51734
SGF29	-0.761031	1.54685	-4.92507	7.43074e-06	0.000155767	3.50456
MYCT1	-0.663443	3.03564	-4.96532	6.42809e-06	0.000141997	3.5039
DLG1	0.591757	5.60694	4.99327	5.8111e-06	0.000133583	3.50074
THOC2	0.316171	5.09845	4.98943	5.8924e-06	0.000134008	3.4966
SUCO	0.532612	3.82144	4.96477	6.44092e-06	0.000142067	3.49658
ATG4D	-0.773186	3.08942	-4.96639	6.40326e-06	0.000141661	3.49652
IFNGR2	-0.432409	3.4931	-4.97036	6.31228e-06	0.000140281	3.4934
UNC13B	0.531441	7.18108	4.98975	5.88543e-06	0.000134008	3.4818
GLOD4	0.378803	3.22076	4.9451	6.91408e-06	0.000148822	3.47368
USP39	-0.352518	3.926	-4.97183	6.27899e-06	0.000139964	3.47182
DVL1	-0.886555	5.31937	-4.9879	5.92505e-06	0.000134521	3.47122
ZC3H6	0.40732	5.7097	4.98598	5.96629e-06	0.000135248	3.4702
PPP4R1	0.369935	4.55599	4.97131	6.29061e-06	0.000140011	3.46037
KDM3A	0.417502	5.06926	4.97666	6.17029e-06	0.00013796	3.45566
CSTF3	0.579543	2.67864	4.91869	7.6032e-06	0.000158215	3.44797
SH3BGRL3	-0.791488	0.619471	-4.88224	8.66643e-06	0.000174419	3.43625
COX14	-0.592874	2.82326	-4.93967	7.05055e-06	0.000150987	3.43578
HCCS	-0.595348	3.45746	-4.95039	6.78347e-06	0.000147212	3.42144
ENO3	-0.955164	9.85696	-4.94776	6.84808e-06	0.000147943	3.4209
MPC1	-0.691132	4.72346	-4.96797	6.36685e-06	0.000141068	3.41311
PTER	-0.59033	3.08316	-4.93857	7.07846e-06	0.000151191	3.41233
OSGEPL1	-0.645158	2.19032	-4.91276	7.76704e-06	0.00016049	3.40636
TPRKB	-0.768664	1.84986	-4.90275	8.05153e-06	0.000165439	3.40066
AIG1	0.877019	4.35676	4.9427	6.97391e-06	0.000149563	3.3986
PNMA8A	2.32252	2.14595	4.86161	9.33125e-06	0.000185015	3.39342
NLRX1	-0.710218	2.95418	-4.93237	7.23811e-06	0.000154209	3.39306
STMN1	0.974411	2.72271	4.89291	8.34082e-06	0.000170431	3.38456
RBM20	-0.849032	4.5815	-4.95906	6.57474e-06	0.000143401	3.38382
ZC3H8	-0.64609	3.44649	-4.93849	7.08063e-06	0.000151191	3.3798
PDK2	-0.70334	5.26026	-4.96039	6.54337e-06	0.000143367	3.37645
RER1	-0.26949	4.00825	-4.94489	6.91915e-06	0.000148822	3.37519
PPP1R12A	0.45755	5.92703	4.9592	6.57153e-06	0.000143401	3.37403
ERBB2	0.616439	3.93572	4.93101	7.27364e-06	0.000154271	3.37236
FLJ32255	1.21673	0.253477	4.86833	9.10941e-06	0.000181596	3.36916
PTPN3	-0.600558	5.80196	-4.95832	6.59234e-06	0.000143471	3.36627
IRF2	-0.420657	3.46214	-4.92846	7.34074e-06	0.000155391	3.34988
VPS45	0.534264	4.36729	4.93219	7.24295e-06	0.000154209	3.3428
CHN1	0.981359	1.29474	4.84682	9.83863e-06	0.000192995	3.34271
P2RX6	-0.470422	3.04468	-4.91448	7.71926e-06	0.000159952	3.3352
LOC157273	0.810013	2.73494	4.87261	8.97085e-06	0.000179564	3.29789
ZNF787	-0.785287	2.10885	-4.87734	8.81989e-06	0.000177023	3.2856
MAP1LC3A	-1.00116	0.583302	-4.83409	1.02965e-05	0.000199582	3.27836
MAN2A2	-0.662422	4.33566	-4.92506	7.43108e-06	0.000155767	3.27722
ZNF721	0.386535	4.72327	4.92034	7.55836e-06	0.000157505	3.2748
POLDIP2	-0.466684	5.5564	-4.93122	7.2683e-06	0.000154271	3.27311
VEGFA	-0.833585	5.76225	-4.93087	7.27735e-06	0.000154271	3.27085
DUSP3	-0.952312	7.07488	-4.92544	7.42088e-06	0.000155767	3.27028
CLASP1	0.406471	7.21851	4.92744	7.36772e-06	0.000155738	3.26556
PLCXD2	0.875198	0.969287	4.82227	1.07407e-05	0.000206289	3.26502
KIF24	1.168	1.23406	4.82069	1.08013e-05	0.000207124	3.26023
DCLK1	1.54457	3.65857	4.87073	9.03136e-06	0.000180284	3.25624
ELL2	-0.62292	2.88871	-4.88931	8.44941e-06	0.000171223	3.25317
ITGA1	-0.595982	5.73286	-4.9257	7.41402e-06	0.000155767	3.25264
ACOX1	-0.389451	6.22998	-4.925	7.4326e-06	0.000155767	3.25093
PARD6A	-1.33177	-1.03522	-4.82478	1.06447e-05	0.000205249	3.23952
IDH3B	0.426603	5.42432	4.91647	7.66427e-06	0.000159036	3.23408
NOSIP	0.634726	4.53713	4.90287	8.04812e-06	0.000165439	3.23242
SRXN1	-0.690122	2.56107	-4.87219	8.98426e-06	0.000179588	3.22461
CDIN1	1.09216	4.582	4.89372	8.31669e-06	0.000170174	3.22007
FAM13B	0.421978	4.25944	4.89594	8.25059e-06	0.000169057	3.21972
ATAD3A	-0.791207	2.13669	-4.85985	9.39024e-06	0.000185684	3.21703
RNF130	-0.621623	3.55615	-4.892	8.36831e-06	0.000170511	3.20974
EFCC1	-1.04517	-0.721261	-4.80877	1.12705e-05	0.000212852	3.20084
LRRC2	-0.697134	7.40583	-4.90437	8.00488e-06	0.000164941	3.20058
MNDA	-0.917046	0.352767	-4.80675	1.13522e-05	0.000213501	3.19875
MAPK4	1.65808	2.17451	4.81192	1.11447e-05	0.000211836	3.19623
P4HTM	0.478533	2.88692	4.85156	9.67316e-06	0.00019021	3.189
SLC25A23	-0.81844	3.96311	-4.89231	8.35891e-06	0.000170511	3.17739
ANXA3	-0.844013	2.7334	-4.86429	9.24229e-06	0.000183747	3.17248
GOLPH3	-0.44288	4.12283	-4.88854	8.47288e-06	0.000171227	3.16745
PDIA6	0.287106	4.8589	4.89162	8.37953e-06	0.000170511	3.16464
SMCO1	-1.03015	5.01918	-4.89768	8.19922e-06	0.000168238	3.15933
EMC1	0.268958	4.69063	4.88525	8.57321e-06	0.00017278	3.14976
ZNF358	-0.757505	3.01135	-4.86252	9.30083e-06	0.000184661	3.14469
LCA5L	-1.73036	-1.48794	-4.81108	1.11783e-05	0.0002122	3.141
LRRC25	-0.810068	1.06276	-4.80517	1.14165e-05	0.000213689	3.13901
WRN	0.449168	3.75072	4.86056	9.36634e-06	0.000185461	3.13848
METTL26	-0.682243	1.77739	-4.82241	1.07352e-05	0.000206289	3.13721
HNRNPA1	0.641352	6.03774	4.89062	8.40985e-06	0.000170656	3.13579
MRPS12	-0.845048	1.20103	-4.80577	1.1392e-05	0.000213501	3.13342
GPRC5B	-0.626168	5.57433	-4.89122	8.39157e-06	0.00017052	3.13336
IDI1	-0.765369	5.05201	-4.88859	8.47139e-06	0.000171227	3.12902
FKBP10	0.915934	1.7197	4.79203	1.19638e-05	0.000220842	3.12749
TSPAN3	0.44626	7.03958	4.8871	8.51655e-06	0.000171873	3.12287
VRK2	-0.644722	3.11246	-4.85399	9.58927e-06	0.000188859	3.11332
RNF34	-0.693126	4.96173	-4.87866	8.77835e-06	0.00017643	3.09688
MEGF10	0.923989	4.15858	4.85125	9.68377e-06	0.00019021	3.09403
CDH2	2.85958	2.39625	4.77217	1.28399e-05	0.000233499	3.09367
BAALC	-1.12085	0.0699074	-4.76894	1.29886e-05	0.000235621	3.08642
STON1	-0.581166	2.39531	-4.82509	1.06332e-05	0.000205249	3.08387
CD99L2	-0.387964	5.47668	-4.87354	8.94078e-06	0.000179205	3.07393
MAP3K10	-0.775739	1.63772	-4.80102	1.15867e-05	0.000215391	3.07219
SPRY1	0.571308	4.45412	4.85471	9.56462e-06	0.000188626	3.06871
GSTCD	0.554296	2.54763	4.80081	1.15953e-05	0.000215391	3.06212
PCDHGA7	1.14579	2.08698	4.77663	1.26382e-05	0.000230131	3.06069
NACA	0.368734	5.64234	4.86612	9.18185e-06	0.000182792	3.05364
PAM16	-0.697301	1.17872	-4.77661	1.2639e-05	0.000230131	3.04335
COL28A1	1.35111	2.09419	4.76546	1.31501e-05	0.000237861	3.0302
TSPAN2	-0.905198	0.804295	-4.76524	1.31606e-05	0.000237861	3.02682
EMC3	-0.450657	5.17869	-4.85868	9.42954e-06	0.000186211	3.02619
NWD1	3.21696	0.478174	4.84421	9.93065e-06	0.000194024	3.02311
FRAT1	-0.853782	0.490806	-4.75353	1.37197e-05	0.000244711	3.01743
DDX50	0.319284	3.72722	4.82545	1.06193e-05	0.000205249	3.01143
MICAL1	0.68549	1.91347	4.76197	1.33141e-05	0.000239166	3.00309
DCAF10	-0.385978	4.00887	-4.83803	1.01525e-05	0.00019757	3.00189
RBM22P1	3.7738	1.31845	4.77754	1.25973e-05	0.000230131	2.996
PGAM2	-0.941633	7.25268	-4.8444	9.92391e-06	0.000194024	2.99276
MEFV	-1.34089	-0.914753	-4.7399	1.43996e-05	0.000253943	2.98264
ISCU	-0.462797	5.20715	-4.84513	9.89799e-06	0.0001939	2.97871
ARHGEF9	0.615452	3.6821	4.80971	1.12332e-05	0.000212693	2.97753
ENDOG	-1.1357	3.11585	-4.82041	1.08123e-05	0.000207124	2.97582
USF3	0.664235	7.20078	4.84281	9.98054e-06	0.000194482	2.97023
AFF4	0.300361	6.44632	4.84284	9.97963e-06	0.000194482	2.9659
MIR100HG	0.685525	4.18048	4.8164	1.09679e-05	0.000209287	2.96298
GFPT1	0.392086	5.34144	4.83659	1.02051e-05	0.000198332	2.95912
ASNSD1	-0.493699	4.83546	-4.83592	1.02294e-05	0.000198542	2.95461
GLI3	0.814203	1.68612	4.73961	1.44145e-05	0.000253943	2.95082
OSGEP	0.429789	3.28848	4.7935	1.19012e-05	0.00022024	2.94704
SRBD1	0.493611	3.26065	4.78893	1.20967e-05	0.000222458	2.93858
NR1H2	-0.603911	3.79407	-4.81767	1.09183e-05	0.000208882	2.93573
CTSC	-0.540012	3.37538	-4.80741	1.13255e-05	0.000213343	2.9355
DACT1	1.50691	1.496	4.7214	1.5376e-05	0.000265507	2.93239
AZIN2	1.12362	0.677141	4.71986	1.54602e-05	0.000266648	2.9293
KCNJ8	-0.579672	2.03608	-4.76829	1.30185e-05	0.000235873	2.92568
MAFF	-1.08818	-0.285229	-4.71827	1.55477e-05	0.000267367	2.92539
PELO	-0.349619	3.74342	-4.80985	1.12273e-05	0.000212693	2.92432
ACOT13	-0.550951	3.28175	-4.80144	1.15691e-05	0.000215391	2.92217
NDN	0.747747	2.44416	4.75347	1.37226e-05	0.000244711	2.92146
SIK2	-0.52177	4.79215	-4.82546	1.0619e-05	0.000205249	2.9189
TTC28	0.353348	4.28563	4.80931	1.12491e-05	0.00021272	2.91458
RIOK3	-0.395688	5.45437	-4.82357	1.06909e-05	0.00020587	2.9013
KANK2	0.845076	4.35973	4.80041	1.16119e-05	0.000215428	2.90028
FBXW2	0.269368	5.06642	4.81665	1.09583e-05	0.000209287	2.89639
KHDC1-AS1	0.798015	1.24293	4.71107	1.59487e-05	0.000272518	2.88709
SCHIP1	0.538668	5.53608	4.81523	1.10141e-05	0.000209895	2.88306
BDH1	-0.920122	2.82745	-4.78221	1.23896e-05	0.000227277	2.87613
TAGAP	-1.10186	-0.398667	-4.7027	1.64284e-05	0.00027909	2.87511
TNFRSF1B	-0.506772	2.38962	-4.7623	1.32985e-05	0.000239166	2.87403
SOD1	-0.377163	5.19498	-4.8141	1.10584e-05	0.000210468	2.87257
RAPGEF6	0.419669	5.00327	4.80758	1.13185e-05	0.000213343	2.8721
SEPTIN11	0.537964	4.82985	4.80328	1.14937e-05	0.000214861	2.86988
NSA2	0.646712	4.60604	4.79667	1.17677e-05	0.000218043	2.86343
LOC101929719	1.49199	0.631118	4.70534	1.62756e-05	0.000277459	2.86342
PARP15	-0.986083	0.916556	-4.71868	1.55247e-05	0.000267367	2.86009
SH2D3C	-0.715089	1.56484	-4.73202	1.48081e-05	0.00025843	2.85269
PCDHB12	1.11605	0.616727	4.69844	1.66781e-05	0.000282032	2.85256
DNAJC7	0.280787	5.10265	4.80153	1.15657e-05	0.000215391	2.84335
CCDC69	-0.751958	6.02486	-4.80625	1.13726e-05	0.000213501	2.83987
FLRT2	0.731024	6.64836	4.80592	1.1386e-05	0.000213501	2.83975
TSPAN17	-0.526553	2.58346	-4.75627	1.35866e-05	0.000243171	2.83382
CORO1C	0.496453	4.80335	4.79297	1.19238e-05	0.000220381	2.83304
FAM184A	0.900363	0.665462	4.68991	1.71883e-05	0.000288669	2.83253
YIF1A	-0.569778	2.56243	-4.75632	1.35842e-05	0.000243171	2.83177
RPL7L1	0.356202	5.71558	4.80154	1.15652e-05	0.000215391	2.82915
DNAH10	2.51633	0.200858	4.74617	1.40831e-05	0.000249327	2.82227
SELL	-1.45233	-0.380589	-4.68543	1.7463e-05	0.000291949	2.81743
C18orf21	-0.520065	1.81572	-4.7266	1.50954e-05	0.00026189	2.8166
CHPF2	0.582727	2.7803	4.73681	1.45587e-05	0.00025529	2.81621
MTHFD2L	0.650423	3.28844	4.7482	1.39819e-05	0.000248132	2.80841
ENOX2	0.408859	2.7977	4.73585	1.46084e-05	0.000255687	2.80008
MOB3B	-0.765262	1.52868	-4.71599	1.56732e-05	0.00026906	2.79927
HEYL	0.676059	2.39953	4.71551	1.57001e-05	0.000269207	2.7933
ZNF544	0.779132	2.91841	4.72907	1.49636e-05	0.000260527	2.7921
MAVS	-0.504843	6.44004	-4.79104	1.20061e-05	0.000221346	2.7897
TMEM100	-1.00521	-0.738518	-4.67395	1.81853e-05	0.000301966	2.77413
TGFB2	1.03782	4.67402	4.7645	1.3195e-05	0.00023819	2.7668
BCO2	-0.897073	3.85159	-4.77057	1.29134e-05	0.000234546	2.7617
SLC36A1	0.936307	3.61845	4.73835	1.44792e-05	0.000254501	2.76088
NDUFS5	-0.641767	5.33836	-4.78235	1.23834e-05	0.000227277	2.75903
DHRS4	-0.836748	1.71529	-4.71033	1.59907e-05	0.000272919	2.75318
SEMA3C	0.758034	7.18621	4.77935	1.25162e-05	0.000229313	2.75094
KCTD20	-0.255333	5.09971	-4.7776	1.25942e-05	0.000230131	2.75053
JMJD6	-0.799198	3.38897	-4.75526	1.36354e-05	0.000243747	2.74416
NUDT8	-1.33188	0.491074	-4.67527	1.8101e-05	0.000300906	2.74238
RXRA	-0.642865	5.55731	-4.7771	1.26168e-05	0.000230131	2.73915
GIHCG	-0.628754	0.552851	-4.66815	1.85612e-05	0.000307168	2.73632
DBN1	0.532831	2.86302	4.71355	1.58098e-05	0.000270772	2.72811
MTRR	-0.553524	4.20606	-4.76333	1.32502e-05	0.000238893	2.72783
BTBD11	2.00229	-0.260175	4.7357	1.46162e-05	0.000255687	2.72097
TUSC1	-0.908544	0.0874206	-4.65635	1.93501e-05	0.000315029	2.71879
ZDHHC14	-0.882714	1.37583	-4.68888	1.72512e-05	0.000289395	2.7147
SRSF5	0.400013	5.54388	4.76219	1.3304e-05	0.000239166	2.69785
HIPK3	0.317275	8.79607	4.75266	1.37621e-05	0.000245118	2.69637
APEH	-0.480226	5.00096	-4.75939	1.34371e-05	0.000241081	2.68709
EOLA1	-0.567851	2.30182	-4.703	1.64107e-05	0.00027909	2.68192
TUBGCP3	0.403054	3.66265	4.72277	1.53017e-05	0.000264534	2.6691
BCLAF3	0.365054	3.8833	4.72679	1.50849e-05	0.00026189	2.66491
PROM1	1.22978	1.7833	4.64616	2.00575e-05	0.000323294	2.65918
NFX1	0.303585	5.19703	4.74875	1.39545e-05	0.000247945	2.65905
MTRES1	-0.515239	2.30944	-4.69551	1.68518e-05	0.000284642	2.65899
KCTD12	0.55789	5.19417	4.74442	1.41705e-05	0.000250572	2.65146
PSMD2	-0.333913	6.41811	-4.75068	1.38591e-05	0.000246548	2.64975
S1PR1	-0.598582	3.1509	-4.71811	1.55564e-05	0.000267367	2.64533
CYB561D1	0.688873	2.07582	4.66153	1.89997e-05	0.000311968	2.64318
XKR8	-0.654336	0.581117	-4.64068	2.0448e-05	0.00032806	2.64059
IARS1	-0.323102	6.62394	-4.74734	1.40246e-05	0.000248591	2.64056
CREG1	-0.409147	4.33245	-4.73753	1.45215e-05	0.000254941	2.6373
ATG9A	-0.417781	4.69035	-4.73931	1.44302e-05	0.000253943	2.62777
RRP7BP	0.538707	1.96664	4.65604	1.93712e-05	0.000315029	2.62613
EDA2R	2.58258	2.30529	4.63078	2.11728e-05	0.00033675	2.62556
LOC101929130	-1.59803	-0.358729	-4.62608	2.15254e-05	0.000340651	2.62522
COL5A2	0.946711	4.91991	4.72813	1.50138e-05	0.000261092	2.62317
SLC25A46	-0.495581	5.73177	-4.74008	1.43907e-05	0.000253943	2.6116
PKN1	-0.65082	4.45747	-4.73278	1.47684e-05	0.000258043	2.60928
ZNF430	0.722127	2.80392	4.67185	1.83205e-05	0.000303526	2.60735
PTGER4	-0.602511	2.21659	-4.6781	1.79206e-05	0.000298436	2.60205
MFNG	-0.70923	0.28186	-4.62181	2.18515e-05	0.000343828	2.6013
ABHD8	-0.814327	0.446274	-4.62373	2.17045e-05	0.000342585	2.58891
PIP4P2	-0.939083	2.02935	-4.67276	1.82616e-05	0.000302892	2.58839
ZNF793	0.648151	2.50711	4.65745	1.9275e-05	0.000314383	2.58589
POLQ	1.49999	1.4371	4.61395	2.24633e-05	0.000351948	2.58368
SLC27A4	-0.478198	1.5586	-4.64801	1.99273e-05	0.000322165	2.58307
CHODL	1.61587	0.371711	4.63083	2.11689e-05	0.00033675	2.58218
HELZ	0.483604	6.96109	4.73024	1.49016e-05	0.000259754	2.58127
ERG	-0.536784	2.77506	-4.68764	1.73271e-05	0.000290007	2.58077
ZDBF2	0.560309	6.03157	4.72541	1.51592e-05	0.000262378	2.56581
NAMPT	-0.539092	5.46055	-4.72546	1.51563e-05	0.000262378	2.5632
TMEM233	-0.876221	3.31519	-4.70046	1.65593e-05	0.000280346	2.55953
MCM9	0.428182	2.79325	4.66292	1.89069e-05	0.000311139	2.5593
CCDC8	1.98469	1.86892	4.60519	2.31645e-05	0.000358983	2.55165
COL5A1	1.04518	4.36955	4.69234	1.70416e-05	0.000287518	2.54564
LRRC8C	-0.523722	3.46816	-4.69036	1.71609e-05	0.000288669	2.52906
TPTEP1	1.07992	2.79903	4.64281	2.02955e-05	0.000326325	2.52794
OR51E1	-1.17198	-0.00022169	-4.59723	2.38206e-05	0.000367346	2.52318
PEAK1	0.4366	5.75627	4.71213	1.58892e-05	0.000271816	2.52289
SYDE2	0.842755	3.22737	4.65593	1.93788e-05	0.000315029	2.52269
AXIN2	0.445061	3.25036	4.66473	1.87867e-05	0.000309854	2.51715
CCDC14	0.501639	4.27316	4.69006	1.71791e-05	0.000288669	2.51518
UBE2L3	-0.341146	3.99461	-4.69183	1.70722e-05	0.000287704	2.50293
CISD1	-0.633086	4.61517	-4.70238	1.64472e-05	0.00027909	2.50041
WNK1	-0.360598	7.35686	-4.70175	1.6484e-05	0.000279393	2.49762
CDH5	-0.606956	4.89156	-4.70369	1.63708e-05	0.000278759	2.49734
CDIP1	-0.543761	2.37568	-4.65074	1.97365e-05	0.000319784	2.49443
C5orf24	0.49661	4.29774	4.68371	1.75693e-05	0.000293394	2.49274
PCOLCE	1.05358	1.68931	4.59452	2.40481e-05	0.000370467	2.48037
RBM14-RBM4	0.571967	2.38352	4.62345	2.17259e-05	0.000342585	2.47816
FAM104B	-0.814257	1.05844	-4.6041	2.32533e-05	0.000359729	2.47755
SETMAR	0.487799	2.51511	4.62741	2.14252e-05	0.000339663	2.47585
ZNF577	0.477865	3.43581	4.65539	1.94153e-05	0.000315274	2.46637
ADAM17	0.372422	4.29652	4.67792	1.79321e-05	0.000298436	2.46558
ETFRF1	-0.861136	3.16855	-4.6642	1.88218e-05	0.000310085	2.45097
SPR	-0.946198	2.10813	-4.63345	2.09749e-05	0.000335416	2.44982
PLEKHA7	1.05021	1.01017	4.57102	2.61122e-05	0.000394093	2.44642
CAMK2D	0.641938	7.19663	4.68825	1.72898e-05	0.000289713	2.43963
CA5B	0.533825	2.1665	4.60355	2.32988e-05	0.000360055	2.43545
AHNAK	0.489332	10.9468	4.65839	1.9211e-05	0.000313752	2.43337
CASTOR2	-0.535049	7.15548	-4.68112	1.77306e-05	0.000295751	2.42533
PGAP4	-0.659422	1.99589	-4.61781	2.21608e-05	0.000347699	2.42374
THAP9	-0.676935	3.41952	-4.65982	1.91144e-05	0.000313259	2.4224
PHETA1	-0.554099	0.558972	-4.56871	2.63233e-05	0.000396386	2.41346
LINC01534	0.582037	1.94854	4.5875	2.46473e-05	0.0003793	2.41221
ZNF436	0.552633	4.638	4.66522	1.87542e-05	0.000309666	2.41009
TCF15	-1.09559	-0.104303	-4.55795	2.73334e-05	0.000407839	2.40466
FMC1	-0.734389	2.45037	-4.62597	2.15338e-05	0.000340651	2.3953
PDGFC	0.953774	3.51596	4.6239	2.16912e-05	0.000342585	2.38944
AUP1	-0.382457	3.35617	-4.64408	2.02045e-05	0.000325217	2.3874
SMAD9	1.45405	4.07605	4.62935	2.12793e-05	0.000338079	2.38649
LINC00665	0.760529	1.82787	4.57096	2.61175e-05	0.000394093	2.38474
EBAG9	-0.466596	3.15939	-4.63724	2.06971e-05	0.000331695	2.37786
CHRAC1	-0.599637	2.31391	-4.61299	2.25389e-05	0.00035243	2.37461
NUBPL	-0.463348	2.9155	-4.62903	2.13033e-05	0.000338096	2.37336
ZNF638	0.300453	7.35675	4.66687	1.86451e-05	0.00030821	2.37176
DSEL	0.905314	3.5949	4.62238	2.18078e-05	0.000343508	2.36871
FSD1L	0.916343	5.47156	4.65973	1.91209e-05	0.000313259	2.36265
PRKDC	0.238024	7.56805	4.66221	1.89544e-05	0.000311572	2.36035
BRAF	0.314008	5.13558	4.65882	1.91821e-05	0.000313752	2.35497
KMT5B	0.26643	4.81505	4.65497	1.94446e-05	0.0003154	2.3537
SNRNP70	0.563762	4.70007	4.64825	1.99103e-05	0.000322165	2.3483
CLCN4	-0.43746	5.94094	-4.65834	1.9215e-05	0.000313752	2.3323
RFLNA	-0.924547	1.11586	-4.56505	2.66633e-05	0.000400276	2.33015
CCDC134	0.413651	2.38706	4.58214	2.51145e-05	0.000382885	2.3278
TCAF1	0.541061	5.08952	4.64734	1.99738e-05	0.000322563	2.32415
TBX1	-0.82591	1.85279	-4.58575	2.47994e-05	0.000380447	2.31914
FGR	-1.02232	-0.364055	-4.52752	3.03966e-05	0.000441891	2.31147
CDC73	0.390096	4.86406	4.64184	2.03646e-05	0.000327079	2.31097
PCDHGB5	0.788079	2.72339	4.57758	2.55189e-05	0.000387445	2.30773
FAM219A	-0.384459	2.90558	-4.60804	2.29344e-05	0.000356294	2.30476
SEC63	0.455287	3.8202	4.61771	2.21684e-05	0.000347699	2.30436
NDUFA3	-0.73375	2.79076	-4.60866	2.28846e-05	0.000355896	2.29935
LOC105369306	3.12826	-1.24352	4.78963	1.20664e-05	0.000222178	2.29248
ADCY9	-0.552013	5.53646	-4.64608	2.00631e-05	0.000323294	2.29188
LINC01563	1.64891	1.20886	4.52135	3.10579e-05	0.000445779	2.29001
IL20RA	-1.66489	-2.85913	-4.6314	2.1127e-05	0.00033675	2.28698
C1orf174	-0.376121	2.3454	-4.5836	2.49869e-05	0.000382129	2.28526
ZNF688	-0.780648	0.985271	-4.54208	2.88909e-05	0.000424618	2.28318
PPP1R27	-1.25173	3.91768	-4.63273	2.10285e-05	0.000335907	2.27942
IL27RA	-0.862978	0.15832	-4.52046	3.11541e-05	0.000446724	2.27477
RBM6	0.265309	4.95138	4.6318	2.10969e-05	0.000336635	2.26904
RPS3AP38	-0.820063	-0.367289	-4.51338	3.19322e-05	0.000455661	2.26763
DDHD1	0.312847	4.02896	4.61295	2.25419e-05	0.00035243	2.26305
EVC	0.673482	2.35541	4.55544	2.75745e-05	0.000410793	2.26093
P2RY6	1.06027	1.69759	4.52373	3.08015e-05	0.000445139	2.25795
DCTPP1	-0.691855	1.47256	-4.54956	2.81468e-05	0.000416177	2.25534
REV3L	0.35112	6.09202	4.63419	2.09206e-05	0.000334911	2.25253
KIRREL1	0.486448	3.29207	4.5859	2.4786e-05	0.000380447	2.24966
SERPINA5	-1.95646	2.85089	-4.60641	2.30657e-05	0.000357956	2.24437
PPP2R2C	-1.53736	-1.99158	-4.55141	2.79652e-05	0.000414742	2.23881
SGCE	0.624905	2.89796	4.56302	2.68529e-05	0.000402327	2.22473
TACO1	-0.564348	2.86892	-4.58325	2.50175e-05	0.000382144	2.2162
COX10	-0.560988	4.8872	-4.61987	2.20011e-05	0.000345812	2.2131
CHCHD5	-0.812934	-0.17115	-4.4955	3.3982e-05	0.000475231	2.20872
RFFL	-0.412112	3.62802	-4.59766	2.37848e-05	0.000367179	2.2047
MAN1B1	0.519769	3.19239	4.56821	2.63695e-05	0.000396676	2.19839
SFXN1	-0.380697	3.17986	-4.58299	2.50399e-05	0.000382144	2.19612
NDUFS3	-0.538481	4.66773	-4.61044	2.27421e-05	0.000354583	2.18801
NUDT3	0.343141	7.68292	4.61031	2.27519e-05	0.000354583	2.18547
ETV5	0.981637	2.47059	4.52828	3.03165e-05	0.0004416	2.18491
ZNF626	0.456111	2.82706	4.551	2.80053e-05	0.000414918	2.18211
USP34	0.30273	7.60005	4.60882	2.28716e-05	0.000355896	2.17925
DHRS4L2	-0.854827	1.2769	-4.52176	3.10128e-05	0.000445567	2.17597
CDRT1	-0.698705	0.623671	-4.4979	3.36991e-05	0.000472622	2.17391
EPM2A	-0.331599	5.93242	-4.61087	2.27076e-05	0.000354583	2.17131
TMEM203	-0.401419	3.09253	-4.57267	2.59612e-05	0.000393349	2.17055
MANEAL	-0.845196	-0.652342	-4.48366	3.54083e-05	0.000490978	2.16898
SERPINB6	-0.339636	4.93731	-4.60499	2.31806e-05	0.000358983	2.16484
TNFAIP8L1	-0.506527	1.50007	-4.51975	3.12314e-05	0.000447397	2.16351
ARSB	-0.501627	3.21511	-4.57229	2.59963e-05	0.000393474	2.15129
RADX	1.20667	1.49246	4.48206	3.56059e-05	0.000492811	2.13804
AMZ2	-0.363414	3.80916	-4.58036	2.52715e-05	0.000384483	2.13773
TEP1	0.563891	4.7101	4.58655	2.47299e-05	0.000380173	2.1374
LYSMD2	-1.11734	1.14106	-4.5093	3.23883e-05	0.000459495	2.13594
DECR2	-0.659699	1.15793	-4.50299	3.31081e-05	0.000466995	2.13242
NKX3-1	-0.609149	0.724199	-4.48749	3.49413e-05	0.000485417	2.1317
KL	-0.512627	0.963681	-4.49129	3.44819e-05	0.00048085	2.12669
DAAM2-AS1	-1.06466	-0.808671	-4.46876	3.72874e-05	0.0005103	2.12342
ZNF418	0.791785	2.38766	4.51079	3.22214e-05	0.000458011	2.12336
LZTS3	-0.646586	1.57943	-4.51227	3.20554e-05	0.000456975	2.11805
RN7SL398P	-0.996263	-0.603089	-4.46398	3.7911e-05	0.000515001	2.11038
EIF4A2	-0.408465	7.68289	-4.58519	2.48481e-05	0.000380726	2.10994
TMEM154	-0.767529	0.647769	-4.47758	3.61646e-05	0.00049958	2.09791
SGSM2	0.722277	3.83878	4.55191	2.79161e-05	0.000414432	2.09439
POLR2J	-0.695832	2.63821	-4.54172	2.89277e-05	0.000424735	2.09362
VIRMA	0.299284	5.20136	4.5813	2.51888e-05	0.000383621	2.08972
TET1	0.640275	4.84056	4.57173	2.60474e-05	0.000393842	2.08481
CAMK2G	-0.459476	5.79021	-4.58494	2.48693e-05	0.000380726	2.08382
MLH3	0.364533	4.8419	4.57375	2.58632e-05	0.000392267	2.08134
ARL8B	-0.426155	4.7183	-4.57839	2.5447e-05	0.000386752	2.08035
TMEM88	-1.11721	-0.289595	-4.45549	3.90435e-05	0.000526014	2.08016
RIN1	1.21171	0.016729	4.46746	3.74567e-05	0.000510942	2.07677
CARS2	-0.414736	3.84631	-4.5585	2.72803e-05	0.00040746	2.05875
BOC	0.775328	3.06124	4.51645	3.15928e-05	0.000451694	2.05867
PCBP1-AS1	0.604344	5.10079	4.56705	2.64774e-05	0.000397891	2.05378
KCNJ2-AS1	1.13423	1.62784	4.45919	3.85453e-05	0.000522362	2.0524
SRP72	0.246616	4.63581	4.563	2.68546e-05	0.000402327	2.05133
SMIM26	-0.560054	3.22144	-4.54278	2.8821e-05	0.000424439	2.05108
MSRB2	-0.537502	3.37015	-4.54506	2.85921e-05	0.000422336	2.04564
H2AZ1	-0.478339	2.87976	-4.52956	3.01809e-05	0.000440498	2.04237
VSTM4	0.534226	3.18252	4.5193	3.12803e-05	0.000447662	2.0422
GEMIN7	-0.63161	0.668003	-4.45721	3.88111e-05	0.000524887	2.04017
LAPTM4B	-0.683593	6.57235	-4.56901	2.62963e-05	0.000396384	2.03685
TCERG1	0.311594	4.93227	4.56177	2.69709e-05	0.000403658	2.03489
SUMF1	0.441497	3.30853	4.52287	3.08932e-05	0.000445567	2.03345
MRPS2	-0.574235	1.76969	-4.4927	3.43137e-05	0.00047896	2.03203
WDR12	-0.426042	3.94003	-4.55226	2.78825e-05	0.00041435	2.03192
FAM89A	-0.824837	0.497813	-4.45179	3.95459e-05	0.000530726	2.03167
GPM6B	1.19768	1.33021	4.44365	4.06764e-05	0.000538967	2.0314
PNP	-0.66758	0.466349	-4.44775	4.01033e-05	0.000534905	2.02604
TMEM202-AS1	-0.768479	-0.658403	-4.4369	4.1637e-05	0.000549011	2.02279
NEU4	-1.83886	-2.20199	-4.48945	3.47036e-05	0.000483027	2.01955
GNG11	-0.569148	2.8554	-4.52202	3.09847e-05	0.000445567	2.01723
YBX3	-0.507817	8.56599	-4.54986	2.81174e-05	0.00041616	2.0158
BEST3	0.836983	5.89078	4.56131	2.70136e-05	0.000403886	2.01475
LOC100507516	1.13937	1.00539	4.43089	4.25115e-05	0.000556928	2.00523
TSFM	-0.403991	3.31085	-4.52921	3.02178e-05	0.000440599	2.00474
FTCDNL1	-0.737847	2.51003	-4.5109	3.22083e-05	0.000458011	2.00454
PCBD1	-0.583072	2.31256	-4.50113	3.33227e-05	0.000469133	2.00184
LCA5	0.638716	2.12196	4.46739	3.74655e-05	0.000510942	2.00175
CAPN6	1.31564	2.61718	4.46978	3.7156e-05	0.000508975	1.99481
CUEDC2	-0.484666	3.12766	-4.52218	3.09684e-05	0.000445567	1.99273
NLRP12	-1.17837	-1.59295	-4.44722	4.01775e-05	0.000535104	1.9907
ZNF526	-0.436104	1.7668	-4.47614	3.63455e-05	0.000500669	1.98847
UBXN6	-0.589552	4.11906	-4.54429	2.86694e-05	0.000423053	1.98801
UBE2D1	-0.816942	5.24491	-4.55519	2.75979e-05	0.000410793	1.98613
TLN2	0.411692	6.13296	4.55501	2.76152e-05	0.000410793	1.98512
PPFIBP2	0.365534	4.79366	4.54332	2.87668e-05	0.000424065	1.98091
LSMEM2	0.719959	2.05856	4.45657	3.88976e-05	0.000524887	1.97988
CCDC39	1.40709	2.70994	4.45909	3.85593e-05	0.000522362	1.97843
ERCC4	0.30645	4.03841	4.52762	3.03857e-05	0.000441891	1.97586
BARD1	0.850341	4.86201	4.53541	2.95718e-05	0.000432896	1.97259
PRPF38A	0.396228	3.46778	4.50866	3.24604e-05	0.000460075	1.96761
REM1	-1.10205	-1.13498	-4.42553	4.33065e-05	0.000563664	1.96653
RGS19	-0.83366	-1.24206	-4.43354	4.21237e-05	0.000553325	1.96441
UPK3A	-1.60361	-0.393405	-4.42037	4.40848e-05	0.000569926	1.96292
BEX2	1.99577	1.06166	4.41662	4.46601e-05	0.000574336	1.96249
TTLL5	0.61362	3.59283	4.50682	3.26694e-05	0.000462591	1.96025
PLCE1	1.15617	3.93519	4.50508	3.28675e-05	0.000464948	1.96019
ZNF628	-1.02568	-1.17779	-4.42561	4.32949e-05	0.000563664	1.95998
PTPN2	0.390355	2.85361	4.48629	3.50872e-05	0.000486984	1.95963
HIVEP3	-0.553111	1.74788	-4.46734	3.74718e-05	0.000510942	1.95463
C22orf39	-0.433374	4.55894	-4.53893	2.9211e-05	0.000428467	1.953
BRAP	-0.411478	3.70126	-4.52342	3.08342e-05	0.000445174	1.95282
SHROOM3	1.3974	-0.12398	4.43853	4.14034e-05	0.000546793	1.95238
NSMAF	-0.284834	3.85896	-4.52423	3.07475e-05	0.000444795	1.94905
PTTG2	-1.63329	-1.59621	-4.43032	4.25952e-05	0.000557128	1.94774
PCDHB11	1.03302	1.56511	4.4251	4.33706e-05	0.000563664	1.94686
IL17RC	-0.734326	1.57843	-4.46182	3.81954e-05	0.000518387	1.94528
THSD1	0.588153	2.71898	4.47278	3.67711e-05	0.000504172	1.94163
NDUFC2	-0.477841	4.54781	-4.53543	2.95699e-05	0.000432896	1.94077
MFSD4B	0.404882	4.99697	4.53337	2.97829e-05	0.000435552	1.9393
GAB3	-0.461797	1.64845	-4.45412	3.92286e-05	0.000527542	1.93365
HPGD	2.14651	2.19358	4.4185	4.43712e-05	0.000572121	1.93349
PARS2	-0.667313	0.540277	-4.41975	4.41796e-05	0.000570149	1.92711
SETD7	-0.484277	7.45518	-4.53106	3.00238e-05	0.00043864	1.92377
LOC101926956	-0.893375	0.636401	-4.42083	4.40156e-05	0.000569926	1.92356
TRNAU1AP	0.438681	2.54101	4.46402	3.79061e-05	0.000515001	1.91988
PDE10A	-0.535732	1.12677	-4.43189	4.23657e-05	0.000555511	1.91207
SNRK	-0.308785	4.81725	-4.52717	3.04341e-05	0.000442	1.90708
BMERB1	-0.863361	3.55239	-4.51152	3.21391e-05	0.000457725	1.90534
MLLT3	-0.49488	2.7776	-4.48205	3.56076e-05	0.000492811	1.89419
TXNL1	-0.334688	5.53543	-4.52577	3.05827e-05	0.000443549	1.88697
NDUFB10	-0.695321	5.52594	-4.5256	3.0601e-05	0.000443549	1.88479
LAMTOR5	-0.502411	3.5096	-4.50058	3.33864e-05	0.00046958	1.88461
STAU2	-0.397998	5.57061	-4.52526	3.06376e-05	0.000443643	1.88451
MYF5	0.886966	0.96348	4.39427	4.8237e-05	0.000608108	1.88299
WDPCP	0.4664	3.95368	4.49398	3.4161e-05	0.00047728	1.87873
CEP68	-0.343549	5.29699	-4.52222	3.09639e-05	0.000445567	1.87827
IL6R	-0.61056	3.7249	-4.50432	3.29551e-05	0.00046574	1.87703
SBDSP1	0.771396	2.38673	4.43027	4.26025e-05	0.000557128	1.86116
ZNF875	0.588966	4.1065	4.49087	3.45333e-05	0.000481112	1.8611
TFCP2	0.540268	3.30745	4.46733	3.74732e-05	0.000510942	1.85709
HHEX	-0.863744	-0.718324	-4.38353	5.00541e-05	0.000624593	1.85705
GADD45A	1.24036	1.34474	4.38703	4.94546e-05	0.000619741	1.85263
PER3	0.508442	5.363	4.51049	3.22547e-05	0.000458042	1.8518
B3GALNT2	0.25637	6.35843	4.51452	3.18057e-05	0.000454296	1.84755
CIBAR1	-0.784399	1.91969	-4.44348	4.07009e-05	0.000538967	1.84678
RNU4-72P	-1.91464	-2.27821	-4.40911	4.58321e-05	0.000585314	1.8393
METAP1D	-0.416254	1.959	-4.43539	4.18559e-05	0.000550299	1.83782
ATP5MK	-0.574903	4.3694	-4.50272	3.31391e-05	0.000466995	1.8365
TRIM69	-0.487328	4.59246	-4.50334	3.30673e-05	0.000466878	1.83117
H2AC8	-1.09194	-1.29877	-4.3831	5.01274e-05	0.000624978	1.82617
COL4A6	0.890837	1.0412	4.37739	5.11219e-05	0.000632022	1.82257
NAGA	-0.431853	2.27328	-4.44216	4.08869e-05	0.000540559	1.81891
GON4L	0.262368	5.06371	4.49949	3.3513e-05	0.00047091	1.81875
TMEM126A	-0.611813	3.0773	-4.46648	3.75834e-05	0.00051197	1.80546
IL7R	-1.26097	0.30302	-4.38047	5.05836e-05	0.000627832	1.80403
RAB29	-0.633944	1.76821	-4.42198	4.38413e-05	0.000569279	1.80298
FAM120B	0.455787	4.10574	4.47292	3.67535e-05	0.000504172	1.79486
ZBTB47	-0.617306	5.92741	-4.49793	3.36958e-05	0.000472622	1.79142
PIKFYVE	0.299721	5.68288	4.49595	3.39285e-05	0.000474935	1.79139
LPL	-1.09218	6.03641	-4.49629	3.38888e-05	0.000474831	1.7894
NME4	-0.743532	1.25041	-4.39888	4.74777e-05	0.000601112	1.78242
ELOVL6	0.813708	0.310985	4.35471	5.52649e-05	0.000666987	1.76731
RAB6A	-0.297749	5.55958	-4.48907	3.47497e-05	0.000483211	1.76405
CBLL1	-0.380805	4.11281	-4.4749	3.65026e-05	0.000501893	1.76288
GXYLT2	0.961316	1.64559	4.36752	5.28872e-05	0.00064678	1.75544
ATP5MC1	-0.682378	4.25736	-4.47682	3.62601e-05	0.000499961	1.75238
HMGB3	0.983108	1.25474	4.35618	5.49861e-05	0.000664713	1.748
H2BC6	-0.941744	-0.961129	-4.34934	5.62917e-05	0.000673852	1.7444
TBC1D23	0.439889	5.07373	4.47518	3.64672e-05	0.000501875	1.74316
TOR1B	-0.481056	1.71869	-4.39839	4.75569e-05	0.000601596	1.74282
PABPC4	-0.436672	6.76836	-4.47906	3.59789e-05	0.000497482	1.73584
PRX	1.01744	1.3582	4.35407	5.53866e-05	0.00066789	1.7348
NBPF19	0.497605	5.24152	4.47324	3.67134e-05	0.000504172	1.73074
PPIF	-0.664382	3.33218	-4.45112	3.96381e-05	0.000531107	1.72926
PCDHGB7	0.69921	2.63249	4.40258	4.6875e-05	0.000595018	1.72813
ZDHHC16	-0.470263	2.3658	-4.41808	4.44349e-05	0.00057244	1.72579
UBL7	-0.381218	3.47892	-4.44968	3.98365e-05	0.000532311	1.72473
ATPAF1	-0.421245	5.60988	-4.47713	3.62202e-05	0.00049988	1.72298
TOP1MT	-0.822078	-0.650307	-4.33874	5.83756e-05	0.000691483	1.71998
AGPAT2	-0.704701	1.40618	-4.38552	4.97131e-05	0.000620865	1.71956
HCFC2	0.321978	4.99755	4.46552	3.77086e-05	0.0005132	1.71007
UEVLD	-0.459951	3.33757	-4.44211	4.08947e-05	0.000540559	1.709
HSF1	-0.514554	3.9487	-4.4568	3.88666e-05	0.000524887	1.70766
BICD1	-0.651171	3.941	-4.45712	3.88238e-05	0.000524887	1.70386
WDR83OS	-0.440537	2.85056	-4.42622	4.32032e-05	0.000563664	1.70291
CYB561D2	-0.67622	-0.078421	-4.33584	5.89583e-05	0.000696144	1.70096
SH3KBP1	-0.677422	2.74336	-4.42566	4.32868e-05	0.000563664	1.70031
HDHD3	-0.628614	0.33168	-4.34155	5.78161e-05	0.000686514	1.6958
RPS6KA6	2.16592	2.11975	4.34218	5.76909e-05	0.000686134	1.69347
DBNDD1	-1.81702	-0.0956322	-4.34107	5.79107e-05	0.000687082	1.68919
TNFRSF10A	-0.80413	0.382067	-4.34061	5.80009e-05	0.000687598	1.68675
HMBOX1	0.563983	4.46682	4.44579	4.0377e-05	0.000536125	1.68369
MYPN	0.260789	9.02792	4.44926	3.98939e-05	0.000532594	1.67989
TOM1L2	-0.438869	4.75878	-4.45637	3.89241e-05	0.000524887	1.66959
TMEM60	-0.702168	1.3682	-4.36794	5.28099e-05	0.000646372	1.66847
CD48	-1.25301	-1.25498	-4.32852	6.04532e-05	0.000708675	1.66093
FNBP4	0.375315	5.01957	4.45025	3.9758e-05	0.000532229	1.66
ZC3H12A	-0.730687	0.458318	-4.33346	5.94396e-05	0.000700702	1.65283
FHL3	-0.799114	6.44269	-4.45445	3.91838e-05	0.000527422	1.6523
C1R	0.797504	4.33386	4.4299	4.26573e-05	0.000557348	1.65021
RBM33	0.273515	5.34738	4.45159	3.95736e-05	0.000530726	1.65014
SEC14L5	1.59968	3.39197	4.38274	5.01897e-05	0.000625225	1.64732
DDX59	-0.597105	3.8132	-4.43563	4.18215e-05	0.000550299	1.6457
TTC7A	0.513017	2.29147	4.36937	5.25516e-05	0.000645066	1.64353
COL6A6	1.84793	1.30213	4.31418	6.34921e-05	0.000729763	1.64313
SBF1	-0.579594	5.33197	-4.45187	3.95362e-05	0.000530726	1.64063
DDX24	0.288751	5.90036	4.44998	3.97949e-05	0.000532239	1.63476
TOMM40	-0.479618	2.76315	-4.40304	4.68015e-05	0.000594597	1.63329
OLMALINC	0.393073	2.92265	4.38972	4.89992e-05	0.000614558	1.63251
RGPD5	1.05657	5.96269	4.44603	4.03432e-05	0.000536125	1.63214
TXLNB	0.286977	8.75348	4.43684	4.1646e-05	0.000549011	1.63037
NPR1	-0.617033	2.06157	-4.38047	5.05845e-05	0.000627832	1.62973
DHX9	0.244839	5.58076	4.44708	4.01962e-05	0.000535104	1.62947
TMEM268	-0.577393	1.80106	-4.36796	5.2806e-05	0.000646372	1.62747
CEP83	0.387964	3.57534	4.40876	4.58874e-05	0.000585512	1.62616
NEK9	-0.343449	5.18763	-4.44503	4.04823e-05	0.000537038	1.62245
LRRFIP1	0.313111	6.59313	4.44686	4.02274e-05	0.000535104	1.62226
IFITM1	-0.475922	1.94415	-4.37154	5.21602e-05	0.000642698	1.61989
MTFP1	-1.26637	0.172684	-4.32009	6.2223e-05	0.000723727	1.61926
OST4	-0.408138	3.46195	-4.41504	4.49035e-05	0.000576961	1.60942
CLSTN2	1.23907	5.10507	4.42517	4.33609e-05	0.000563664	1.60536
RALB	-0.45241	2.90063	-4.39659	4.78539e-05	0.000604315	1.6036
EVC2	0.735453	1.13597	4.31191	6.39868e-05	0.000732586	1.60275
TXNDC11	-0.324088	3.42168	-4.41024	4.56536e-05	0.000584049	1.60254
OSGIN2	0.923288	4.72606	4.42099	4.39904e-05	0.000569926	1.60214
ATG14	0.349698	4.99135	4.43273	4.22427e-05	0.000554393	1.60196
TMUB1	-0.69925	1.09033	-4.3365	5.88238e-05	0.000695488	1.60115
DHRSX	-0.45197	1.86404	-4.35915	5.44278e-05	0.000658505	1.59285
SAP30L	-0.327142	3.97682	-4.41981	4.41706e-05	0.000570149	1.59132
SLC19A2	-0.836787	5.24788	-4.43605	4.17603e-05	0.000550024	1.58752
AKAP7	-0.669505	2.35054	-4.37702	5.11881e-05	0.000632309	1.58466
CEACAM1	-1.10417	0.149569	-4.30644	6.51937e-05	0.000743512	1.58425
CLDN5	-0.755969	1.55615	-4.34967	5.62274e-05	0.000673852	1.58189
TTLL11	0.826053	3.58733	4.38624	4.95893e-05	0.000620373	1.57575
CEP295	0.30645	3.93327	4.40373	4.66894e-05	0.000593685	1.57243
MTRNR2L13	-1.90873	-3.24794	-4.40935	4.5794e-05	0.000585314	1.56456
TATDN3	-0.542116	3.55719	-4.40385	4.66706e-05	0.000593685	1.56166
EXTL3	-0.454521	4.67144	-4.42096	4.39954e-05	0.000569926	1.55474
PIGL	0.452528	2.46952	4.34864	5.64263e-05	0.000674914	1.554
OXSM	-0.547479	2.00542	-4.35036	5.60956e-05	0.000673147	1.5491
RPL21P103	2.05657	-2.48309	4.54238	2.88612e-05	0.000424606	1.54854
CEBPD	-0.889269	1.18648	-4.32807	6.0547e-05	0.00070921	1.54708
PRSS42P	-1.01313	3.79041	-4.41082	4.55616e-05	0.000583887	1.54587
FLII	-0.764486	6.77548	-4.42057	4.40552e-05	0.000569926	1.54473
ILF3-DT	-0.437197	2.43267	-4.36348	5.36254e-05	0.000653093	1.54453
LINC01176	1.54858	1.33877	4.28549	7.00232e-05	0.000784601	1.5442
COQ3	-0.655544	2.2812	-4.36091	5.41016e-05	0.000656177	1.54122
DHRS7C	-0.967119	4.49746	-4.4175	4.45236e-05	0.000573081	1.54021
NDUFA2	-0.497015	3.41886	-4.39365	4.83396e-05	0.000608404	1.53938
GNE	-0.298571	3.4727	-4.39111	4.8765e-05	0.000612665	1.53591
C19orf53	-0.60144	2.25862	-4.3596	5.43443e-05	0.000658036	1.53462
MPST	-0.635799	3.00748	-4.38231	5.02649e-05	0.000625633	1.53177
DIO2-AS1	-1.07658	-0.801118	-4.27715	7.20422e-05	0.000797505	1.52947
PLBD1-AS1	-0.574899	2.48439	-4.36365	5.35933e-05	0.000653093	1.52701
FAM210A	-0.413513	4.59511	-4.41093	4.55443e-05	0.000583887	1.52549
NMRK1	-0.670099	2.00421	-4.34592	5.69566e-05	0.000679599	1.52248
CAPN5	0.813351	0.791037	4.27758	7.19366e-05	0.00079748	1.5194
MED11	-0.691454	0.964428	-4.30531	6.54466e-05	0.000744664	1.51926
RBM3	0.703833	5.49191	4.41053	4.56072e-05	0.000583963	1.51917
SLC16A2	0.540324	1.23524	4.29123	6.86661e-05	0.000774112	1.51777
PCDHGB9P	0.849371	1.90039	4.30574	6.53503e-05	0.000744143	1.51576
TRPS1	0.396616	5.10635	4.40774	4.60497e-05	0.000586565	1.51567
ITGA3	1.01018	3.28384	4.35346	5.55014e-05	0.000668197	1.5137
MGAM	-1.4978	-0.759195	-4.27209	7.32931e-05	0.000807114	1.51358
OLFML2B	0.999513	2.21306	4.31333	6.36781e-05	0.000730189	1.5127
RNF123	-0.562114	5.72352	-4.41361	4.51261e-05	0.000579315	1.51061
GRB2	0.399742	4.72988	4.39994	4.73035e-05	0.000599422	1.50809
SRPRA	-0.296627	4.87774	-4.40775	4.60475e-05	0.000586565	1.50719
LOC105370792	-1.22454	-1.17951	-4.27209	7.32942e-05	0.000807114	1.49577
PLPPR2	-0.881516	0.681182	-4.29226	6.84265e-05	0.000773188	1.48736
GLRX	-0.901697	1.81589	-4.33115	5.99113e-05	0.000704568	1.484
CSMD3	2.10311	-0.862496	4.37853	5.09223e-05	0.000630614	1.47998
COL6A3	0.655482	7.58863	4.40063	4.71918e-05	0.000598522	1.47883
MRPS18A	-0.576851	3.30898	-4.37255	5.1981e-05	0.000641026	1.4763
ACTR1B	-0.401355	4.48169	-4.39363	4.83432e-05	0.000608404	1.47289
PCCA-DT	-0.801251	-0.234114	-4.26	7.63699e-05	0.00083288	1.46884
MRPS36	-0.531924	3.21755	-4.36686	5.30073e-05	0.00064771	1.46791
SYTL2	0.646219	3.49219	4.35298	5.55931e-05	0.000668754	1.46774
GOT2	-0.645616	6.84777	-4.39729	4.77382e-05	0.000603371	1.46772
NAA50	0.430601	7.70375	4.39336	4.83886e-05	0.000608456	1.45926
MECOM	-0.486875	3.41433	-4.36887	5.26421e-05	0.000645392	1.45879
PXMP2	-0.889996	1.22944	-4.29969	6.67144e-05	0.000756748	1.45872
KIF1B	0.361704	9.32397	4.38031	5.06124e-05	0.000627832	1.4587
FLT4	-0.841841	1.69165	-4.31742	6.27922e-05	0.000727387	1.45827
MASP1	-1.10062	3.69099	-4.38053	5.05739e-05	0.000627832	1.4531
POLRMT	-0.668449	3.19776	-4.36317	5.36827e-05	0.00065325	1.44944
ND6	-0.775384	5.91464	-4.39474	4.81592e-05	0.000607648	1.44861
MANBA	0.570848	3.89692	4.36049	5.41782e-05	0.000656564	1.44716
NDUFS8	-0.691432	4.36908	-4.38584	4.96569e-05	0.000620691	1.44515
NDUFA8	-0.58158	3.64213	-4.37072	5.23086e-05	0.000642911	1.44199
ZNF559	0.898598	2.91672	4.31912	6.24303e-05	0.000724698	1.44137
MAN1A2	0.340634	5.76159	4.3902	4.89179e-05	0.000614062	1.43898
NCOA4	-0.345826	7.19974	-4.38634	4.95726e-05	0.000620373	1.43484
STMP1	-0.508835	3.1458	-4.35384	5.54305e-05	0.00066789	1.43338
HSBP1L1	-1.07003	-0.109403	-4.25127	7.86678e-05	0.000849518	1.42871
CRHR2	2.52339	0.273676	4.28173	7.09254e-05	0.000790496	1.42807
SIRPB1	-1.46734	-1.94452	-4.26636	7.47354e-05	0.000819304	1.42799
PNN	0.451956	3.43652	4.34346	5.74386e-05	0.000684795	1.42765
ABHD6	-0.73174	0.81237	-4.27044	7.37051e-05	0.000810425	1.42696
HMBS	-0.873613	0.489393	-4.2609	7.61367e-05	0.000832183	1.42132
NSUN5P2	0.969032	0.199577	4.24154	8.13093e-05	0.000866827	1.4181
RUSC2	0.493466	5.27667	4.37891	5.08563e-05	0.000630326	1.41626
RPL12P20	0.878101	0.844464	4.24401	8.06327e-05	0.000863533	1.41562
TMEM266	-1.89897	0.913744	-4.28842	6.9327e-05	0.00077977	1.41108
GSTA4	-0.756175	2.04743	-4.31365	6.36081e-05	0.000730189	1.40963
TFPI2	-1.14053	-0.914454	-4.23745	8.24474e-05	0.000876643	1.40442
IBA57	-0.383268	3.01117	-4.33823	5.84777e-05	0.000692135	1.4026
RGS3	-0.878943	4.83867	-4.37775	5.10587e-05	0.000631771	1.40072
ARVCF	0.663051	2.87779	4.31191	6.39858e-05	0.000732586	1.39617
ZCCHC2	-0.502103	3.91226	-4.36125	5.40367e-05	0.000655931	1.39487
TLE2	-0.804101	2.53086	-4.32756	6.06532e-05	0.000709888	1.39206
MTERF4	0.305085	3.89925	4.34821	5.6511e-05	0.000675311	1.39039
HEATR5B	0.295055	4.55104	4.36194	5.391e-05	0.000654933	1.3886
SOCS7	-0.376176	4.7669	-4.37072	5.23085e-05	0.000642911	1.38679
YTHDC1	0.303892	4.85618	4.36473	5.33948e-05	0.000651363	1.38163
RAB20	-1.03257	-1.08461	-4.23096	8.42792e-05	0.000892668	1.38081
KAT6B	-0.2684	5.42604	-4.37262	5.19667e-05	0.000641026	1.37929
RORC	-0.88706	4.78422	-4.37081	5.22924e-05	0.000642911	1.37888
RASGEF1A	-1.19485	-0.982941	-4.22911	8.48107e-05	0.000897005	1.37751
ZNF514	0.334719	3.76809	4.33635	5.88555e-05	0.000695488	1.3676
EGLN1	-0.507803	7.19646	-4.36513	5.33229e-05	0.000651026	1.36677
TMEM131L	0.577886	6.24533	4.36926	5.25717e-05	0.000645066	1.36662
ZNF214	-1.21607	-0.507357	-4.22491	8.60257e-05	0.000904654	1.36399
EEF1A1	0.943208	9.62665	4.35112	5.59485e-05	0.000671931	1.36109
MDC1	0.50235	2.90904	4.30371	6.58032e-05	0.000747565	1.35801
SPEG	-0.743051	7.0473	-4.3623	5.38438e-05	0.00065467	1.35718
PTPRD	2.00798	3.52978	4.28714	6.96321e-05	0.000782005	1.35585
ABHD14A	-0.708759	1.55747	-4.27738	7.19857e-05	0.00079748	1.35296
MRPS17	-0.489401	3.21312	-4.32956	6.02397e-05	0.000707241	1.34999
PGM3	0.467407	3.60151	4.32323	6.1557e-05	0.000717612	1.3483
PPBP	-1.64554	0.838275	-4.26796	7.43299e-05	0.000816076	1.34806
LOC100996756	-1.41007	-1.44352	-4.22409	8.62636e-05	0.000905904	1.34677
SEPHS1	-0.287527	3.2679	-4.32722	6.07227e-05	0.000709981	1.34541
EPS15L1	-0.715767	3.34289	-4.3353	5.90656e-05	0.000696851	1.34399
NPTX2	-1.62452	-1.02563	-4.21593	8.86801e-05	0.000926105	1.34297
UNKL	-0.478369	2.90432	-4.31833	6.25973e-05	0.000725714	1.34223
GPC3	2.10355	1.0575	4.215	8.89593e-05	0.000928068	1.34023
CCR3	-1.17545	2.51529	-4.31667	6.29551e-05	0.000727387	1.33841
NRARP	-1.02512	-0.512954	-4.21364	8.93696e-05	0.000931165	1.33322
ARMC2	0.729759	1.18183	4.22638	8.55983e-05	0.000900803	1.32837
ADAMTS9	0.704189	4.7804	4.34177	5.77723e-05	0.000686514	1.32732
NEU3	0.420578	5.73295	4.35555	5.5105e-05	0.000665603	1.32616
LTBP1	0.439444	5.29324	4.35141	5.58933e-05	0.000671816	1.32389
MAGED1	0.645876	4.28	4.33169	5.98004e-05	0.000703827	1.32189
CHDH	-0.67338	1.04383	-4.24405	8.06211e-05	0.000863533	1.3182
MAP2K2	-0.608781	4.31612	-4.34241	5.76445e-05	0.000686134	1.3067
ATAD2B	0.271347	4.97771	4.34267	5.75936e-05	0.000686087	1.30301
COQ9	-0.509624	5.31476	-4.3494	5.62801e-05	0.000673852	1.30225
SPATS2	0.760362	3.38937	4.29541	6.7694e-05	0.00076692	1.30192
COA6	-0.757045	1.73278	-4.26649	7.47027e-05	0.000819304	1.30185
NMI	-0.606272	0.0865733	-4.21053	9.03156e-05	0.000939691	1.30183
RMC1	-0.425008	2.20885	-4.2799	7.13699e-05	0.000793646	1.30061
EWSR1	0.244219	5.9064	4.348	5.65513e-05	0.000675311	1.29676
PHGDH	0.854809	0.194288	4.19939	9.37797e-05	0.000967522	1.29234
DNAH3	1.82999	3.52781	4.27108	7.35463e-05	0.000809284	1.29129
EHMT1	0.403399	4.36442	4.32705	6.07576e-05	0.000709981	1.29043
DERA	-0.349532	2.67822	-4.29045	6.88503e-05	0.000775131	1.28563
FXYD1	-0.579527	4.18809	-4.33303	5.95276e-05	0.000701176	1.2822
TMEM26	-1.28914	-1.14746	-4.19593	9.48839e-05	0.000975494	1.27658
CCND2	0.761488	3.60852	4.29484	6.78277e-05	0.000767601	1.27453
DYNC1I2	0.285386	4.78297	4.3303	6.00863e-05	0.000706062	1.27176
CLNS1AP1	1.95616	0.493461	4.2012	9.32098e-05	0.000963671	1.27129
RELN	1.51146	2.49383	4.23737	8.24683e-05	0.000876643	1.26819
CKAP2	0.860248	2.34186	4.24334	8.08143e-05	0.000863994	1.26669
TUT1	-0.39689	1.84643	-4.25488	7.77096e-05	0.000841253	1.26274
KCTD2	-0.381824	3.97439	-4.32006	6.22291e-05	0.000723727	1.26026
TNFRSF19	1.02968	3.14941	4.2701	7.37918e-05	0.000810773	1.25826
CPAMD8	-0.932386	1.3468	-4.24261	8.10169e-05	0.000864449	1.25677
ARHGEF2	0.649176	4.22264	4.30972	6.44668e-05	0.000736935	1.25656
C2	1.30616	0.114514	4.19214	9.61047e-05	0.000983235	1.25073
RBBP7	0.328746	4.8589	4.32467	6.12551e-05	0.000715226	1.25056
IGF1	0.83997	4.27239	4.30486	6.55469e-05	0.000745229	1.2504
DKK2	1.66492	1.47864	4.19306	9.58064e-05	0.000981548	1.24955
RAPH1	0.802823	5.21957	4.32396	6.14042e-05	0.000716399	1.24875
ZFP28	0.584724	2.34491	4.24454	8.04876e-05	0.000863533	1.24377
C1S	0.734352	5.13571	4.32153	6.19172e-05	0.00072124	1.24127
STARD10	-0.717003	2.88053	-4.2904	6.88619e-05	0.000775131	1.23866
FAM184B	1.81471	2.2714	4.20736	9.12886e-05	0.000948473	1.23648
PPP1CC	-0.402087	6.18933	-4.32935	6.02828e-05	0.000707241	1.23308
MYH15	2.88067	2.97151	4.20505	9.20046e-05	0.000953891	1.22833
ALDH1A2	0.66551	3.72286	4.28518	7.00979e-05	0.00078484	1.22462
HOXA10	-0.71921	3.68444	-4.30597	6.52977e-05	0.00074412	1.222
SNHG26	-0.604575	1.85833	-4.24688	7.98501e-05	0.000858738	1.22117
LOC105376748	-0.855741	-0.833372	-4.17632	0.00010137	0.00102217	1.21924
MEG9	1.37749	0.065771	4.18083	9.98423e-05	0.00101168	1.21489
XYLT1	0.636781	1.88514	4.21484	8.90092e-05	0.000928068	1.21356
MRPS15	-0.497238	4.59449	-4.31628	6.30382e-05	0.000727387	1.21183
ZNF727	0.873087	3.11467	4.25663	7.72501e-05	0.000838129	1.21174
MICAL3	0.441332	5.26874	4.31683	6.29195e-05	0.000727387	1.21135
MPDU1	-0.609073	1.34686	-4.22206	8.68599e-05	0.000910821	1.21108
CPS1	1.16295	1.27257	4.18437	9.86579e-05	0.00100377	1.21056
MRPL30	-0.282022	4.64126	-4.3135	6.36399e-05	0.000730189	1.20596
TLCD5	1.06474	1.16938	4.17883	0.000100518	0.00101567	1.20476
SF3B3	0.269534	5.89497	4.31952	6.23431e-05	0.000724481	1.20361
HSPB7	-0.714737	6.88663	-4.31646	6.3e-05	0.000727387	1.20302
MAF	0.498421	5.49495	4.31516	6.32798e-05	0.000728603	1.20028
MGA	0.321871	6.57379	4.31897	6.24603e-05	0.000724698	1.19968
UQCRQ	-0.504029	5.11637	-4.31702	6.28796e-05	0.000727387	1.19919
CDC25B	0.731175	1.03446	4.1785	0.000100631	0.00101611	1.19732
CHD3	0.569782	3.49372	4.27225	7.32524e-05	0.000807114	1.19725
TRAPPC2B	-0.516627	0.62433	-4.18757	9.75992e-05	0.000995756	1.19606
CXCR1	-1.74434	-1.96697	-4.18596	9.8131e-05	0.00100049	1.19516
GORASP1	-0.37737	3.3044	-4.28284	7.06598e-05	0.000788731	1.19292
BNC2	-1.30889	4.78152	-4.31488	6.33417e-05	0.000728603	1.1916
TTC3	0.230107	6.88864	4.31553	6.31998e-05	0.000728603	1.19126
C1QTNF3	0.868065	2.00053	4.20604	9.16983e-05	0.000951386	1.18787
UBE3C	-0.311619	6.4363	-4.315	6.33156e-05	0.000728603	1.18755
ST8SIA1	0.734477	1.46734	4.19086	9.65224e-05	0.000986137	1.18707
SACS	0.796198	8.34388	4.30724	6.50165e-05	0.000742065	1.18544
PLPP5	0.705502	0.343759	4.16437	0.000105533	0.0010549	1.18533
RASSF9	0.993007	4.0058	4.27478	7.26249e-05	0.000802748	1.18307
ADSS1	-0.736747	6.63759	-4.31161	6.40528e-05	0.000732772	1.18293
POR	-0.451219	2.47227	-4.25454	7.78011e-05	0.000841625	1.18221
GFER	-0.589471	1.43175	-4.21652	8.85046e-05	0.00092543	1.18186
FAM219B	-0.266218	3.89883	-4.29179	6.8535e-05	0.00077382	1.17829
KANSL1L	0.58118	5.08863	4.30192	6.62081e-05	0.000751585	1.17434
ZNF274	0.429464	3.32065	4.2624	7.57483e-05	0.000828557	1.17306
AFAP1L2	0.686473	1.80755	4.19785	9.42684e-05	0.000971202	1.16968
WBP2	-0.438707	2.87909	-4.26504	7.50718e-05	0.000821769	1.16834
RAB12	-0.517094	5.40435	-4.30893	6.46424e-05	0.000738369	1.16815
ZNF134	0.290965	4.00071	4.28199	7.0863e-05	0.000790399	1.16561
MFSD6	-0.388139	2.65642	-4.25092	7.87617e-05	0.000849518	1.15821
PLEKHA2	0.537725	3.48228	4.25878	7.66882e-05	0.000834081	1.15494
TMEM11	-0.621886	3.3008	-4.27356	7.29283e-05	0.000804893	1.15175
POGZ	0.333572	5.00907	4.29289	6.82788e-05	0.000772112	1.13985
PIGX	-0.564748	2.39859	-4.23931	8.19278e-05	0.000872158	1.13938
CTCF	0.274802	4.64518	4.28754	6.95353e-05	0.000781515	1.13858
LITAF	-0.539227	2.55617	-4.24457	8.0478e-05	0.000863533	1.13721
CBX5	0.389309	5.37153	4.29532	6.77154e-05	0.00076692	1.13641
GULP1	-0.534382	3.0758	-4.26068	7.6193e-05	0.000832183	1.13603
PGAP6	-0.50008	2.10759	-4.22768	8.52237e-05	0.000899434	1.13329
FBXO44	-0.501428	0.327384	-4.15949	0.000107282	0.00106788	1.13264
RFX5	0.412965	3.5958	4.258	7.68901e-05	0.000835456	1.13177
VPS26B	0.328853	3.84721	4.26603	7.48192e-05	0.000819612	1.12911
BICD2	-0.401504	4.07201	-4.28137	7.1013e-05	0.000790873	1.12673
ZFPL1	-0.464539	1.51833	-4.2003	9.34916e-05	0.000965227	1.12279
NHEJ1	-0.363833	2.56649	-4.2366	8.26834e-05	0.000878294	1.12022
ADK	-0.385232	3.08015	-4.25204	7.84638e-05	0.00084817	1.11536
SSBP2	0.479591	4.76697	4.27819	7.17872e-05	0.000796481	1.10961
FASTKD2	-0.307877	5.66019	-4.29125	6.86617e-05	0.000774112	1.10902
MMP25	-1.68401	-1.98609	-4.15605	0.00010853	0.00107459	1.10888
POMGNT2	-0.443952	2.10748	-4.21748	8.82168e-05	0.000923734	1.10792
RBM18	-0.415892	4.31538	-4.27959	7.1446e-05	0.000793892	1.10658
GPSM2	0.832081	5.55881	4.28347	7.05082e-05	0.000787636	1.10183
TARS3	-0.592963	4.95441	-4.28408	7.03614e-05	0.000786594	1.09392
COL1A2	1.005	7.12477	4.28557	7.00045e-05	0.000784601	1.09315
VEZT	0.32258	6.37231	4.28624	6.98454e-05	0.000783802	1.09215
NDUFA4	-0.425577	6.70649	-4.2843	7.03093e-05	0.000786594	1.09155
RNF32-AS1	1.31108	0.0577596	4.1382	0.000115234	0.00112571	1.08858
CHRDL1	1.21737	2.92507	4.20075	9.33522e-05	0.000964465	1.08682
IMP3	-0.385107	3.06831	-4.24257	8.10274e-05	0.000864449	1.08536
TMEM25	-0.620485	1.20791	-4.18081	9.98475e-05	0.00101168	1.08503
EZH1	-0.295827	4.69194	-4.27601	7.23224e-05	0.000800006	1.08056
MAPK8IP3	0.597946	3.99822	4.25109	7.87176e-05	0.000849518	1.0788
USP32	0.247532	5.77963	4.28023	7.12891e-05	0.000793347	1.0763
C16orf91	-0.723985	0.361474	-4.14417	0.000112949	0.00111242	1.07602
UNC79	0.532697	1.60611	4.16463	0.00010544	0.0010549	1.0736
KEAP1	-0.512893	5.18396	-4.27826	7.17686e-05	0.000796481	1.07112
EXOSC2	0.338215	3.14481	4.22682	8.54717e-05	0.000900114	1.07024
AGBL3	0.970636	1.36476	4.14392	0.000113043	0.00111244	1.06739
WARS1	-0.422954	4.89887	-4.27425	7.27558e-05	0.000803591	1.06555
LOC107984285	-0.630463	0.124709	-4.13399	0.000116875	0.00113122	1.06307
TSPAN9	0.672057	3.93691	4.24045	8.16108e-05	0.000869412	1.05747
SLC47A1	-0.731529	3.77577	-4.25688	7.71832e-05	0.000838022	1.05439
SLC25A4	-0.594663	8.78803	-4.25621	7.73588e-05	0.000838273	1.05404
PLXNB1	1.04288	1.2765	4.13422	0.000116784	0.00113109	1.05275
RPP21	-0.774342	-0.142544	-4.1255	0.000120247	0.00115451	1.05138
SLCO2A1	-1.48418	-1.60185	-4.12628	0.000119936	0.00115327	1.04826
CCM2L	-0.803729	0.254345	-4.13475	0.000116576	0.0011309	1.04685
DNAJB11	0.373127	2.81038	4.20439	9.22113e-05	0.000955361	1.04635
CA3	0.783054	11.4644	4.23531	8.30482e-05	0.000880653	1.04125
SLC16A14	-0.646597	0.152235	-4.12732	0.000119517	0.00115074	1.03854
MVD	-0.623591	1.62089	-4.17973	0.000100214	0.0010133	1.03765
LINC00861	-1.30197	-1.70628	-4.13118	0.000117981	0.00114043	1.03649
GET3	-0.444172	2.79101	-4.21929	8.76775e-05	0.00091874	1.03197
COQ5	-0.523428	3.65108	-4.24374	8.07068e-05	0.000863533	1.02952
HCN1	3.39151	1.58659	4.11744	0.000123537	0.00117636	1.02626
MYL6	0.503108	5.3443	4.26016	7.6328e-05	0.00083288	1.02521
ARHGAP28	0.825205	3.98251	4.22822	8.50672e-05	0.000898427	1.02412
HEXD	-0.511353	1.38686	-4.16246	0.000106214	0.00106084	1.02298
ATP13A2	-0.497729	1.60322	-4.17263	0.00010264	0.00103357	1.02291
SHROOM4	-0.566162	4.0775	-4.24989	7.90374e-05	0.000851867	1.0187
ILVBL	-0.538923	1.95992	-4.18477	9.85259e-05	0.00100312	1.01845
NRBP2	0.740471	2.05582	4.15919	0.00010739	0.00106824	1.01804
HVCN1	-0.666491	0.140521	-4.11747	0.000123525	0.00117636	1.01413
CILP	0.90603	5.08143	4.24795	7.956e-05	0.000856872	1.01019
TRPM7	0.388238	5.66819	4.2587	7.67069e-05	0.000834081	1.0099
LRRC17	0.947906	0.973045	4.11204	0.000125791	0.00119473	1.00681
JAK2	0.458951	6.24769	4.25956	7.64836e-05	0.000833501	1.00619
TPR	0.248171	6.77981	4.25911	7.66014e-05	0.000834081	1.00563
ZNF211	0.471061	2.30348	4.16977	0.000103634	0.00104073	1.00358
TRIM13	0.327236	4.19476	4.23591	8.28779e-05	0.000879725	1.00345
ZNF25	-0.332648	5.10142	-4.25614	7.73773e-05	0.000838273	1.00293
ZBED3	-0.756532	-0.252061	-4.10663	0.000128087	0.00121262	0.998949
HIGD1B	-1.09591	-0.796933	-4.10071	0.000130649	0.00122897	0.99578
CDH4	1.06952	-0.763471	4.13946	0.000114748	0.00112371	0.992631
MCM5	0.443036	2.74403	4.18232	9.9342e-05	0.00100933	0.981208
ITGB8	1.57226	1.27721	4.10133	0.000130379	0.001228	0.979922
APOBEC3A	-1.52485	-2.2272	-4.12779	0.000119329	0.00114992	0.975272
BICC1	0.557484	4.43962	4.22834	8.50326e-05	0.000898427	0.972548
SNX3	-0.450982	4.75618	-4.24437	8.05342e-05	0.000863533	0.972198
CHD9	0.306339	7.00067	4.24755	7.96682e-05	0.00085741	0.970277
SART3	0.244248	4.36835	4.23045	8.44256e-05	0.000893575	0.96829
SLC22A5	-0.759128	3.5954	-4.22408	8.62678e-05	0.000905904	0.959435
PCDHGB6	0.818855	2.59586	4.15843	0.000107664	0.00106951	0.958184
TMEM131	0.445149	6.29026	4.24383	8.06807e-05	0.000863533	0.954729
NCAM2	0.833069	1.00347	4.09667	0.000132425	0.00124012	0.953418
BSG	-0.845393	5.38465	-4.24315	8.08673e-05	0.000863994	0.952187
SOX11	2.38351	-0.714735	4.17997	0.000100132	0.0010133	0.93906
PCDHGB4	0.825926	2.77569	4.16021	0.000107022	0.00106601	0.937572
LOC102723566	-0.656361	0.174242	-4.09667	0.000132422	0.00124012	0.93712
LINC00548	0.755216	0.52933	4.0842	0.000138054	0.00128385	0.935722
NOS3	-0.817162	1.00598	-4.12377	0.000120949	0.00115831	0.931656
FTH1	-0.71878	6.10674	-4.23517	8.3085e-05	0.000880653	0.926486
ETNPPL	-1.52603	0.202005	-4.10004	0.000130942	0.00122969	0.923693
TBC1D16	0.554755	3.71073	4.1945	9.53434e-05	0.000977506	0.921391
ALPK1	0.74531	2.44692	4.14157	0.000113938	0.001119	0.918302
TNFRSF10C	-1.5067	-1.46064	-4.07636	0.00014171	0.00130711	0.915344
HAX1	-0.435805	5.01019	-4.22688	8.54549e-05	0.000900114	0.908491
LDAF1	-0.559272	5.62045	-4.22737	8.53115e-05	0.000899715	0.900206
CISD2	-0.45568	1.61944	-4.13029	0.000118333	0.00114309	0.894656
COPS9	-0.545784	1.88602	-4.14412	0.000112966	0.00111242	0.894472
C16orf86	-0.983168	-0.708974	-4.06663	0.000146376	0.00133508	0.893911
PCDHGA10	0.813501	2.79072	4.14554	0.000112431	0.00110977	0.892033
MRPS33	-0.379313	3.58099	-4.19695	9.45565e-05	0.000973489	0.890596
DAGLA	-0.724956	0.0377302	-4.07519	0.000142262	0.00130973	0.888905
NKTR	0.352934	6.46387	4.22368	8.63851e-05	0.000906489	0.888635
COL25A1	1.69173	0.0184094	4.08067	0.000139685	0.00129493	0.886651
SELENOO	-0.591805	1.57638	-4.12877	0.000118937	0.00114816	0.885574
TRIOBP	0.410109	3.60903	4.18178	9.95229e-05	0.00100978	0.881869
TRIM73	1.22707	0.788733	4.06504	0.000147154	0.00134051	0.881094
PCDHB3	0.670105	0.302978	4.06155	0.000148871	0.00134947	0.8751
ARHGEF6	-0.844133	6.62179	-4.21588	8.86951e-05	0.000926105	0.872089
HSP90B1	0.317459	5.81571	4.21674	8.8439e-05	0.000925402	0.870104
RALGAPA1P1	1.0195	3.42929	4.15752	0.000107993	0.00107206	0.869813
HEMGN	-1.56533	-0.294013	-4.0701	0.000144696	0.00132386	0.869405
SH2B2	-0.713552	1.79199	-4.13458	0.000116644	0.0011309	0.867501
FIGN	0.673647	2.7997	4.138	0.000115312	0.00112573	0.860948
SMIM20	-0.591936	3.05367	-4.17469	0.000101929	0.00102711	0.860007
ZNF619	-0.474383	2.12458	-4.14135	0.000114024	0.00111909	0.85985
ZSCAN9	0.472977	2.54418	4.13552	0.000116276	0.00112989	0.859302
DNAJC12	-0.904008	0.954815	-4.09898	0.000131405	0.00123293	0.857237
ASB2	-0.808886	6.38057	-4.21135	9.00658e-05	0.000937755	0.853179
DUSP6	-0.443411	2.77128	-4.16165	0.000106505	0.00106302	0.852072
OAF	0.679742	1.89956	4.09752	0.000132051	0.0012382	0.851624
ANKRD40	-0.448236	6.18683	-4.2103	9.03871e-05	0.00093977	0.845086
SDHAF4	-0.456245	1.89465	-4.12465	0.000120592	0.00115655	0.843392
ATXN10	0.382082	4.6935	4.1953	9.50852e-05	0.0009762	0.84098
LINC00893	0.722888	1.35307	4.07675	0.000141523	0.0013062	0.839519
KLHDC10	-0.280598	5.34417	-4.20659	9.15255e-05	0.000950263	0.837935
C1QTNF1	-0.583498	1.92631	-4.12773	0.000119353	0.00114992	0.836334
GOLGA8B	0.717454	4.05129	4.17211	0.00010282	0.00103467	0.830756
MAGEF1	0.366932	2.9415	4.14315	0.000113337	0.00111384	0.830199
MACF1	0.51506	8.87273	4.19224	9.60714e-05	0.000983235	0.82927
LYRM7	-0.586563	5.14655	-4.20267	9.27472e-05	0.000959562	0.825564
RPL14	0.321673	6.98443	4.20276	9.27192e-05	0.000959562	0.824718
MORC2	0.32002	4.07712	4.17643	0.000101333	0.00102217	0.819426
RASL10B	-1.00573	2.15558	-4.14087	0.000114208	0.00112015	0.81939
DOHH	-0.685982	0.590128	-4.06957	0.000144949	0.00132535	0.817334
ELOVL2	-1.00455	-0.827235	-4.04004	0.0001599	0.00142314	0.815075
SMAD5	0.319335	5.66503	4.19865	9.40169e-05	0.000969289	0.814145
NKILA	-1.55899	-1.2084	-4.03919	0.000160355	0.00142633	0.811581
NAA25	0.263613	5.50797	4.19654	9.46886e-05	0.000974167	0.809612
FAT4	0.578766	5.87646	4.19547	9.50312e-05	0.0009762	0.80371
ZCCHC7	0.39222	3.34666	4.14723	0.000111792	0.00110456	0.801762
NOTCH2	0.488986	5.79506	4.19449	9.53454e-05	0.000977506	0.800616
CDK5	-0.695279	-0.182394	-4.04148	0.000159138	0.0014198	0.799933
PLCH1	-1.40157	-1.90404	-4.05006	0.000154668	0.00138833	0.799711
PCDHB14	1.01055	1.04184	4.04341	0.000158125	0.00141247	0.795875
RBSN	0.203076	5.02082	4.18776	9.75357e-05	0.000995756	0.7945
RNF157	-1.27553	3.92517	-4.18212	9.94099e-05	0.00100933	0.788103
PRRX1	0.545156	6.69177	4.19104	9.6461e-05	0.000986137	0.783863
RSF1	0.260412	5.17015	4.18534	9.83364e-05	0.00100189	0.783093
ZNF131	0.261151	4.0459	4.16493	0.000105336	0.0010549	0.781859
FREM1	0.655926	2.92843	4.11987	0.000122539	0.00116913	0.781304
ZIK1	0.493646	1.65977	4.07249	0.000143549	0.00131828	0.780479
JTB	-0.433174	3.87467	-4.17029	0.000103451	0.0010396	0.780162
CGRRF1	-0.480851	2.74797	-4.13775	0.000115407	0.00112591	0.77898
HEXB	-0.339434	3.33383	-4.15293	0.000109672	0.00108506	0.772143
COL4A4	0.651975	4.64236	4.16874	0.000103991	0.0010436	0.771697
DRAM2	-0.456766	3.00021	-4.14362	0.000113159	0.00111283	0.770624
AKR1E2	0.923114	1.20838	4.04108	0.00015935	0.00142082	0.767582
FUBP3	0.352524	3.29054	4.13524	0.000116384	0.00113019	0.766212
ANP32A	0.299966	4.45429	4.16742	0.000104456	0.00104755	0.761654
GNG5	-0.571012	2.46507	-4.12357	0.00012103	0.00115831	0.755541
PTP4A3	-0.679307	5.69671	-4.18237	9.93262e-05	0.00100933	0.754137
PNPLA6	-0.610569	3.50858	-4.15602	0.00010854	0.00107459	0.753052
PCDHGB3	0.94915	2.23477	4.07612	0.000141822	0.00130732	0.753032
PHF14	0.351256	4.33706	4.16095	0.000106756	0.00106409	0.752819
PRUNE1	0.262447	4.22777	4.1586	0.000107602	0.00106951	0.747456
ABI3BP	0.925774	3.52369	4.12589	0.00012009	0.00115399	0.74647
AK3	-0.86722	5.77556	-4.17974	0.000100209	0.0010133	0.746015
PCDHGC4	0.882495	0.941928	4.02831	0.000166247	0.00146544	0.745341
C9orf40	-0.869363	-0.759996	-4.01601	0.000173161	0.00151011	0.743975
PDIA4	0.352971	3.22683	4.12537	0.000120301	0.00115451	0.739824
TRIM16	-0.397017	3.22923	-4.13918	0.000114856	0.00112371	0.736867
LYSMD4	0.454369	2.12504	4.0777	0.000141075	0.00130609	0.732504
CIPC	-0.425137	7.00283	-4.17156	0.000103009	0.00103586	0.731165
CHAC2	-0.996172	-0.480652	-4.01234	0.000175276	0.00152076	0.728622
PET100	-0.662148	1.17756	-4.0627	0.000148305	0.00134516	0.725002
GVINP1	-0.580875	2.53192	-4.11437	0.000124815	0.00118776	0.722008
BORCS6	-0.549475	1.28121	-4.06029	0.0001495	0.00135267	0.713964
SAP30	-0.723741	-0.0868954	-4.01345	0.000174629	0.0015193	0.713791
MAD2L2	-0.524468	1.38273	-4.06484	0.00014725	0.00134056	0.713408
ADAMTSL5	-0.638665	1.20354	-4.06052	0.000149384	0.00135246	0.71129
FPR1	-1.22186	-0.912243	-4.00477	0.000179716	0.00155101	0.710999
LSM11	0.445138	1.98279	4.06411	0.00014761	0.00134217	0.709137
TMEM251	-0.534714	1.70363	-4.07726	0.000141282	0.00130609	0.708184
FUNDC2	-0.314908	6.13851	-4.16644	0.000104799	0.00105028	0.702869
SREK1	0.284514	5.67439	4.16433	0.000105547	0.0010549	0.702838
ASB13	-0.399052	2.16692	-4.09048	0.000135189	0.0012597	0.702733
COL6A1	0.763779	5.65585	4.16137	0.000106606	0.00106331	0.701897
LOC105374727	-0.870165	-0.54111	-4.00333	0.000180572	0.00155446	0.700892
C2orf74	-1.18366	0.565049	-4.03662	0.000161726	0.0014353	0.693619
PPP1R11	-0.469675	2.48342	-4.10138	0.000130356	0.001228	0.692323
TMEM147	-0.465772	2.73324	-4.11114	0.000126173	0.00119758	0.692262
CTU2	-0.616034	0.924885	-4.03757	0.000161219	0.00143314	0.685508
ORAI1	-0.582289	3.16047	-4.1244	0.000120694	0.00115677	0.683564
GFOD1	-0.4599	5.07285	-4.15634	0.000108423	0.00107459	0.678979
EPHX1	-0.526705	3.13612	-4.12069	0.000122202	0.00116667	0.677036
GNAL	-0.656583	3.65741	-4.13606	0.000116065	0.00112859	0.67657
ACACB	-0.592068	6.37821	-4.15639	0.000108407	0.00107459	0.673832
DOP1B	-0.792923	4.09293	-4.14543	0.00011247	0.00110977	0.673232
CSRNP3	1.05536	1.61551	4.02117	0.000170223	0.00149067	0.669741
FAHD2A	-0.392019	2.75866	-4.10261	0.00012982	0.00122431	0.667341
STXBP5-AS1	-0.964775	-0.970738	-3.98987	0.000188783	0.00160821	0.666655
SEPTIN5	1.54271	0.67711	3.99006	0.000188666	0.00160814	0.666309
SUGCT	-0.829825	1.38856	-4.05544	0.000151931	0.00136794	0.665036
EIF4EBP1	-0.795468	0.484548	-4.01823	0.000171893	0.0015035	0.663611
CYP2J2	0.673069	4.73448	4.13743	0.000115534	0.0011264	0.663602
MMRN2	-0.535385	3.94468	-4.13675	0.000115796	0.00112746	0.663196
NFE2	-1.35443	-1.63127	-3.99692	0.000184438	0.00158127	0.662919
GBX1	-0.978721	-0.599466	-3.99027	0.000188531	0.00160814	0.659453
IRX5	-0.652436	1.23508	-4.04348	0.000158085	0.00141247	0.65788
VAMP8	-0.598708	-0.4915	-3.98759	0.000190207	0.00161566	0.657154
COL4A3	0.757152	5.95875	4.14952	0.000110936	0.00109684	0.657019
KIF20B	0.71403	1.9782	4.03576	0.000162192	0.00143745	0.650426
LNP1	0.646432	1.29608	4.01236	0.000175261	0.00152076	0.648879
TTC4P1	3.4175	0.350061	4.04181	0.000158964	0.0014191	0.648439
ZNF771	-0.574313	0.287226	-4.00267	0.000180966	0.00155695	0.647946
RRM1	-0.303391	4.49105	-4.13704	0.000115685	0.00112712	0.640322
TTC7B	0.594308	4.52437	4.12671	0.000119761	0.00115234	0.639943
COX6B1	-0.54976	5.51594	-4.14488	0.000112679	0.00111109	0.634769
SELENBP1	-0.619993	3.67971	-4.12331	0.000121135	0.00115831	0.634583
HDGFL3	0.584	3.16299	4.08303	0.000138593	0.00128723	0.634124
CHST11	-0.509203	0.141529	-3.99007	0.000188658	0.00160814	0.632025
LRIG3	0.989255	3.81406	4.09499	0.000133171	0.00124453	0.625612
LOC101929759	-0.969518	-1.15905	-3.97668	0.000197171	0.00166234	0.62444
ZNF518B	-0.487261	4.56044	-4.13447	0.000116687	0.0011309	0.624361
RAB3GAP1	0.237964	5.78555	4.13893	0.000114953	0.00112371	0.618832
PTPRF	1.55284	1.40381	3.98927	0.000189157	0.00160944	0.618773
ATF7IP	0.343363	6.58052	4.13936	0.000114787	0.00112371	0.616997
RBM24	0.287308	7.30003	4.13655	0.000115874	0.00112747	0.616625
RPS6KL1	0.446096	2.93295	4.07363	0.000143002	0.00131491	0.616598
ESRRA	-0.651968	5.3876	-4.13893	0.000114953	0.00112371	0.616411
FAM174B	0.917604	2.3642	4.03712	0.000161462	0.00143443	0.608
COQ6	-0.307272	3.77089	-4.11254	0.000125581	0.00119351	0.607924
CD300A	-0.874251	-1.27994	-3.97239	0.00019998	0.00168025	0.60749
GNAQ	-0.290173	4.27554	-4.12303	0.000121247	0.00115831	0.607204
ITK	-0.9	-0.702536	-3.96919	0.000202093	0.00169124	0.606635
RGL2	-0.349535	3.47189	-4.10508	0.000128752	0.00121783	0.605667
PDE11A	1.70492	4.02077	4.07421	0.000142728	0.00131321	0.603374
ZNF292	0.319423	5.91668	4.13237	0.000117512	0.00113664	0.596993
ALDOA	-0.850527	10.1051	-4.10001	0.000130956	0.00122969	0.596649
CEBPZOS	-0.421889	3.56076	-4.10486	0.000128848	0.00121783	0.594117
SCN3B	0.999543	3.43797	4.07123	0.00014415	0.00132163	0.592645
SLC35E3	0.337641	3.90402	4.09996	0.000130976	0.00122969	0.589665
DDB1	0.31798	6.94742	4.12829	0.00011913	0.00114928	0.584583
RN7SL229P	1.43189	0.510694	3.96134	0.000207383	0.00172439	0.584236
FAM169A	3.12552	0.0654368	4.03133	0.000164589	0.00145257	0.582991
SEMA3F	0.782798	1.75309	4.00399	0.000180183	0.00155203	0.581653
SYCP2	-0.644512	0.635895	-3.98911	0.000189256	0.00160944	0.579592
PLA2G4E	1.75057	-0.0317446	3.97185	0.000200333	0.00168154	0.579317
ANKS3	0.475094	2.06618	4.02433	0.000168451	0.00147779	0.578567
TUSC2	-0.459012	2.1604	-4.05144	0.000153961	0.00138286	0.5761
CDIPT	-0.36686	2.53725	-4.06292	0.000148197	0.00134502	0.568109
SCARB2	0.359022	6.96256	4.1231	0.000121217	0.00115831	0.567948
MOSMO	-0.408841	3.00338	-4.07697	0.000141422	0.00130609	0.564225
CA11	-0.841918	-0.746345	-3.95343	0.000212844	0.00176117	0.560506
TIMM17B	-0.461303	2.54131	-4.06121	0.00014904	0.00135017	0.558975
SFT2D2	0.440089	5.13717	4.11357	0.00012515	0.00119018	0.558495
MYBBP1A	-0.634728	3.85975	-4.10271	0.00012978	0.00122431	0.556175
TRMT12	-0.380358	2.51566	-4.05674	0.000151274	0.0013662	0.554792
CYLD	0.504934	6.26506	4.11857	0.000123073	0.00117346	0.551254
NUDT19	-0.536675	3.91379	-4.10082	0.0001306	0.00122897	0.550529
UPF3A	0.403158	3.46259	4.07117	0.000144183	0.00132163	0.547462
POPDC2	0.71695	5.18368	4.10478	0.000128885	0.00121783	0.538675
ELOC	-0.362845	3.12255	-4.07313	0.000143242	0.00131628	0.537483
ZNF385C	1.14846	1.26399	3.96342	0.000205969	0.00171781	0.535851
SLIT2	0.520893	2.60664	4.03291	0.000163732	0.00144675	0.535033
ITPK1	-0.456602	2.65614	-4.05809	0.000150596	0.00136091	0.533548
SLC44A2	0.411431	5.48325	4.1079	0.000127548	0.00120907	0.527875
NDUFA7	-0.572225	3.41817	-4.08134	0.000139375	0.00129286	0.524933
ARFGEF1	0.242712	6.09999	4.10966	0.000126797	0.00120273	0.522046
MID2	-0.325718	4.1046	-4.09158	0.000134693	0.00125736	0.516503
UBE2R2	-0.319813	4.39924	-4.09632	0.000132579	0.00124078	0.514574
MAPK12	-0.644613	5.67132	-4.10752	0.000127707	0.00120981	0.513962
EMSY-DT	-0.704794	0.822841	-3.98009	0.00019497	0.00164671	0.512929
PRSS46P	-1.12742	-1.24049	-3.93528	0.000225905	0.00183176	0.508243
MICALL2	1.15365	0.469018	3.93487	0.000226214	0.00183176	0.506063
CNEP1R1	-0.507439	2.60604	-4.04725	0.000156118	0.00140049	0.505724
WWP1	-0.551199	6.44643	-4.10353	0.000129422	0.00122211	0.505134
SLC25A40	-0.560015	2.21789	-4.03114	0.000164696	0.00145265	0.500369
LRRN2	-0.837108	-0.886757	-3.93226	0.000228158	0.00184331	0.499845
TNFAIP1	-0.285893	3.32355	-4.06555	0.000146905	0.00133907	0.498498
SLC2A6	-0.681149	-1.05629	-3.93237	0.000228073	0.00184331	0.497589
TMEM98	0.631701	0.830988	3.94711	0.000217311	0.00178315	0.49619
B4GALT3	-0.414972	1.69675	-4.00407	0.000180133	0.00155203	0.495107
SUPT16H	0.226011	4.83268	4.09105	0.000134934	0.00125881	0.493378
PSMD13	-0.299564	4.94062	-4.09592	0.000132755	0.00124164	0.491325
RPL7AP22	-0.9055	-1.11422	-3.92932	0.000230364	0.00185197	0.489512
ILF2	0.335146	4.748	4.08647	0.000137012	0.00127496	0.48725
SIN3A	0.318087	4.43321	4.08026	0.000139877	0.00129589	0.486062
PCDHGA1	0.837705	0.757313	3.93525	0.00022593	0.00183176	0.481916
LINC01854	1.88052	3.21819	3.99748	0.000184097	0.00157926	0.474012
FLT1	-0.550516	5.65059	-4.09485	0.000133234	0.00124453	0.473773
PEX19	-0.249959	5.02573	-4.09046	0.0001352	0.0012597	0.472443
INPP5F	0.370332	3.08733	4.03397	0.000163157	0.00144339	0.470547
NCF1B	-1.21853	-1.59745	-3.9258	0.000233036	0.00186937	0.467873
CNGA1	-0.913799	-0.000153105	-3.93685	0.000224745	0.00182878	0.466841
TTC8	0.688534	0.973637	3.94119	0.000221574	0.00180899	0.465196
PABIR1	-0.334986	2.96869	-4.04411	0.000157756	0.00141088	0.464634
SSR4P1	0.722585	0.326859	3.92443	0.000234081	0.00187487	0.462598
MICU1	0.328954	5.10943	4.08379	0.000138241	0.00128477	0.461509
BACH1	0.347672	5.74322	4.08747	0.000136554	0.00127151	0.456363
ZNF470	0.568424	2.47524	3.99841	0.000183536	0.00157537	0.455434
USH2A	1.91775	-0.674431	3.96274	0.000206432	0.0017207	0.453658
GAN	0.328611	4.79053	4.07528	0.000142219	0.00130973	0.449175
WDR75	0.36654	3.69383	4.04646	0.000156529	0.00140266	0.445414
LINC01089	0.575805	1.37197	3.9491	0.000215892	0.0017764	0.444462
COL3A1	1.1158	7.54521	4.08244	0.000138865	0.00128895	0.441535
ZNF562	0.595597	4.12019	4.05357	0.000152876	0.0013756	0.440707
ANTKMT	-0.849701	-0.226214	-3.92149	0.000236343	0.00188664	0.436955
PRKACA	0.450803	5.37458	4.0772	0.000141314	0.00130609	0.434186
NUP107	0.336383	4.01634	4.05274	0.000153298	0.00137856	0.431932
ZFAS1	0.873291	2.79398	3.99614	0.000184914	0.00158442	0.428462
TECR	-0.552269	4.42151	-4.07086	0.00014433	0.00132216	0.42524
VIPAS39	-0.341822	2.33115	-4.00809	0.000177757	0.00153833	0.423864
LAMB2	0.636206	6.80341	4.07702	0.000141395	0.00130609	0.418907
ARHGEF15	-0.623366	1.89155	-3.99161	0.000187699	0.00160548	0.416023
MAGI1-IT1	-0.487741	0.897654	-3.94844	0.000216364	0.00177929	0.414978
SLC7A7	-0.76385	0.376292	-3.93038	0.000229567	0.00184768	0.414811
INHBE	1.17282	0.645142	3.90633	0.000248352	0.00195388	0.411067
HK2	-1.30685	4.32421	-4.06923	0.000145116	0.00132606	0.410027
ZC3H15	0.356305	4.62912	4.05909	0.000150095	0.00135722	0.408618
VTI1B	-0.254054	5.20664	-4.07161	0.000143969	0.00132132	0.407993
RRP8	0.292042	3.65248	4.03549	0.000162337	0.00143787	0.407592
SLC35E1	-0.254013	4.52785	-4.06381	0.000147756	0.00134267	0.406009
HBA2	-1.62254	6.58212	-4.06751	0.000145947	0.001332	0.405335
MMACHC	-0.44348	2.88067	-4.02481	0.000168188	0.00147779	0.404452
PLA2G4F	-0.714789	1.10681	-3.95826	0.000209492	0.0017393	0.40129
CTNNBIP1	-0.489421	2.82025	-4.02096	0.000170345	0.00149085	0.400693
SLC25A12	-0.540872	6.93537	-4.068	0.000145712	0.00133068	0.400064
MRPL58	-0.498883	2.83665	-4.02134	0.000170131	0.00149067	0.396299
ICAM3	-0.662106	1.14617	-3.95442	0.00021215	0.00175642	0.395946
NOTCH2NLC	0.439167	3.50373	4.02445	0.000168386	0.00147779	0.395925
NBPF1	0.596573	4.36153	4.04548	0.000157038	0.00140611	0.395565
EIF1	-0.47128	5.91444	-4.07044	0.000144532	0.00132318	0.395499
PDZD8	-0.311093	4.751	-4.06325	0.000148035	0.00134438	0.393823
ADGRG1	-0.598454	1.98375	-3.98862	0.000189564	0.00161113	0.393393
LINC01359	0.591351	2.90464	3.99483	0.000185715	0.00158943	0.387444
LANCL3	1.16556	-0.0410039	3.89717	0.000255889	0.00200034	0.386479
FGL2	0.710931	4.17001	4.03496	0.000162623	0.00143953	0.386108
PRMT2	0.511893	3.63305	4.02451	0.000168351	0.00147779	0.385258
NAXE	-0.367735	3.55507	-4.03657	0.000161755	0.0014353	0.381765
KIF15	1.61079	-0.138439	3.90509	0.000249364	0.0019587	0.38101
ETFB	-0.458208	4.43008	-4.05566	0.000151819	0.00136777	0.378847
LCOR	0.374809	6.35164	4.06427	0.000147532	0.00134217	0.377103
MRPL13	-0.516754	2.76564	-4.01227	0.000175313	0.00152076	0.376253
PPP1R14C	0.958672	3.84912	4.01663	0.000172803	0.00150883	0.374462
SRRD	-0.34458	4.02044	-4.04532	0.000157126	0.00140611	0.374029
TMEM9B-AS1	-0.677047	1.06727	-3.94613	0.000218008	0.00178582	0.373817
TRIM21	-0.50137	0.871146	-3.93105	0.000229061	0.00184654	0.373404
IPO9	0.280583	5.06986	4.05568	0.00015181	0.00136777	0.372254
GIMAP4	-0.486141	3.02096	-4.01783	0.00017212	0.00150459	0.369191
WBP1	0.64761	2.22019	3.95868	0.000209205	0.00173791	0.363952
TRIM9	1.37384	-0.175653	3.89255	0.000259775	0.00202015	0.363846
PCDHGA6	0.800876	2.95693	3.98432	0.000192271	0.00162849	0.36348
ZNF850	0.545354	1.23556	3.91737	0.000239548	0.00190088	0.361977
PDS5B	0.350707	4.77264	4.04642	0.00015655	0.00140266	0.360057
RASAL2	0.498963	5.72128	4.05629	0.0001515	0.00136741	0.359849
CDK14	0.335415	3.55186	4.0153	0.000173567	0.00151138	0.356966
WDTC1	-0.453586	4.67518	-4.05144	0.000153964	0.00138286	0.355525
VWA8	-0.306084	6.62261	-4.0559	0.000151695	0.00136777	0.353891
NR2C1	0.363486	3.99725	4.02542	0.000167847	0.00147601	0.350208
ALKBH3	-0.396424	2.8614	-4.00464	0.000179792	0.00155101	0.34849
PXDNL	2.16024	2.45385	3.91965	0.000237771	0.0018909	0.347991
MCRIP2	-0.545499	2.9961	-4.01168	0.000175655	0.00152283	0.3469
GSTZ1	-0.436322	3.22566	-4.01521	0.000173615	0.00151138	0.340874
DACT3	0.909406	0.0749844	3.87685	0.000273413	0.00209503	0.339892
HTRA1	0.662028	3.04739	3.98407	0.000192427	0.00162888	0.338806
ZSCAN18	0.544797	3.0764	3.98699	0.000190584	0.00161793	0.3371
TUBA1C	-0.979475	2.74137	-4.00822	0.000177679	0.00153833	0.334581
GTF2IP4	0.581016	5.13748	4.04067	0.000159569	0.00142106	0.332063
TOP1	0.312784	3.86315	4.01662	0.000172809	0.00150883	0.330666
SMPDL3A	-0.66868	2.90756	-4.00454	0.000179854	0.00155101	0.329458
ZNF738	0.71592	1.07935	3.89445	0.000258174	0.00201456	0.325618
CCDC17	0.871892	1.06499	3.89089	0.000261188	0.00202716	0.324091
SNX21	0.518363	4.76358	4.0324	0.000164009	0.00144832	0.322308
KIAA0895	-1.08721	0.326684	-3.90234	0.000251614	0.00197216	0.319398
CTSK	0.696157	2.83401	3.96874	0.000202396	0.0016928	0.319224
TMEM132A	-0.845664	0.072699	-3.88712	0.000264417	0.0020442	0.316021
CCDC121	-0.556909	1.05508	-3.92006	0.000237451	0.0018909	0.314278
DNMT1	0.489231	3.01508	3.97905	0.000195635	0.00165128	0.310431
SCN4B	-0.80121	3.12702	-4.00694	0.000178433	0.00154277	0.30868
AGPAT3	-0.385244	5.45152	-4.04081	0.000159496	0.00142106	0.304692
PPP1R3D	-0.605984	1.55481	-3.9401	0.000222367	0.00181345	0.300776
FASTKD5	-0.404367	3.78599	-4.01638	0.000172945	0.00150912	0.298781
ARNT	0.230762	5.46262	4.03632	0.000161891	0.00143565	0.297707
BNIP1	-0.470427	1.25983	-3.92193	0.000236003	0.00188495	0.292672
FLYWCH2	-0.653961	1.39371	-3.93019	0.000229704	0.00184768	0.291594
SEMA7A	-0.983476	-1.22416	-3.85988	0.000288919	0.00217847	0.29021
CYTIP	-0.703364	-0.164653	-3.86937	0.000280146	0.00212997	0.288679
IPO7	-0.295655	7.05275	-4.03292	0.000163726	0.00144675	0.288259
GTF2IP1	0.43736	4.35261	4.01263	0.000175104	0.00152076	0.286138
RNF122	0.734725	3.41516	3.98091	0.000194442	0.00164404	0.285175
GPA33	-1.24887	-1.69746	-3.86267	0.000286311	0.00216566	0.284607
TRAM1L1	1.30168	-0.669176	3.87832	0.000272104	0.00209153	0.273211
FAM50B	-0.600797	1.99879	-3.95082	0.000214679	0.00176939	0.270226
MAGI3	0.293819	3.24317	3.97744	0.000196677	0.00165913	0.269053
EIF3L	0.365413	7.41755	4.02575	0.00016766	0.00147525	0.265363
SRP19	0.341124	3.27001	3.97506	0.000198227	0.00166837	0.262919
KPNA6	-0.288537	6.54128	-4.02678	0.000167091	0.001472	0.260486
METAP2	0.260275	5.21564	4.02208	0.000169713	0.00148797	0.260356
RAD23B	-0.299378	6.60994	-4.02602	0.000167515	0.00147485	0.259053
NDUFAF4	-0.588332	3.82446	-4.00686	0.000178479	0.00154277	0.258795
FBXO22	0.283284	4.27463	4.00486	0.000179662	0.00155101	0.258295
SLC52A2	-0.538225	-0.230077	-3.85614	0.000292442	0.00219959	0.257268
KCNT1	-0.971481	2.2459	-3.96423	0.000205419	0.00171488	0.256989
POLH	-0.285324	2.73893	-3.96965	0.000201789	0.00168965	0.256974
TMTC2	-0.40631	1.81628	-3.93408	0.0002268	0.00183536	0.255545
SELENOS	-0.579918	3.08908	-3.9851	0.000191777	0.00162524	0.254305
MARK1	0.471331	2.9418	3.95579	0.000211199	0.00175052	0.254166
PSMB8-AS1	-0.820873	-0.816974	-3.84226	0.000305908	0.0022799	0.238764
NEK1	0.30618	4.18473	3.99595	0.000185033	0.00158452	0.237385
TRMT61B	-0.460124	1.96154	-3.93319	0.000227462	0.0018397	0.23538
CPSF2	-0.354147	5.53383	-4.01553	0.000173434	0.00151138	0.224067
CHCHD10	-0.788815	3.52668	-3.99129	0.000187897	0.00160624	0.222707
CMC1	-0.562224	1.68945	-3.91906	0.00023823	0.00189349	0.22126
LRP11	0.410647	2.32982	3.92112	0.000236634	0.00188729	0.216985
UQCRH	-0.489505	5.5178	-4.013	0.000174893	0.0015207	0.215406
MTCH2	-0.300304	5.04851	-4.00938	0.000176998	0.00153357	0.214097
RGS6	1.13246	1.10684	3.85156	0.000296829	0.00222566	0.213487
TNIP2	-0.464022	2.36492	-3.94343	0.00021995	0.00179805	0.209966
STN1	0.309933	3.64205	3.97155	0.000200529	0.00168198	0.208212
ELP6	-0.332547	2.20553	-3.93159	0.000228655	0.00184529	0.205552
EXOC3L1	-1.16521	-1.64181	-3.83515	0.000313036	0.00231426	0.205014
PROS1	0.477906	3.00726	3.94126	0.000221518	0.00180899	0.200779
KCNJ12	-0.722195	4.78847	-4.00234	0.000181166	0.00155775	0.192365
ABCB6	-0.318517	3.56403	-3.97588	0.00019769	0.00166576	0.191128
MSH2	0.372637	3.27283	3.95175	0.000214024	0.00176597	0.190669
GAREM2	-0.649684	-0.647848	-3.82675	0.000321663	0.00235438	0.190179
SERPINA1	-1.13288	-0.714588	-3.82879	0.000319548	0.00234549	0.189861
IP6K2	0.347201	2.88794	3.93769	0.000224128	0.00182532	0.189471
LINC01894	1.28254	0.425759	3.82445	0.000324061	0.0023684	0.188533
ZNF26	0.377957	3.33977	3.95233	0.000213612	0.00176356	0.18732
PLEKHG4	0.905054	0.03065	3.8228	0.0003258	0.00237756	0.185335
TMEM63C	3.29786	-0.438493	3.90599	0.000248627	0.001955	0.180219
DICER1-AS1	-0.505777	1.41281	-3.89299	0.000259403	0.00202015	0.17984
DMPK	0.544498	5.71345	3.99906	0.000183142	0.00157318	0.179689
SF3B5	-0.44909	2.51734	-3.93907	0.000223121	0.00181859	0.17773
SETP6	-0.931149	-0.269892	-3.82841	0.000319943	0.00234549	0.176042
ZNF569	0.500412	2.57338	3.91383	0.000242344	0.00191892	0.174131
CDH13	0.284238	6.1818	3.999	0.000183174	0.00157318	0.170846
CRTC2	-0.446179	1.07978	-3.87302	0.000276842	0.0021114	0.166954
PCM1	0.240761	8.46572	3.98578	0.000191346	0.00162346	0.165336
TCF23	1.4281	-0.851444	3.85096	0.000297407	0.00222669	0.163498
KIFBP	-0.351004	4.20472	-3.98191	0.0001938	0.00163956	0.162792
ZNF75A	0.256158	3.51894	3.9528	0.000213282	0.00176281	0.160199
BAP1	-0.367194	4.43656	-3.98516	0.00019174	0.00162524	0.159182
MMP2	0.652354	4.82948	3.98007	0.000194982	0.00164671	0.158148
ACVR1B	0.305724	2.95438	3.93127	0.000228895	0.00184622	0.157919
DPP6	1.47094	-0.023319	3.81603	0.000333001	0.00241856	0.157326
UBE2E2	0.355179	2.4	3.90471	0.000249673	0.00196008	0.153434
ARHGEF40	0.440454	3.69695	3.95287	0.000213233	0.00176281	0.152263
ARPP19	-0.393113	6.7472	-3.99097	0.000188098	0.00160703	0.151499
RABGGTB	0.514388	5.75149	3.99032	0.0001885	0.00160814	0.15124
RAPSN	-0.529098	3.27624	-3.95801	0.000209668	0.00173978	0.151188
SH2D1B	-2.01657	-1.71926	-3.81071	0.000338766	0.00245031	0.147606
SMDT1	-0.631872	1.42182	-3.88497	0.000266275	0.00205532	0.145509
FARP2	0.206422	3.91691	3.96122	0.000207461	0.00172439	0.145153
ZNF662	0.473146	2.59995	3.90796	0.000247032	0.00194557	0.144378
STX12	-0.294445	3.48604	-3.95717	0.000210244	0.00174358	0.143948
PLPBP	-0.34268	3.86389	-3.96794	0.00020293	0.00169535	0.14239
OLFML3	0.672661	2.39725	3.89145	0.000260711	0.00202512	0.141788
GBF1	0.235467	6.50183	3.98957	0.000188966	0.00160883	0.140967
PKIA	-0.426875	8.60367	-3.97289	0.000199652	0.00167844	0.140936
PMS2P1	0.449638	2.17148	3.88628	0.000265142	0.00204873	0.135132
KLHL13	-0.441229	1.9482	-3.90108	0.000252645	0.00197919	0.134873
MIR223HG	-0.752488	0.332074	-3.83552	0.000312667	0.0023127	0.132841
PCLO	2.58265	0.389585	3.81886	0.00032997	0.00240085	0.132456
SLC14A2	2.18148	-0.175456	3.83012	0.000318177	0.00233934	0.131807
PGAP3	0.489694	1.86023	3.86977	0.00027978	0.00212868	0.131655
ZNF382	0.82581	2.61002	3.89275	0.000259607	0.00202015	0.13083
BRD8	0.275086	3.60763	3.94662	0.00021766	0.00178454	0.130643
GJA5	-0.861576	0.350529	-3.83703	0.000311137	0.00230834	0.126943
PRELID2	0.607789	1.56224	3.85219	0.000296216	0.00222343	0.124354
WIZ	-0.518108	1.83363	-3.89273	0.000259621	0.00202015	0.122538
RBM4	0.368628	4.77294	3.97105	0.00020086	0.00168305	0.122345
GGNBP2	0.318508	4.60335	3.96808	0.000202832	0.00169535	0.121065
PCDHGB2	0.819482	1.92357	3.85975	0.000289041	0.00217847	0.119257
MAP1B	0.658221	5.41525	3.97533	0.000198049	0.00166783	0.116438
FAM229B	-0.481104	1.24223	-3.86213	0.000286814	0.00216612	0.116127
PDE4D	-0.484478	7.24476	-3.97484	0.000198373	0.00166865	0.111599
GABRD	-0.790498	-0.844861	-3.79763	0.000353363	0.00253337	0.110387
RPAP1	-0.344783	3.10692	-3.93586	0.000225481	0.00183176	0.109059
ALX4	3.02301	1.27968	3.79883	0.000352	0.00252968	0.108075
IDI2	-1.98386	4.00103	-3.97181	0.000200363	0.00168154	0.106586
SLC1A1	-0.702664	0.502035	-3.83425	0.000313955	0.00231873	0.104358
AP2A1	-0.382717	4.12576	-3.96227	0.000206748	0.00172152	0.103736
SCAT8	3.03393	-1.18315	3.91826	0.000238855	0.00189641	0.103702
RFX3	0.536111	3.30234	3.92106	0.00023668	0.00188729	0.103527
DCLK2	0.71841	1.15817	3.82281	0.00032579	0.00237756	0.0981874
CARD8-AS1	-0.68981	-0.0737455	-3.80646	0.000343441	0.00247924	0.0981256
LMAN2L	-0.438531	2.73813	-3.91983	0.000237632	0.0018909	0.0974458
SLC29A1	-0.579845	4.23209	-3.96411	0.000205501	0.00171488	0.0968932
NSUN5P1	0.57312	3.44026	3.92266	0.00023544	0.00188147	0.0968707
TSPAN14	-0.378801	3.52308	-3.94418	0.000219408	0.00179529	0.0945394
TRMT1L	-0.447563	4.2812	-3.96225	0.000206765	0.00172152	0.0939324
TASP1	0.42076	1.6452	3.84817	0.000300104	0.00224118	0.0936476
FHIT	-0.601434	1.07775	-3.85126	0.000297117	0.00222566	0.0928932
PSMD11	-0.249736	5.1454	-3.97101	0.000200886	0.00168305	0.0918315
COL19A1	2.03563	2.42237	3.83071	0.000317564	0.00233717	0.0876978
ARAP3	-0.581032	2.10871	-3.89435	0.000258256	0.00201456	0.0866968
DHCR7	-0.624325	1.35697	-3.86218	0.000286766	0.00216612	0.0853643
MMP14	0.809088	2.52487	3.87421	0.000275768	0.00210868	0.0836936
COA7	-0.39039	3.38142	-3.93615	0.000225266	0.00183176	0.0834297
SH3D21	1.23855	0.337757	3.78675	0.000365962	0.00259985	0.0804362
MACROD2	0.550825	1.53961	3.83646	0.000311707	0.00230908	0.0801922
NCAM1	1.18178	4.82683	3.9471	0.000217319	0.00178315	0.0786001
ZNF667	0.680015	1.64491	3.83572	0.000312461	0.00231234	0.0782003
NOPCHAP1	0.413701	4.52474	3.95092	0.000214606	0.00176939	0.0764356
FCGRT	-0.444536	3.24627	-3.93032	0.000229606	0.00184768	0.070387
COL1A1	1.57242	4.83824	3.93493	0.000226168	0.00183176	0.0662961
TMCO3	0.424221	3.56261	3.92053	0.000237089	0.00188952	0.0645443
ZNF426	0.296628	4.30328	3.94337	0.000219989	0.00179805	0.063473
PHF19	-0.324444	2.15513	-3.88295	0.000268034	0.00206781	0.0618352
ZNF28	0.519049	1.93033	3.84903	0.00029927	0.00223723	0.0596401
UQCR10	-0.435313	5.30738	-3.96146	0.000207298	0.00172439	0.0565202
NRG4	-0.9811	1.83626	-3.8806	0.000270089	0.00208034	0.0552092
C3	0.79537	5.36099	3.95262	0.000213415	0.00176292	0.0512836
TNFRSF1A	-0.332554	3.34936	-3.92418	0.000234273	0.0018752	0.0509585
MRPL9	-0.310054	3.46633	-3.92678	0.000232288	0.00186439	0.0496976
KBTBD4	-0.355539	3.31594	-3.92324	0.000234998	0.00187896	0.0495245
FAM120AOS	0.31476	4.22679	3.93546	0.000225778	0.00183176	0.0451612
NDUFAB1	-0.41265	4.91689	-3.95498	0.000211765	0.00175421	0.0450654
NVL	0.337211	2.8855	3.88887	0.000262913	0.00203685	0.0437488
MYOM1	-0.500869	9.52135	-3.93183	0.000228476	0.00184486	0.0434275
PDE4DIP	0.260299	11.7808	3.91307	0.000242941	0.00192262	0.0388223
WDHD1	0.491244	1.48252	3.82092	0.000327779	0.00238846	0.0367095
PYCR1	0.752169	0.273434	3.77542	0.000379536	0.00268062	0.0348103
MCAT	-0.512511	0.810066	-3.81521	0.000333886	0.00242248	0.034065
SNTB1	0.536395	4.63446	3.9376	0.000224195	0.00182532	0.0332152
CTU1	-1.06685	-1.66156	-3.77295	0.00038255	0.00269029	0.0329897
DANT2	0.923311	-0.203368	3.7685	0.000388061	0.00272124	0.0308815
FAN1	-0.264077	5.04252	-3.95061	0.000214822	0.00176958	0.0304937
ZBTB4	-0.353054	4.6252	-3.94652	0.00021773	0.00178454	0.0297423
ME3	-0.311982	3.11659	-3.91014	0.000245282	0.00193453	0.0293814
SH3PXD2B	0.690379	2.3213	3.8476	0.000300667	0.00224425	0.0194915
ENSA	-0.266474	6.31437	-3.95029	0.000215053	0.00177049	0.0177608
MRPL27	-0.391997	3.54612	-3.91964	0.000237776	0.0018909	0.0154605
TULP3	0.374193	1.86401	3.83662	0.000311549	0.00230908	0.0149422
COL6A2	0.735176	6.08329	3.94742	0.000217088	0.00178315	0.0141614
GPX7	-0.806451	0.657697	-3.80673	0.000343143	0.00247831	0.0139158
THRSP	1.66411	0.912696	3.76664	0.000390378	0.00273488	0.0131723
ATP2C1	0.392216	5.65374	3.94568	0.000218334	0.0017875	0.0113801
NT5C2	0.54144	6.27603	3.9477	0.000216888	0.0017826	0.0111571
SEMA4B	-0.610164	0.643459	-3.80449	0.00034563	0.00249141	0.0106252
CDKN2C	-0.575715	1.42848	-3.83873	0.000309428	0.00230263	0.00994182
NPTN	0.380146	4.04075	3.9162	0.000240468	0.00190612	0.00411812
POMK	0.364007	4.63673	3.92808	0.000231301	0.00185748	-0.00398374
PSMB6	-0.346911	4.66927	-3.93577	0.000225545	0.00183176	-0.00525203
TSSC4	-0.475703	2.49084	-3.87785	0.000272518	0.00209193	-0.00547772
CIB1	-0.49304	1.1006	-3.81458	0.000334567	0.0024259	-0.0124015
TRMT9B	0.801321	2.71837	3.85129	0.000297081	0.00222566	-0.0127706
QSOX1	-0.552973	3.1255	-3.89966	0.00025382	0.00198627	-0.0129164
TBKBP1	-0.697975	2.12048	-3.86455	0.00028457	0.00215979	-0.0136613
PPP6C	-0.384715	6.08513	-3.94037	0.000222167	0.00181282	-0.0140862
ENKD1	-0.854985	-0.836287	-3.75309	0.000407716	0.00284011	-0.014753
ASB10	-0.646564	2.9005	-3.89472	0.000257947	0.00201429	-0.0153978
MCCC2	-0.297791	4.60134	-3.93085	0.000229212	0.00184675	-0.0161668
C19orf48	0.631795	0.825266	3.77355	0.000381822	0.00268774	-0.0162964
CD320	-0.510871	0.65122	-3.79328	0.000358349	0.00255924	-0.0169949
CERS4	0.606178	0.570724	3.76722	0.000389657	0.00273112	-0.0189444
TGM2	-0.834824	3.41115	-3.91036	0.000245105	0.00193453	-0.0231778
MXRA8	0.670649	2.58293	3.8484	0.000299878	0.00224064	-0.0237157
STAG1	0.240319	5.60363	3.93484	0.000226231	0.00183176	-0.0237359
TIMM50	-0.330426	3.77779	-3.91235	0.000243519	0.00192616	-0.0242247
BTBD10	0.323612	4.18411	3.91149	0.000244203	0.00192949	-0.0253274
DBNL	0.369749	4.17894	3.91037	0.0002451	0.00193453	-0.0265181
GPX8	0.713341	1.28546	3.78289	0.000370523	0.00262706	-0.0280249
NOLC1	0.321581	4.41856	3.91626	0.000240421	0.00190612	-0.0288486
ZNF559-ZNF177	1.21623	0.186283	3.7474	0.000415208	0.00288138	-0.0310422
GAPDH	-0.59121	11.2421	-3.88997	0.00026197	0.00203168	-0.0332337
JAKMIP3	-0.71062	0.538615	-3.78832	0.000364114	0.00259035	-0.0382689
PCDHGA12	0.742328	2.53497	3.83718	0.000310983	0.00230834	-0.039834
CLIC5	-0.418609	7.54158	-3.9244	0.000234104	0.00187487	-0.0402089
YRDC	-0.489976	0.856205	-3.78957	0.000362654	0.00258246	-0.0424117
ITPRIPL1	-0.76376	-0.515028	-3.74789	0.000414558	0.00287959	-0.042971
ISG15	-0.654741	-0.202912	-3.75456	0.000405798	0.00282943	-0.043313
EPB41	-0.302036	5.26959	-3.92867	0.000230857	0.00185492	-0.0438143
TMEM229B	-0.723893	-0.862723	-3.74029	0.000424759	0.00292285	-0.0492624
LBX1	-0.916133	0.319041	-3.77413	0.000381102	0.00268555	-0.0493709
GBA	0.451157	1.78447	3.80771	0.00034206	0.0024717	-0.0496424
ARL2	-0.56716	3.12335	-3.8877	0.000263916	0.00204354	-0.0527555
GUCY1A2	-0.568258	5.35448	-3.92562	0.000233172	0.00186944	-0.0571492
KIAA1549L	1.68262	-0.561882	3.75948	0.000399452	0.00278782	-0.0596102
DCLK3	-0.743023	0.572039	-3.77561	0.000379302	0.00268062	-0.0597655
TLE3	0.492352	3.13725	3.86368	0.000285376	0.00216081	-0.0603346
THSD7A	1.12841	1.96868	3.79155	0.000360353	0.00256981	-0.0642994
DYRK2	0.402292	6.54132	3.92375	0.000234604	0.00187683	-0.0647655
COL16A1	0.852444	2.46154	3.82039	0.000328345	0.00239021	-0.0650601
CDYL	0.275572	3.76414	3.88715	0.000264388	0.0020442	-0.0657477
PCAT19	-0.565479	1.17907	-3.79991	0.000350775	0.00252229	-0.0696341
CBY1	-0.423808	1.20773	-3.79826	0.000352642	0.002532	-0.0719706
DDAH1	1.1226	4.87065	3.89993	0.000253599	0.0019856	-0.072026
LINC00989	-0.707262	0.254027	-3.76154	0.000396822	0.0027721	-0.0727564
PCDH12	-0.590196	2.58673	-3.86224	0.000286711	0.00216612	-0.073215
POFUT1	-0.252756	3.84133	-3.89655	0.000256409	0.00200334	-0.0740118
UNC119	-0.576667	0.254102	-3.75592	0.000404033	0.00281846	-0.077033
UFD1	-0.340293	3.32663	-3.88148	0.000269323	0.00207666	-0.07872
MRPS25	-0.234221	4.21329	-3.90327	0.00025085	0.00196827	-0.0788828
KRT8P46	0.74731	2.25781	3.81375	0.000335461	0.00242998	-0.0790538
NDUFV2	-0.349356	6.25861	-3.91883	0.000238412	0.00189391	-0.0804186
LRP1B	1.56623	5.65857	3.90546	0.000249058	0.00195734	-0.0812709
RAB3D	-0.461898	1.18194	-3.79282	0.000358877	0.00256177	-0.0858878
RUNX1	1.06885	2.64424	3.81781	0.000331091	0.00240782	-0.0877268
ZFAND2A-DT	0.51056	0.884837	3.75176	0.000409449	0.00284949	-0.088278
TMEM47	0.51735	5.49602	3.91157	0.000244139	0.00192949	-0.088505
DPM2	-0.561862	0.119209	-3.74696	0.000415797	0.00288147	-0.0912809
C1orf43	-0.289979	6.53568	-3.91451	0.000241799	0.00191564	-0.091475
YPEL1	0.587255	2.83238	3.83791	0.000310248	0.00230683	-0.0918037
GSTM3	-0.559439	3.74829	-3.89209	0.000260164	0.00202194	-0.0954847
ZFAND3	-0.518413	3.68709	-3.88744	0.000264143	0.0020442	-0.10207
GMNN	-0.689659	0.163841	-3.74581	0.000417326	0.00288927	-0.102166
CDK5RAP3	0.347999	3.21995	3.85673	0.000291889	0.00219656	-0.102188
GALK2	-0.319156	3.57238	-3.88045	0.000270223	0.00208034	-0.103088
LINC01239	2.37046	1.18912	3.71968	0.000453642	0.00306467	-0.107352
GLG1	0.308798	6.51709	3.90997	0.00024542	0.00193453	-0.107798
TXNRD1	-0.286909	5.67982	-3.90987	0.000245499	0.00193453	-0.107808
EIF4E3	-0.4831	4.62064	-3.90252	0.000251461	0.00197201	-0.109686
STAM	0.386189	4.0978	3.88062	0.000270072	0.00208034	-0.110492
CLPP	-0.622392	2.2672	-3.83733	0.00031084	0.00230834	-0.113188
ZER1	-0.396459	4.43667	-3.89771	0.000255443	0.00199792	-0.114848
BCL2L13	-0.249979	6.23438	-3.90763	0.000247298	0.00194663	-0.115721
DCAF16	0.356384	4.05144	3.87742	0.000272901	0.00209219	-0.117122
PLBD1	-0.489319	2.16686	-3.82867	0.000319667	0.00234549	-0.117872
COL18A1	0.738233	3.71735	3.85814	0.000290555	0.00218764	-0.120241
[truncated: 12,713 more rows]

## Sheet: Intersect_UP_DEG
CFH
CYP26B1
THSD7A
PROM1
TENM1
PAX7
CPS1
GRAMD1B
MUSK
TNC
USH2A
GPM6B
CP
FAM184B
POLQ
ALX4
PKP2
COL11A1
NGFR
ERBB3
TRO
PRKCZ
MYO3B
RPS6KA6
SEMA3A
CAPN6
ARG2
COL19A1
KCNK2
TRPM3
FAT1
ADAMTS2
RGS17
CCDC80
TDRD1
SCD
PNPLA3
SLC25A17
TRIM9
RIMS4
CHRDL1
TIMP1
KLHL4
DRP2
KLF5
SEC14L5
PRX
ITGB8
DNAH11
CRHR2
MEST
ELAVL2
NCS1
TYRP1
CHRNE
COL1A1
FAM20A
MYH3
VWA5A
NRXN2
KIAA1549L
CUX2
SLC16A10
THBS4
BTNL8
SLC27A6
CNTN3
PEX5L
SLC4A3
GRB14
GADD45A
ST6GALNAC5
SLC2A1
IRF6
TNNT2
SATB2
ONECUT2
TGFB3
PCDHB14
PCDHB12
SLC25A2
SMAD9
COL21A1
CDKN1A
STYXL1
PDE11A
USP6
GALNT8
DPP6
ACE2
IQCN
COL5A1
CCDC62
EDA2R
MATN2
ATP1A4
SLC14A2
MYH8
DCLK1
POSTN
BEX2
FST
SPX
GDF11
CHRND
RCBTB1
LMO7
DGKB
SLC44A5
PREPL
PLCE1
CDK15
CHRNA1
PDE5A
SHROOM3
B4GALNT3
INHBE
ST8SIA2
CDH11
ARSG
GREB1L
MAPK4
AZIN2
IGSF3
ILDR2
SYT14
DTL
NUP210L
TMEFF2
LRTM1
MYH15
PLA1A
MED12L
ADAMTS16
TENM2
KLHL3
NLGN4X
LANCL3
ZNF711
RADX
ARHGAP36
GPC3
PXDNL
SHC3
ANKRD1
ADAM12
LRRC4C
SESN3
TENM4
NCAM1
BTBD11
THRSP
TDO2
ZNF117
PTPRD
KCNJ16
DDAH1
CHST9
CXADR
CHODL
DKK2
SLC24A2
MAP3K7CL
CLSTN2
DNAH3
ACTC1
HSF2BP
SNX7
AKNAD1
KCNJ3
EN1
SPATA18
TCF23
KIF15
PLXNB1
HPGD
EDIL3
ADGRV1
TMEM200A
HCN1
CSMD3
MICALL2
TMC1
PTCHD1
TMEM63C
DACT1
C2
SERPINB12
PLEKHA7
MS4A8
KRT80
COL3A1
VWA3B
LRP1B
NPNT
STK32A
MINAR1
CCDC8
FASN
PCDH7
CALML6
TAS1R3
MYO7B
EMX2
METTL7B
CDH2
PKHD1
COL24A1
ENC1
SCG2
ADAMTS20
GALNTL6
TRAM1L1
RIN1
PPM1E
SOX11
ZDHHC22
HASPIN
ADAMTSL1
CSRNP3
TRIM73
CDH4
SSC5D
FAM83H
C1orf105
TLCD5
PNMA8A
BGN
RGS6
GPC6
CSMD1
TMEM119
NOG
KCTD16
B3GALT5
SCN5A
KCNH8
CCSER1
EFNA5
GALNT17
DLK1
DLEU7
CDIN1
NAP1L3
NAP1L2
PCLO
KIF24
ZNF385C
NWD1
PLA2G4E
COL25A1
OSTN
SKOR1
RELN
DAPK1
CHRNG
PCDHB11
MYH6
DNAH10
ADAMTSL2
PEG3
MYL4
ITGBL1
LRRTM3
PLXNB3
FAM169A
LINC02408
LINC01854
CDKL4
CYS1
COL6A6
CLNS1AP1
CEACAM16
SH3D21
MEG3
FER1L6
COL28A1
LINC02649
MYL5
TSTD1
LY86-AS1
TTC4P1
MEG9
LOC646588
LINC02593
LINC01886
HSD52
RNF32-AS1
DUXAP9
FAM225B
KIF4B
MIR34AHG
LINC01038
LINC00382
PROX1-AS1
LINC02613
LINC00689
LINC01031
LINC01697
LOC105369306
UQCRHL
LINC01239
LINC02889
SCAT8
LINC01563
MGC27382
LOC101928438
LINC01497
LOC100507516
NFIA-AS2
LOC101927851
FLYWCH1P1
RPL21P103
PEG10
RN7SL229P
RPL32P29
PTCHD4
LINC01091
LINC02232
FZD10-AS1
LINC02502
FAM218A
STPG2-AS1
LOC100507403
PCDHGA7
LOC102724612
LINC01591
LOC101929719
IFNG-AS1
LINC01479
PAFAH1B2P2
LOC101060021
LOC100506869
LINC00645
LOC728755
ST20-MTHFS
BLID
LOC101927793
LINC01894
RBM22P1
LOC112268408
KCNJ2-AS1
ZNF559-ZNF177
LOC107986163
FCGBP
LINC01176
LIMS3-LOC440895
LOC105373244
INS-IGF2
CCDC39
LOC101928882
LOC100289495
FLJ32255

## Sheet: Intersect_DOWN_DEG
PLEKHB1
PKP1
APOB
TUBB1
HTR2A
AQP9
MYH14
NPTX2
PRKAG2
PPARGC1A
SLC38A1
TFCP2L1
POMC
FBXO6
NR4A3
PDLIM2
MOGAT1
SLPI
SCGB1D2
MT2A
ATF4
LBP
KCNA5
CKMT2
DMGDH
BHMT2
FAM186B
FHOD1
IMPA2
SLC16A3
S100A8
PLA2G7
DAAM2
IDI2
PSTPIP2
PTPRR
UCHL1
ATP2B2
STC1
CLIC6
IRX6
FGF11
FCGR3B
LRRC52
ATF3
S100A9
PPBP
HSPA4L
ACOX2
MT1E
APLN
CFAP46
PWWP2B
NINJ2
LRRC20
BNC2
RHOD
SLC26A9
LPL
LINC02880
BDNF
IRX3
PRSS42P
MCMDC2
CITED4
GPR157
WDFY3-AS2
OR51E1
RPH3AL
PPP1R27
MAFF
INPP5J
CDNF
SNAI3
THNSL1
KLHL34
MT1X
PERM1
SLC38A3
SERPINA5
HBA2
TOGARAM2
RNU5A-1
SNORA52
RNY1
SNORA23
HBA1
SNORA80E
SNORD89
RPS2P17
STIMATE
FAM166B
FAM240C
RNU4-72P
SOX9-AS1
EIF4EBP3
OR7E29P
LINC01018
METTL21EP
UBQLN1-AS1
MTRNR2L10
MTRNR2L7
GAS2L2
H2BC8
H3C6
H4C4
