# Supplementary material for: Identification of DAPK1 as an autophagy-related biomarker for myotonic dystrophy type 1
Source: Front Genet. 2022 Oct 20;13:1022640. doi: 10.3389/fgene.2022.1022640 (PMC9634726; doi:10.3389/fgene.2022.1022640)
Supplement: Supplementary file 4 [file Table3.XLS]

SYMBOL	DM1	Con	baseMean	logFC	pvalue	padj
TSPAN6	590.624	699.088	644.856	-0.242	0.3772	0.7122
TNMD	18.932	3.322	11.127	2.529	0.01315	0.1645
DPM1	462.092	521.937	492.015	-0.175	0.3747	0.7098
SCYL3	265.319	264.021	264.67	0.006	0.977	0.9922
C1orf112	105.963	147.747	126.855	-0.483	0.09979	0.4104
FGR	2.957	2.667	2.812	0.284	0.8373	1
CFH	978.884	1220.036	1099.46	-0.318	0.5396	0.8134
FUCA2	1532.337	1842.777	1687.557	-0.266	0.292	0.6447
GCLC	370.27	464.266	417.268	-0.326	0.3465	0.6913
NFYA	658.91	477.491	568.201	0.464	0.04924	0.2999
STPG1	139.523	177.473	158.498	-0.35	0.3592	0.7017
NIPAL3	909.389	1072.386	990.887	-0.238	0.596	0.8417
LAS1L	431.779	433.191	432.485	-0.005	0.9787	0.9924
ENPP4	151.053	273.44	212.247	-0.856	0.1456	0.4863
SEMA3F	108.162	108.859	108.51	-0.007	0.9911	0.9965
CFTR	1.672	9.593	5.633	-2.708	0.04418	1
ANKIB1	1665.953	1824.173	1745.063	-0.131	0.4771	0.7729
CYP51A1	1841.825	1005.716	1423.77	0.873	0.07776	0.3674
KRIT1	601.097	779.392	690.245	-0.374	0.0834	0.3805
RAD52	139.54	229.532	184.536	-0.711	0.02025	0.2003
BAD	465.877	431.003	448.44	0.112	0.6205	0.8529
LAP3	976.119	924.974	950.547	0.078	0.7345	0.902
CD99	11165.759	8649.848	9907.804	0.368	0.03911	0.2721
WNT16	158.763	205.129	181.946	-0.37	0.7998	0.9302
HECW1	180.751	220.054	200.403	-0.284	0.2922	0.6449
MAD1L1	231.881	209.657	220.769	0.145	0.5434	0.8159
LASP1	7795.125	7753.183	7774.154	0.008	0.9658	0.9894
SNX11	172.643	170.15	171.396	0.022	0.9372	0.9804
TMEM176A	316.856	234.466	275.661	0.435	0.5362	0.8114
M6PR	2038.429	1058.586	1548.508	0.946	0.0007498	0.03481
KLHL13	18.571	8.534	13.552	1.11	0.1641	0.5132
CYP26B1	3136.101	2933.008	3034.555	0.097	0.777	0.9211
ICA1	0.289	3.591	1.94	-3.408	0.1628	1
DBNDD1	15.195	26.528	20.862	-0.788	0.2128	0.5692
ALS2	895.241	836.426	865.833	0.098	0.606	0.8464
CASP10	121.16	265.568	193.364	-1.133	4.05E-05	0.006637
CFLAR	3381.34	2519.402	2950.371	0.424	0.1208	0.4473
TFPI	1390.684	1583.096	1486.89	-0.187	0.4965	0.7844
NDUFAF7	286.052	299.504	292.778	-0.067	0.7645	0.9154
RBM5	3279.096	3564.797	3421.946	-0.121	0.4273	0.7439
MTMR7	28.552	36.559	32.555	-0.351	0.4124	0.7348
SLC7A2	1.51	0.789	1.149	1.123	0.5878	1
ARF5	1594.11	1567.693	1580.901	0.024	0.9049	0.9686
SARM1	202.832	181.831	192.331	0.164	0.6206	0.8529
POLDIP2	1506.7	1429.609	1468.154	0.076	0.5987	0.8428
PLXND1	4766.701	2086.662	3426.681	1.192	0.004429	0.09425
AK2	1419.651	1353.925	1386.788	0.069	0.7148	0.8939
CD38	5.37	0	2.685	4.839	0.04167	1
FKBP4	490.321	342.836	416.579	0.516	0.1259	0.4556
KDM1A	1153.25	1283.208	1218.229	-0.154	0.2881	0.6421
RBM6	1253.559	1524.741	1389.15	-0.283	0.05902	0.3257
CAMKK1	243.931	408.79	326.361	-0.744	0.1244	0.4533
RECQL	1004.316	1357.031	1180.674	-0.434	0.0705	0.3514
VPS50	260.139	464.129	362.134	-0.833	0.0001317	0.01359
HSPB6	620.564	578.426	599.495	0.101	0.843	0.9458
ARHGAP33	56.666	133.513	95.09	-1.24	0.000108	0.01236
NDUFAB1	303.143	319.537	311.34	-0.076	0.7522	0.9095
PDK4	347.191	417.91	382.551	-0.268	0.4351	0.7494
ZMYND10	14.253	8.67	11.461	0.674	0.4645	0.7666
ABCB5	2.285	1.199	1.742	0.967	0.7629	1
SLC25A13	170.319	194.67	182.495	-0.192	0.5342	0.81
ST7	338.693	425.954	382.323	-0.332	0.1376	0.4748
CDC27	2355.184	1811.126	2083.155	0.379	0.07621	0.3638
HCCS	325.389	368.055	346.722	-0.179	0.4804	0.7754
DVL2	853.375	613.668	733.521	0.476	0.1699	0.5211
UPF1	1531.806	1125.117	1328.461	0.445	0.08015	0.3733
SKAP2	610.122	899.331	754.727	-0.559	0.02323	0.2131
SLC25A5	1576.371	1984.204	1780.288	-0.332	0.06091	0.3305
MCUB	323.456	579.523	451.489	-0.841	0.05344	0.3099
HOXA11	218.49	156.825	187.657	0.476	0.07659	0.3646
POLR2J	844.031	646.006	745.019	0.385	0.0357	0.2604
DHX33	555.011	401.415	478.213	0.467	0.04911	0.2997
MEOX1	5.245	1.11	3.178	2.269	0.2814	1
THSD7A	10.315	18.909	14.612	-0.873	0.2215	0.5785
LIG3	428.602	241.822	335.212	0.825	0.03066	0.2443
RPAP3	414.09	364.655	389.373	0.182	0.4509	0.7598
ACSM3	14.039	6.599	10.319	1.089	0.1601	0.5072
REXO5	101.982	199.133	150.558	-0.965	0.00538	0.1041
CIAPIN1	390.658	370.338	380.498	0.077	0.7071	0.891
SPPL2B	724.228	607.9	666.064	0.253	0.1854	0.5385
FAM214B	825.117	688.604	756.86	0.261	0.307	0.6604
COPZ2	858.905	1113.945	986.425	-0.375	0.3438	0.6892
PRKAR2B	25.597	49.946	37.771	-0.959	0.05597	0.3173
MSL3	701.964	803.894	752.929	-0.196	0.2603	0.6195
CREBBP	2567.435	2579.551	2573.493	-0.007	0.9783	0.9923
TSPOAP1	10.533	3.424	6.978	1.515	0.1488	1
PON1	0.986	1.209	1.097	-0.423	0.8671	1
GCFC2	209.438	334.728	272.083	-0.674	0.06459	0.339
WDR54	213.841	243.792	228.817	-0.19	0.4004	0.7279
CROT	226.063	402.488	314.276	-0.834	0.00151	0.05123
ABCB4	142.177	57.181	99.679	1.312	0.001897	0.0567
KMT2E	1833.126	1439.437	1636.282	0.349	0.07244	0.3566
RHBDD2	949.144	660.566	804.855	0.522	0.02344	0.2142
SOX8	8.332	10.532	9.432	-0.331	0.7345	1
IBTK	1418.215	1364.816	1391.515	0.055	0.7615	0.9137
ZNF195	240.903	256.635	248.769	-0.092	0.7137	0.8933
MYCBP2	2855.477	2493.141	2674.309	0.196	0.4205	0.7399
FBXL3	1070.248	1447.923	1259.086	-0.436	0.03336	0.252
PDK2	769.781	724.857	747.319	0.087	0.7702	0.9181
ITGA3	833.063	461.06	647.062	0.853	0.06266	0.3348
ZFX	594.124	640.817	617.471	-0.11	0.6523	0.8661
LAMP2	4554.537	3254.568	3904.552	0.485	0.0268	0.2288
ITGA2B	3.391	1.762	2.577	0.987	0.4908	1
GDE1	1712.589	1464.424	1588.506	0.226	0.2641	0.6237
REX1BD	215.271	174.959	195.115	0.3	0.3321	0.68
CRLF1	54.501	168.66	111.58	-1.634	0.07647	0.3643
OSBPL7	33.154	58.352	45.753	-0.803	0.1478	0.4895
TMEM98	1573.023	1546.631	1559.827	0.024	0.9026	0.9681
MAP3K14	108.125	138.653	123.389	-0.364	0.2842	0.6395
TMEM132A	605.143	291.214	448.178	1.054	0.04789	0.2957
AP2B1	6649.964	5718.618	6184.291	0.218	0.3486	0.6927
ZNF263	536.182	454.401	495.292	0.238	0.1878	0.541
CX3CL1	5.947	0	2.974	4.999	0.01633	1
SPATA20	1585.984	1429.763	1507.874	0.15	0.6005	0.8438
CACNA1G	385.07	428.031	406.55	-0.152	0.6558	0.8672
TNFRSF12A	1253.005	1047.505	1150.255	0.258	0.2666	0.6257
MAP3K9	7.238	5.614	6.426	0.453	0.6939	1
RALA	1605.665	1522.741	1564.203	0.077	0.7819	0.9229
BAIAP2L1	86.218	121.215	103.716	-0.506	0.4203	0.7399
KDM7A	295.499	286.454	290.976	0.041	0.9039	0.9681
ETV1	1144.983	426.859	785.921	1.424	0.008191	0.1288
AGK	397.584	377.472	387.528	0.075	0.7253	0.8969
ALDH3B1	795.45	774.357	784.903	0.038	0.8718	0.9555
PHTF2	698.504	991.823	845.164	-0.506	0.003903	0.08857
CCL26	5.111	8.465	6.788	-0.745	0.4215	1
FARP2	1445.732	1147.663	1296.697	0.333	0.03423	0.2559
GGCT	207.891	266.072	236.982	-0.355	0.1663	0.516
DBF4	132.643	200.772	166.708	-0.598	0.1697	0.5211
TBXA2R	46.036	41.693	43.864	0.145	0.7247	0.8967
IFRD1	611.593	536.669	574.131	0.188	0.4164	0.7375
COX10	179.857	160.824	170.34	0.161	0.5759	0.8314
GTF2IRD1	262.596	187.894	225.245	0.48	0.1394	0.4772
PAF1	1075.507	889.435	982.471	0.274	0.1433	0.4831
VPS41	1133.729	1052.359	1093.044	0.107	0.695	0.8858
ARHGAP44	80.142	122.561	101.351	-0.615	0.08372	0.3812
ELAC2	1147.729	977.617	1062.673	0.231	0.1756	0.5278
SCIN	18.536	17.534	18.035	0.074	0.9507	0.9842
ARSD	459.112	484.425	471.769	-0.079	0.8312	0.9418
PNPLA4	168.778	132.854	150.816	0.343	0.3588	0.7017
ADIPOR2	1747.892	1401.776	1574.834	0.318	0.1617	0.5094
CDKL3	44.874	42.133	43.503	0.084	0.846	0.9467
PRSS21	0	5.2	2.6	-4.832	0.06492	1
MARK4	801.943	556.97	679.456	0.526	0.003275	0.0812
CCDC124	417.131	341.252	379.191	0.289	0.1567	0.5024
PAFAH1B1	3402.236	3453.88	3428.058	-0.022	0.8814	0.9586
NOS2	0.89	0.689	0.79	0.387	0.9021	1
KIAA0100	5715.11	4611.455	5163.282	0.31	0.258	0.6177
GAS7	1105.204	1530.413	1317.809	-0.47	0.1393	0.4769
TRAPPC6A	100.824	52.802	76.813	0.934	0.05345	0.3099
ST7L	322.927	268.153	295.54	0.268	0.2502	0.6075
PAX6	11.724	1.665	6.695	2.759	0.135	1
RPUSD1	300.961	218.833	259.897	0.462	0.05644	0.3195
RHBDF1	1350.957	1157.372	1254.164	0.223	0.1968	0.552
LUC7L	495.367	609.749	552.558	-0.3	0.07765	0.3672
CACNA2D2	6.666	3.599	5.133	0.864	0.3789	1
BAIAP3	6.754	2.796	4.775	1.487	0.2411	1
TSR3	428.385	385.339	406.862	0.152	0.5425	0.8152
PIGQ	572.603	399.372	485.987	0.52	0.02873	0.2372
CRAMP1	750.625	712.853	731.739	0.073	0.764	0.915
TEAD3	895.376	552.33	723.853	0.698	0.005936	0.1094
DNAJC11	881.755	678.563	780.159	0.379	0.0153	0.1751
FMO3	0.523	2.484	1.504	-2.128	0.3135	1
MYLIP	431.983	147.042	289.512	1.555	0.001455	0.05009
E2F2	27.204	45.323	36.264	-0.787	0.2523	0.6101
PSMB1	1642.574	1440.667	1541.621	0.189	0.2498	0.6073
SYN1	9.537	5.266	7.401	0.909	0.3608	1
JARID2	248.686	279.718	264.202	-0.171	0.6198	0.8523
CDKL5	243.235	190.691	216.963	0.348	0.1684	0.5191
CAMK1G	1.632	3.473	2.553	-1.113	0.5182	1
CDK11A	475.175	403.513	439.344	0.235	0.4387	0.7524
NADK	1233.823	992.706	1113.265	0.314	0.1335	0.4685
DLEC1	6.214	3.465	4.839	0.727	0.5719	1
CYTH3	2712.767	1805.714	2259.24	0.587	0.0538	0.3111
ADAM22	86.885	39.771	63.328	1.122	0.03259	0.2508
SYPL1	1568.864	1445.768	1507.316	0.118	0.5913	0.8392
CYB561	684.134	594.219	639.176	0.203	0.4025	0.7292
SPAG9	2642.72	2761.431	2702.075	-0.063	0.8061	0.9327
CELSR3	94.612	54.944	74.778	0.782	0.01761	0.1868
AASS	367.689	747.672	557.68	-1.025	7.17E-05	0.009356
PLEKHG6	0.842	1.605	1.223	-0.901	0.7395	1
SS18L2	111.194	115.269	113.231	-0.048	0.874	0.9563
MPND	78.208	59.578	68.893	0.39	0.27	0.6292
MGST1	3321.341	2940.823	3131.082	0.175	0.4984	0.7861
CRY1	271.811	237.277	254.544	0.194	0.4942	0.7827
NFIX	6730.861	6899.403	6815.132	-0.036	0.8481	0.9475
ST3GAL1	1985.647	746.066	1365.856	1.412	0.001179	0.04479
MMP25	0.794	4.349	2.572	-2.406	0.1346	1
IL32	130.289	81.308	105.799	0.677	0.3136	0.6648
PKD1	3276.71	2695.367	2986.039	0.281	0.25	0.6075
MAPK8IP2	21.465	19.162	20.314	0.167	0.8167	0.9377
MED24	956.421	829.23	892.826	0.207	0.3039	0.6574
RHOBTB2	862.223	434.437	648.33	0.99	8.84E-05	0.01098
HEATR5B	562.956	688.55	625.753	-0.291	0.2216	0.5786
SEC62	2319.431	1884.243	2101.837	0.3	0.04134	0.2788
RPS20	6605.22	8148.451	7376.835	-0.303	0.1714	0.5235
CSDE1	10113.826	10253.273	10183.549	-0.02	0.9062	0.9694
UBE3C	2334.889	2117.121	2226.005	0.141	0.3838	0.7159
REV3L	8294.152	10890.455	9592.304	-0.393	0.2137	0.5697
TENM1	29.364	1.592	15.478	4.193	0.0131	0.1645
MASP2	51.436	65.009	58.223	-0.337	0.2891	0.6427
IYD	2.399	2.576	2.488	-0.635	0.7166	1
FAM76A	225.634	193.201	209.417	0.227	0.4251	0.7425
TRAF3IP3	1.758	0	0.879	3.204	0.371	1
POMT2	690.605	434.475	562.54	0.669	0.007431	0.1235
VTA1	880.796	912.66	896.728	-0.052	0.7372	0.9029
BAZ1B	2081.872	2154.509	2118.191	-0.049	0.7212	0.8957
RANBP9	1828.987	2120.516	1974.751	-0.213	0.2288	0.5867
ETV7	20.236	11.005	15.62	0.857	0.1589	0.5051
SPRTN	187.048	202.681	194.864	-0.114	0.6581	0.8682
EEF1AKNMT	570.029	459.152	514.59	0.311	0.1603	0.5075
DYRK4	177.21	239.164	208.187	-0.437	0.1369	0.4732
ZNF207	3770.646	3126.421	3448.533	0.27	0.1276	0.4581
UQCRC1	1291.379	1257.937	1274.658	0.038	0.8296	0.9413
STARD3NL	508.802	499.358	504.08	0.027	0.8825	0.9592
CD9	476.839	625.878	551.359	-0.392	0.1902	0.545
NCAPD2	1385.387	2114.858	1750.123	-0.611	0.03395	0.2547
IFFO1	960.82	734.847	847.834	0.387	0.2813	0.6368
GIPR	1.542	3.324	2.433	-0.872	0.6806	1
PHF7	83.003	99.319	91.161	-0.26	0.4643	0.7666
SEMA3G	3.653	0.426	2.039	2.736	0.2247	1
NISCH	1885.753	1876.841	1881.297	0.006	0.9723	0.9914
STAB1	5.552	0.586	3.069	2.823	0.1677	1
FUZ	153.248	147.289	150.269	0.058	0.8091	0.9344
IDS	2000.374	2020.326	2010.35	-0.014	0.9524	0.9845
PRSS3	4.729	26.047	15.388	-2.442	0.00663	0.1163
ZNF200	115.466	136.289	125.877	-0.239	0.3574	0.7004
CD4	4.198	7.358	5.778	-1.049	0.4443	1
LRRC23	110.286	115.04	112.663	-0.06	0.83	0.9416
HFE	334.834	354.157	344.496	-0.081	0.6868	0.8827
SCMH1	769.394	614.688	692.041	0.324	0.0927	0.3974
FYN	3222.996	2456.972	2839.984	0.392	0.0358	0.2606
HIVEP2	2048.295	1440.539	1744.417	0.508	0.01716	0.1845
FMO1	123.063	58.874	90.968	1.064	0.1559	0.5009
ELOA	1022.452	982.543	1002.498	0.057	0.7452	0.9062
LYPLA2	433.865	314.052	373.959	0.466	0.07145	0.3536
CLCN6	1165.075	751.541	958.308	0.633	0.1011	0.412
MRC2	23194.064	18539.416	20866.74	0.323	0.06648	0.3432
NME1-NME2	52.597	27.949	40.273	0.905	0.1001	0.4108
SLC6A7	1.577	2.491	2.034	-0.642	0.7095	1
TSPAN9	602.094	389.336	495.715	0.626	0.02299	0.2121
BTBD7	1029.811	818.237	924.024	0.331	0.09482	0.4014
APBA3	220.223	198.039	209.131	0.153	0.5792	0.8331
MKS1	123.93	199.996	161.963	-0.693	0.02093	0.2041
ABHD5	509.758	646.939	578.349	-0.344	0.1579	0.5036
AKAP8L	815.661	642.352	729.006	0.344	0.05197	0.3069
MBTD1	348.333	448.777	398.555	-0.367	0.1656	0.5152
UTP18	391.158	362.923	377.04	0.109	0.6868	0.8827
RNF216	1063.446	981.653	1022.55	0.115	0.5001	0.7867
TTC19	377.662	415.247	396.454	-0.136	0.4869	0.7791
PTBP1	5523.333	3551.448	4537.39	0.637	0.0007966	0.03537
DPF1	18.267	13.338	15.802	0.404	0.5223	0.8031
SYT7	332.042	715	523.521	-1.107	0.04623	0.2919
LARS2	340.769	262.434	301.601	0.379	0.06684	0.3442
PIK3C2A	1028.201	995.771	1011.986	0.047	0.8193	0.9388
PLAUR	1038.483	754.677	896.58	0.461	0.01508	0.174
ANLN	750.854	1949.726	1350.29	-1.378	0.006737	0.1174
WIZ	1622.235	1315.198	1468.716	0.302	0.0936	0.3985
RABGAP1	1451.953	1648.323	1550.138	-0.183	0.4493	0.7591
DCN	124971.65	110076.134	117523.892	0.183	0.3076	0.6606
QPCTL	195.974	108.393	152.184	0.854	0.0274	0.2314
PPP5C	2256.271	2519.2	2387.736	-0.158	0.3974	0.7264
CEP68	431.366	436.948	434.157	-0.019	0.9482	0.9836
MAP4K3	918.248	899.264	908.756	0.03	0.8695	0.9546
ZBTB32	1.457	1.865	1.661	-0.355	0.8382	1
LDAF1	358.48	377.222	367.851	-0.073	0.8151	0.937
BRCA1	221.094	414.64	317.867	-0.905	0.006502	0.1148
ERCC1	1721.344	1305.056	1513.2	0.399	0.02133	0.2049
CD22	0	1.786	0.893	-3.002	0.3104	1
SEMA3B	74.366	122.851	98.609	-0.725	0.1589	0.5051
MBTPS2	564.42	586.1	575.26	-0.054	0.7562	0.9113
PRICKLE3	100.343	78.94	89.642	0.35	0.2981	0.6509
EXTL3	1779.056	702.661	1240.859	1.34	1.68E-10	6.41E-07
ELOVL5	2281.19	1744.688	2012.939	0.387	0.157	0.5024
KDM5D	789.524	655.851	722.687	0.268	0.8943	0.9643
CALCOCO1	3594.743	4727.402	4161.073	-0.395	0.2437	0.6019
UBR7	421.062	711.803	566.433	-0.759	0.006231	0.112
MAP4K5	1511.827	1626.442	1569.134	-0.106	0.5808	0.8336
EHD3	1992.417	1935.309	1963.863	0.042	0.8735	0.9563
PSMC4	787.931	655.158	721.545	0.266	0.184	0.537
MAN2B2	2628.864	1592.556	2110.71	0.724	0.01912	0.1945
SLC7A14	856.383	1283.427	1069.905	-0.583	0.3479	0.6926
CLDN11	26271.276	21742.712	24006.994	0.273	0.2391	0.5972
SLC25A39	1091.164	929.428	1010.296	0.232	0.2909	0.6441
MVP	6385.658	5343.408	5864.533	0.257	0.2044	0.5605
NUB1	1082.564	1245.238	1163.901	-0.202	0.3562	0.6997
PGM3	1478.612	1730.996	1604.804	-0.228	0.2828	0.6381
RWDD2A	186.625	201.275	193.95	-0.111	0.728	0.8983
CLK1	924.128	1359.562	1141.845	-0.558	0.03089	0.2454
POLR3B	218.47	293.169	255.82	-0.426	0.07102	0.3528
ANGEL1	471.189	350.426	410.808	0.427	0.1309	0.4647
RNF14	670.778	651	660.889	0.043	0.8659	0.9532
DNASE1L1	163.971	104.895	134.433	0.647	0.1924	0.5479
DDX11	105.298	149.074	127.186	-0.514	0.1849	0.5381
HEBP1	801.01	717.358	759.184	0.159	0.5287	0.8063
GPRC5A	26.643	23.628	25.136	0.168	0.8598	0.9515
MAMLD1	495.192	542.926	519.059	-0.133	0.8346	0.9424
TACC3	273.203	628.085	450.644	-1.201	0.001691	0.05315
UFL1	467.297	894.922	681.109	-0.938	0.0002765	0.01973
POLA2	148.944	170.457	159.701	-0.196	0.5383	0.8124
ZC3H3	317.744	261.084	289.414	0.282	0.2538	0.6121
CAPN1	2433.015	2200.606	2316.811	0.145	0.5002	0.7867
ACP3	59.348	137.142	98.245	-1.176	0.05174	0.3067
MDH1	1731.306	1712.152	1721.729	0.017	0.9232	0.9755
SLC30A9	1043.707	1325.987	1184.847	-0.346	0.08027	0.3737
MTMR11	363.615	741.151	552.383	-1.028	0.0003757	0.02422
COX15	515.238	608.865	562.052	-0.241	0.26	0.6195
CCDC88C	1.438	0	0.719	2.928	0.3434	1
YAF2	209.654	152.248	180.951	0.461	0.04857	0.2979
ZMYND11	1934.717	1938.61	1936.664	-0.003	0.9854	0.9948
WAS	3.379	4	3.689	-0.788	0.5706	1
BID	450.617	302.529	376.573	0.575	0.008257	0.1295
NPC1L1	0.469	0.945	0.707	-0.944	0.7302	1
XYLT2	631.026	473.349	552.188	0.415	0.1767	0.5289
RGPD5	1021.65	1004.328	1012.989	0.024	0.9284	0.977
NUDCD3	1171.362	1000.773	1086.068	0.227	0.2613	0.6205
CHDH	127.818	302.716	215.267	-1.244	0.04185	0.2797
IL20RA	10.822	8.728	9.775	0.366	0.6555	1
GLT8D1	1577.367	1613.032	1595.199	-0.032	0.8791	0.9578
ATP2C1	1787.084	1622.925	1705.005	0.139	0.5475	0.8189
IGF1	11.482	9.254	10.368	0.403	0.6801	0.8797
SLC38A5	591.416	574.814	583.115	0.043	0.8281	0.941
RALBP1	2083.887	2268.421	2176.154	-0.122	0.4891	0.7797
RUFY3	527.7	1057.008	792.354	-1.002	0.0002577	0.01895
CNTN1	1219.632	836.154	1027.893	0.545	0.3423	0.6885
SLC11A1	5.033	3.866	4.449	0.342	0.7896	1
WWTR1	2771.578	1947.711	2359.644	0.509	0.01654	0.1823
AGPS	612.777	790.829	701.803	-0.37	0.0446	0.2879
STEEP1	245.816	240.651	243.234	0.028	0.9144	0.9722
ATP1A2	0.821	1.199	1.01	-0.502	0.864	1
TTC27	305.611	326.452	316.031	-0.098	0.7112	0.8931
ZNF582	26.578	37.651	32.115	-0.474	0.3998	0.7277
PHLDB1	1750.651	1809.605	1780.128	-0.048	0.8049	0.9322
MARCO	0.677	0.6	0.638	0.126	0.9697	1
CYP24A1	218.883	58.518	138.701	1.9	0.03521	0.2589
PRDM11	119.505	110.883	115.194	0.105	0.6947	0.8858
SNAI2	3335.295	1629.845	2482.57	1.033	0.01341	0.1653
CD74	25.611	27.405	26.508	-0.104	0.877	0.957
HGF	1228.598	492.315	860.457	1.319	1	1
ZRANB1	1129.203	1195.748	1162.476	-0.082	0.677	0.8782
NCDN	674.679	438.213	556.446	0.625	0.01147	0.1529
ADGRA2	6196.822	4256.863	5226.842	0.542	0.03893	0.2713
ZFP64	370.234	296.778	333.506	0.317	0.2762	0.6334
MNAT1	208.311	328.173	268.242	-0.657	0.007478	0.1237
SAMD4A	3439.358	2454.566	2946.962	0.487	0.05879	0.3248
RUNX3	16.198	62.459	39.328	-1.94	0.01096	0.1488
MRE11	458.859	726.276	592.568	-0.663	0.003309	0.08165
PLEKHB1	8.132	4.585	6.359	0.81	0.5342	1
SERPINB1	465.301	628.239	546.77	-0.435	0.06898	0.3485
SLC7A9	3.875	0.983	2.429	1.884	0.2792	1
SPAST	323.932	450.53	387.231	-0.479	0.02367	0.2149
NRXN3	3.203	5.094	4.149	-0.767	0.632	1
OSBPL5	695.379	536.445	615.912	0.374	0.2431	0.6016
AQR	1247.475	1038.204	1142.839	0.265	0.2242	0.5821
CPS1	206.596	423.998	315.297	-1.039	0.000103	0.0122
FHL1	4639.062	4796.262	4717.662	-0.048	0.8753	0.9565
RTF2	1189.502	1435.562	1312.532	-0.272	0.1431	0.4828
SLC45A4	109.232	106.78	108.006	0.046	0.9133	0.9719
RNF10	2098.051	2159.566	2128.809	-0.041	0.7736	0.9198
ZNF839	115.997	143.688	129.843	-0.304	0.2179	0.5748
ZDHHC6	573.811	787.444	680.628	-0.457	0.02097	0.2043
GRAMD1B	404.095	448.162	426.128	-0.149	0.6417	0.8617
RNH1	3645.785	3940.74	3793.262	-0.112	0.6681	0.8736
NDUFS1	1811.571	1721.779	1766.675	0.074	0.6477	0.8642
RB1CC1	1605.8	1881.004	1743.402	-0.228	0.2468	0.6045
ERP44	1226.877	1235.498	1231.187	-0.01	0.9515	0.9844
ALAS1	1030.174	745.513	887.844	0.467	0.04299	0.2829
BIRC3	94.439	73.142	83.791	0.358	0.5306	0.808
AKAP11	1351.813	1562.733	1457.273	-0.209	0.3051	0.6582
GLRX2	238.445	201.1	219.772	0.247	0.4597	0.7647
SNAPC1	323.208	334.404	328.806	-0.048	0.8365	0.943
DERA	497.068	742.181	619.624	-0.579	0.01451	0.1715
STRAP	1481.857	1711.793	1596.825	-0.208	0.2401	0.5981
ABCC2	17.155	48.246	32.7	-1.539	0.0586	0.3242
DEF6	1.924	2.41	2.167	-0.332	0.8394	1
PLEKHO1	797.517	548.974	673.246	0.539	0.1496	0.4921
GCLM	637.757	698.354	668.056	-0.132	0.6919	0.8843
UBR2	936.276	1075.774	1006.025	-0.2	0.2134	0.5697
EHD2	7133.659	7021.367	7077.513	0.023	0.9184	0.9733
DEPDC1	96.84	491.149	293.995	-2.346	7.17E-06	0.002284
CCDC28A	99.346	126.707	113.026	-0.354	0.378	0.7129
RRAGD	25.309	12.767	19.038	1.033	0.2706	0.6298
HSF2	341.632	312.523	327.077	0.129	0.6674	0.8736
PHF20	916.452	888.007	902.23	0.045	0.8353	0.9429
HSD17B6	7.97	8.234	8.102	-0.012	0.9903	1
NR1H3	102.928	56.62	79.774	0.858	0.1049	0.4188
TYMP	696.2	354.908	525.554	0.972	0.02451	0.2188
NCAPH2	379.226	407.839	393.533	-0.106	0.5339	0.81
TOMM34	688.075	768.187	728.131	-0.159	0.644	0.863
SEC63	2790.525	3157.491	2974.008	-0.179	0.552	0.8201
KPNA6	1385.138	1379.166	1382.152	0.007	0.9696	0.9904
VIM	231466.055	256948.164	244207.109	-0.151	0.575	0.8314
RTEL1-TNFRSF6B	174.631	171.604	173.118	0.023	0.9366	0.9801
FAS	1107.958	940.425	1024.192	0.236	0.3796	0.7141
RNASET2	95.52	159.484	127.502	-0.743	0.1159	0.4401
CD44	34685.539	28546.979	31616.259	0.281	0.1005	0.4115
KCNG1	31.025	44.918	37.971	-0.543	0.3148	0.6653
AGPAT4	581.542	644.54	613.041	-0.146	0.4891	0.7797
BTN3A1	369.071	508.535	438.803	-0.463	0.1135	0.4352
MIPEP	242.776	271.406	257.091	-0.159	0.5899	0.8384
PRKCH	54.164	52.344	53.254	0.052	0.9148	0.9723
INSRR	1.249	0	0.625	2.754	0.4886	1
IFNGR1	1338.207	1193.748	1265.978	0.165	0.4473	0.7582
B4GALT7	348.721	225.455	287.088	0.63	0.007578	0.1245
VRK2	376.738	467.218	421.978	-0.311	0.1455	0.486
TNFRSF1B	366.552	139.195	252.874	1.397	0.003953	0.08905
VEZT	1078.839	1309.077	1193.958	-0.279	0.2166	0.5735
POU2F2	1633.958	391.968	1012.963	2.059	0.0008919	0.03733
BRD9	572.659	499.776	536.217	0.196	0.2892	0.6427
SNX1	2647.264	2395.236	2521.25	0.145	0.4675	0.7674
TBPL1	176.917	224.144	200.531	-0.345	0.1797	0.5317
ARNTL2	348.951	680.129	514.54	-0.965	0.004331	0.09425
BCLAF1	3300.74	3431.787	3366.263	-0.056	0.7798	0.9224
SLC39A9	1255.193	1070.958	1163.075	0.229	0.1469	0.4883
ANK1	90.847	110.391	100.619	-0.273	0.4944	0.7828
TFB1M	93.666	130.733	112.2	-0.494	0.1489	0.4916
RABEP1	1312.201	1278.311	1295.256	0.038	0.87	0.9549
HMGB3	222.667	345.594	284.131	-0.636	0.05713	0.3208
NUP160	706.009	835.817	770.913	-0.243	0.27	0.6292
BAK1	186.337	162.917	174.627	0.194	0.4174	0.7378
MUSK	41.451	2.616	22.034	3.984	0.0003235	0.02141
IKZF2	96.146	114.215	105.18	-0.262	0.6408	0.8614
GRN	9320.927	5633.127	7477.027	0.727	0.03934	0.2729
FAM13B	1217.683	1369.153	1293.418	-0.169	0.3525	0.6969
ARHGAP31	308.099	326.584	317.341	-0.081	0.8179	0.9386
CENPQ	104.584	176.413	140.499	-0.754	0.01123	0.1515
SARS1	2368.244	3351.776	2860.01	-0.501	0.0982	0.4078
RANBP3	1053.017	928.934	990.976	0.181	0.4698	0.7682
ARID4A	415.241	517.192	466.217	-0.317	0.204	0.5604
EIPR1	216.849	206.696	211.773	0.069	0.7613	0.9136
PNPLA6	1051.295	861.829	956.562	0.286	0.3088	0.6613
IFT88	209.495	308.983	259.239	-0.561	0.004618	0.09622
ALG1	474.557	436.996	455.776	0.12	0.6121	0.8494
ZCCHC8	347.88	396.139	372.01	-0.19	0.4653	0.7666
ABCF2	597.09	441.162	519.126	0.437	0.1218	0.4491
CHPF2	2371.78	1509.399	1940.589	0.652	0.01149	0.1529
LRRC7	2.985	3.485	3.235	-0.257	0.8642	1
FUT8	1243.445	1086.124	1164.784	0.196	0.4571	0.7639
UBA6	938.06	833.096	885.578	0.172	0.3985	0.7272
GAB2	709.441	657.941	683.691	0.108	0.7522	0.9095
ATP6V0A1	1476.61	1147.069	1311.839	0.365	0.1183	0.4443
PIAS1	1086.511	1039.246	1062.879	0.064	0.7563	0.9113
SLC4A7	1266.657	1485.437	1376.047	-0.23	0.1946	0.5499
APBA2	20.923	12.19	16.556	0.785	0.3969	0.7262
MAP2K3	1619.462	1350.51	1484.986	0.262	0.2545	0.6128
EFCAB1	33.142	19.835	26.488	0.766	0.2881	0.6421
TMSB10	11751.381	11972.134	11861.758	-0.027	0.8866	0.9612
ASTE1	117.454	142.632	130.043	-0.279	0.2539	0.6122
RNF19A	721.062	778.23	749.646	-0.11	0.6465	0.8642
PEX3	236.108	287.496	261.802	-0.282	0.2495	0.6071
GABARAPL2	1093.012	857.077	975.045	0.351	0.1128	0.4342
MYOC	4.791	3.677	4.234	0.365	0.7506	1
SH3YL1	433.038	606.896	519.967	-0.487	0.003295	0.08157
FAM136A	410.089	493.02	451.554	-0.266	0.2334	0.5908
VCL	9295.675	9136.415	9216.045	0.025	0.8907	0.9625
DEPDC1B	19.328	51.19	35.259	-1.418	0.01639	0.1813
DAPK2	344.645	412.952	378.799	-0.261	0.4201	0.7399
NSMAF	1871.941	1527.65	1699.795	0.294	0.2387	0.5967
ADSS2	692.13	808.544	750.337	-0.225	0.2344	0.5929
TIMP2	43136.358	32670.037	37903.198	0.401	0.223	0.58
RFC1	786.185	1063.393	924.789	-0.436	0.02784	0.233
TBC1D23	1093.684	1426.524	1260.104	-0.383	0.009991	0.1425
CUL3	1447.682	1327.554	1387.618	0.125	0.4016	0.7285
MYOM2	9.338	21.476	15.407	-1.21	0.06338	0.3355
CYP46A1	23.449	32.699	28.074	-0.487	0.4118	0.7348
ZZZ3	1079.496	1145.321	1112.408	-0.086	0.6234	0.854
USP2	2.923	6.274	4.599	-1.107	0.397	1
TUBG2	592.335	611.079	601.707	-0.044	0.8068	0.9329
RPL26L1	301.777	264.907	283.342	0.186	0.3746	0.7098
NSUN2	867.284	819.805	843.545	0.083	0.7096	0.8927
FBXO42	449.354	383.649	416.501	0.227	0.2747	0.6323
MFAP3	788.976	711.788	750.382	0.148	0.4676	0.7675
MRI1	423.919	500.947	462.433	-0.242	0.2402	0.5981
METTL1	144.724	79.464	112.094	0.862	0.01403	0.1689
HOXC8	633.29	506.549	569.919	0.322	0.3567	0.7001
AGA	352.999	563.264	458.131	-0.674	0.08518	0.3848
PI4K2B	481.877	699.091	590.484	-0.535	0.00735	0.1228
BOD1L1	1666.402	1851.7	1759.051	-0.152	0.4568	0.7638
MAT2B	1000.046	1132.08	1066.063	-0.18	0.2926	0.645
TLL1	4.183	8.638	6.41	-0.621	0.6887	1
EDC4	875.087	659.256	767.172	0.408	0.05025	0.3023
TRIO	7478.652	8240.473	7859.563	-0.14	0.4919	0.7813
VCAN	8022.268	10100.162	9061.215	-0.332	0.4599	0.7647
CLEC16A	476.352	407.048	441.7	0.226	0.2405	0.5985
MSR1	49.181	34.538	41.86	0.512	0.6178	0.8518
CDH1	1.663	12.256	6.959	-2.901	0.05612	1
MTREX	1040.569	1228.024	1134.296	-0.238	0.2267	0.585
DNAH5	85.237	155.681	120.459	-0.862	0.06676	0.3439
ZFYVE16	858.434	1039.751	949.092	-0.277	0.2179	0.5748
RIPOR1	1364.916	924.343	1144.629	0.563	0.03278	0.2514
C6	2.05	0.175	1.112	2.626	0.3724	1
RAI14	3467.42	2118.857	2793.139	0.711	0.02563	0.2235
SOX30	2.545	2.093	2.319	0.254	0.854	1
PNKP	361.063	296.64	328.852	0.284	0.2077	0.5639
PHLPP2	595.806	529.156	562.481	0.171	0.4141	0.7359
SPDL1	429.465	637.682	533.574	-0.571	0.02364	0.2149
STAU2	420.572	474.646	447.609	-0.174	0.4983	0.786
SLC66A1	356.235	170.628	263.431	1.063	0.001182	0.0448
CTNS	555.327	314.002	434.665	0.824	0.009051	0.135
RTN4R	0.364	1.073	0.719	-1.577	0.6204	1
PHF23	1092.254	619.203	855.728	0.819	0.001585	0.05139
CDH10	12.449	69.328	40.888	-2.474	0.004833	0.09856
INPP4A	560.868	550.781	555.824	0.027	0.8819	0.9589
RAB27B	28.031	68.01	48.021	-1.263	0.05044	0.3027
PSMA4	1008.696	1276.844	1142.77	-0.34	0.06071	0.3299
MYO16	13.457	5.071	9.264	1.407	0.289	1
LSG1	609.197	480.68	544.939	0.343	0.08303	0.3799
PARP3	925.228	739.715	832.472	0.323	0.1361	0.4717
TNC	128271.22	91054.647	109662.934	0.494	0.2759	0.6334
THAP3	163.121	129.309	146.215	0.334	0.167	0.5174
RIPOR3	2038.466	1225.371	1631.918	0.735	0.04942	0.2999
TDP1	232.183	320.955	276.569	-0.469	0.09297	0.3977
AIFM2	456.095	302.904	379.5	0.59	0.002766	0.07266
SPATA7	148.855	222.965	185.91	-0.583	0.03706	0.2644
MED17	359.388	399.029	379.208	-0.15	0.5636	0.8266
RETSAT	1131.507	980.457	1055.982	0.207	0.5914	0.8392
CAPG	1274.614	1780.124	1527.369	-0.482	0.1301	0.4629
AP2S1	1417.742	1330.386	1374.064	0.092	0.6095	0.8484
USH2A	15.321	10.244	12.783	0.591	0.5405	0.8138
TG	16.457	37.715	27.086	-1.142	0.1052	0.4195
ADAM28	43.319	36.669	39.994	0.264	0.6568	0.8675
DCUN1D1	628.387	624.587	626.487	0.007	0.9702	0.9905
JADE2	1164.523	998.847	1081.685	0.222	0.2611	0.6205
TRIT1	216.841	231.578	224.21	-0.095	0.7362	0.9025
CUL7	1664.548	1558.089	1611.318	0.095	0.6716	0.8756
CTNNA1	5589.21	5475.834	5532.522	0.03	0.875	0.9564
PHKA2	363.535	359.544	361.54	0.015	0.9533	0.9848
CNTLN	347.878	442.157	395.017	-0.346	0.1418	0.4803
EPHA3	2.65	2.889	2.769	-0.151	0.9178	1
HSPA5	10089.871	8299.374	9194.622	0.282	0.08576	0.3851
DSG2	7.303	71.496	39.399	-3.294	0.00608	0.1106
GEMIN8	301.955	319.23	310.592	-0.082	0.7372	0.9029
OFD1	530.589	557.102	543.845	-0.072	0.7378	0.9034
GPM6B	1147.456	571.143	859.299	1.007	0.08727	0.3864
PREX2	31.722	19.056	25.389	0.736	0.2972	0.6502
WDR37	719.434	596.439	657.937	0.271	0.3835	0.7159
YTHDC2	579.621	725.061	652.341	-0.322	0.0727	0.3573
CTPS2	190.755	250.406	220.58	-0.391	0.07866	0.3695
ATP6V1H	519.305	480.096	499.7	0.115	0.6238	0.8544
POLR2B	2594.848	2277.739	2436.294	0.188	0.3001	0.6535
FAM214A	911.819	947.007	929.413	-0.054	0.8198	0.9389
ARAP2	0.563	0.83	0.696	-0.989	0.7589	1
TPR	3382.557	3167.364	3274.961	0.095	0.6085	0.8478
CP	10.309	1.126	5.717	3.239	0.01581	1
KATNIP	824.927	649.288	737.107	0.346	0.09977	0.4104
DTNBP1	199.995	177.63	188.812	0.176	0.5812	0.834
ANO2	2.476	1.862	2.169	0.312	0.8427	1
C12orf4	362.431	333.032	347.731	0.121	0.504	0.79
SCML1	467.778	351.088	409.433	0.416	0.2714	0.6303
WWC3	529.738	454.811	492.275	0.222	0.383	0.7159
ARHGAP6	164.461	154.715	159.588	0.091	0.8243	0.9402
FAM184B	6.026	5.848	5.937	0.048	0.9762	1
MAP4	10284.364	11047.864	10666.114	-0.103	0.5952	0.8412
GOPC	987.462	1178.204	1082.833	-0.255	0.2421	0.6002
ROS1	0	10.568	5.284	-5.818	0.002676	1
USP28	592.036	516.802	554.419	0.196	0.487	0.7791
HDAC9	946.961	733.637	840.299	0.368	0.1721	0.5241
TSPAN17	691.362	631.496	661.429	0.13	0.4987	0.7861
NOP16	232.541	161.013	196.777	0.531	0.1214	0.4486
CC2D2A	287.435	378.142	332.789	-0.392	0.08678	0.3857
RRM2B	927.771	1105.995	1016.883	-0.253	0.2469	0.6045
ZNF800	423.767	338.811	381.289	0.325	0.2282	0.5861
TNFRSF17	1.153	1.215	1.184	-0.129	0.9498	1
SNX29	2710.044	2693.534	2701.789	0.009	0.9538	0.9848
LMO3	5.059	11.431	8.245	-1.111	0.2666	1
MRPS10	646.092	842.59	744.341	-0.382	0.01743	0.1861
GUCA1A	0.487	1.464	0.976	-1.493	0.5563	1
RSF1	879.261	1005.013	942.137	-0.195	0.4486	0.7583
VPS13D	1857.105	1912.45	1884.778	-0.042	0.7839	0.9233
CELF2	3790.124	3671.105	3730.614	0.046	0.8628	0.9529
FAM120A	3596.48	3439.239	3517.859	0.065	0.6573	0.8677
R3HDM1	612.526	711.124	661.825	-0.215	0.3037	0.6574
COL9A2	10.472	13.291	11.882	-0.25	0.7691	0.9179
KITLG	1631.995	2767.77	2199.883	-0.762	0.01817	0.1898
ERCC8	209.665	208.033	208.849	0.01	0.9615	0.9878
ADAMTS6	633.934	846.106	740.02	-0.418	0.4122	0.7348
H6PD	5116.143	4595.427	4855.785	0.155	0.6145	0.8504
VAMP3	3101.624	3454.295	3277.96	-0.155	0.4255	0.7431
PER3	738.051	1541.862	1139.956	-1.063	0.02122	0.2049
EPN3	0.987	0.404	0.696	1.416	0.6585	1
LTBP1	31898.407	22589.905	27244.156	0.498	0.2617	0.6211
RCN1	10158.293	9158.5	9658.396	0.149	0.3874	0.7183
ELN	3693.507	6813.044	5253.276	-0.883	1	1
RFC2	205.16	222.266	213.713	-0.114	0.6018	0.8446
ARID1B	1933.602	1414.407	1674.004	0.451	0.002756	0.07266
CLPTM1L	1312.79	1117.755	1215.272	0.232	0.179	0.531
NEDD4L	411.633	302.84	357.237	0.447	0.3078	0.6606
FOXP3	2.974	1.356	2.165	0.98	0.5536	1
PPP1R3F	116.296	65.498	90.897	0.86	0.08433	0.3825
HEXB	3344.805	2698.422	3021.614	0.31	0.2745	0.6323
PTCD2	248.57	315.587	282.078	-0.346	0.2102	0.5674
JKAMP	1278.928	1192.601	1235.764	0.101	0.5427	0.8154
DKK3	3589.96	3200.786	3395.373	0.165	0.7282	0.8983
ARHGEF5	268.268	305.903	287.085	-0.194	0.5963	0.8419
NFE2L3	87.362	47.164	67.263	0.869	0.05098	0.3045
MCUR1	470.246	536.77	503.508	-0.191	0.3523	0.6969
LIMA1	10565.838	8554.913	9560.376	0.305	0.2135	0.5697
LETMD1	740.166	847.352	793.759	-0.196	0.2816	0.6368
SLC4A8	118.743	96.35	107.547	0.305	0.6351	0.8586
LAMC3	16.438	19.12	17.779	-0.22	0.8041	0.9318
PTGER3	132.558	121.153	126.856	0.128	0.8662	0.9532
TNIP3	66.985	68.648	67.816	-0.038	0.9458	0.983
MAPK9	933.641	874.717	904.179	0.095	0.6215	0.8533
BCAR1	1890.9	842.502	1366.701	1.166	0.001425	0.04945
FHIP1B	415.874	419.235	417.554	-0.012	0.9576	0.9863
HERPUD1	1838.113	2035.848	1936.98	-0.148	0.5246	0.8041
HOMER3	1055.858	635.192	845.525	0.734	0.003873	0.08857
RAD51	51.782	124.571	88.176	-1.282	0.002055	0.06012
POLQ	72.922	173.739	123.33	-1.246	0.002337	0.06525
PIK3CB	281.182	421.517	351.35	-0.584	0.00535	0.1041
CYBA	934.748	593.518	764.133	0.656	0.177	0.5294
THOC3	337.826	307.79	322.808	0.13	0.635	0.8586
HEBP2	622.009	788.64	705.325	-0.343	0.2723	0.6313
MPHOSPH9	233.417	443.412	338.414	-0.925	0.005095	0.1007
PLEKHA5	876.231	987.837	932.034	-0.174	0.3532	0.6976
SIKE1	488.379	568.928	528.654	-0.22	0.2124	0.5688
RRP12	329.924	251.98	290.952	0.39	0.2688	0.6283
FNIP2	345.865	373.845	359.855	-0.111	0.7828	0.9232
MSMO1	1752.827	800.094	1276.461	1.132	0.06315	0.3353
TTC17	1934.862	1825.079	1879.97	0.084	0.6819	0.8808
ALX4	1.345	0.657	1.001	1.007	0.6876	1
FOXN3	1797.236	1602.544	1699.89	0.165	0.4465	0.7577
METTL24	71.294	81.958	76.626	-0.198	0.6175	0.8517
AKR7A2	709.029	675.843	692.436	0.07	0.7991	0.9301
MRTO4	422.759	360.535	391.647	0.229	0.4075	0.7316
NNAT	15.856	5.754	10.805	1.515	0.0823	0.3784
USE1	136.051	125.237	130.644	0.116	0.7009	0.8883
MCF2L2	2.845	3.055	2.95	-0.032	0.9847	1
NRIP2	15.968	20.136	18.052	-0.35	0.5899	0.8384
LAMA3	148.134	228.868	188.501	-0.624	0.2071	0.5635
AP5M1	497.349	582.948	540.148	-0.23	0.1652	0.5145
ANAPC4	444.258	598.837	521.547	-0.429	0.03315	0.2517
TRAPPC3	988.425	871.645	930.035	0.182	0.3137	0.6648
THRAP3	2782.213	2949.819	2866.016	-0.084	0.5535	0.8214
PHPT1	762.167	694.635	728.401	0.133	0.4818	0.776
LY75	294.039	163.428	228.734	0.849	0.05476	0.3137
ARID4B	667.583	818.23	742.907	-0.294	0.2881	0.6421
OPN3	195.713	141.94	168.826	0.465	0.2737	0.6314
SDCCAG8	472.553	502.651	487.602	-0.088	0.6848	0.8822
PTPRN	18.132	50.033	34.082	-1.472	0.01816	0.1898
HHAT	90.025	99.992	95.008	-0.159	0.721	0.8956
KIF1B	2192.431	2824.973	2508.702	-0.365	0.09604	0.4037
FOXC1	185.015	214.735	199.875	-0.213	0.5644	0.827
TBC1D22A	463.007	471.008	467.008	-0.025	0.9022	0.9679
SYNE2	337.05	471.816	404.433	-0.483	0.2775	0.6343
PLEKHH1	5.344	8.657	7.001	-0.695	0.4125	1
ATP9A	2976.823	2716.388	2846.606	0.132	0.6654	0.873
FAM168A	1541.936	1491.523	1516.73	0.048	0.7939	0.928
RELT	58.939	24.738	41.839	1.254	0.01513	0.1742
GALC	644.066	602.867	623.466	0.097	0.7187	0.8953
NOP58	413.613	419.447	416.53	-0.018	0.9574	0.9862
SZRD1	3918.368	2677.366	3297.867	0.549	0.009315	0.1373
CUL1	1340.493	1306.246	1323.369	0.037	0.8186	0.9388
FAM114A2	309.25	426.064	367.657	-0.461	0.03032	0.2432
CYFIP2	137.288	244.725	191.007	-0.837	0.02492	0.2205
TAB2	3322.213	2400.077	2861.145	0.469	0.1187	0.4448
GINM1	1131.188	1189.535	1160.361	-0.072	0.6094	0.8484
EIF2AK2	1934.062	1972.311	1953.186	-0.028	0.9254	0.9762
USP36	1092.175	809.354	950.765	0.433	0.07429	0.3599
KMT2C	1711.125	1633.279	1672.202	0.067	0.7209	0.8956
MCOLN3	79.8	53.443	66.621	0.585	0.2854	0.6398
CCDC85A	51.883	35.201	43.542	0.557	0.7665	0.9166
PUM2	1828.144	2137.212	1982.678	-0.226	0.163	0.5116
MRPL43	501.96	614.232	558.096	-0.292	0.1338	0.4687
ITIH4	4.743	10.869	7.806	-1.204	0.4627	1
HPF1	245.831	282.721	264.276	-0.203	0.3297	0.6775
ZFR	2490.444	2172.96	2331.702	0.197	0.185	0.5381
ZNF280C	140.896	150.74	145.818	-0.095	0.792	0.9272
NPFFR2	1.992	2.264	2.128	-0.135	0.937	1
TRAF1	85.941	88.241	87.091	-0.043	0.8913	0.9628
RC3H2	1331.199	1393.007	1362.103	-0.066	0.7585	0.9126
IL17RB	43.388	164.067	103.727	-1.917	0.0004696	0.02759
TRAF3IP2	1748.067	1609.874	1678.97	0.119	0.5539	0.8214
GYG2	60.924	42.129	51.527	0.522	0.323	0.6721
DCBLD2	3098.655	3245.552	3172.104	-0.067	0.8338	0.9423
SOAT1	1636.472	1274.242	1455.357	0.362	0.3822	0.7154
F7	5.9	6.89	6.395	-0.173	0.901	1
GDI2	4524.523	4612.849	4568.686	-0.028	0.8611	0.952
PRDM1	367.821	370.035	368.928	-0.01	0.9804	0.993
ATG5	695.228	643.361	669.294	0.111	0.4911	0.781
TMCC3	25.321	12.278	18.8	1.052	0.1376	0.4748
PITHD1	464.528	447.639	456.083	0.054	0.7697	0.918
MTA3	620.563	772.052	696.308	-0.317	0.1434	0.4832
USP13	437.076	431.221	434.148	0.019	0.9409	0.9816
ATP11B	1251.042	1433.539	1342.29	-0.196	0.2438	0.602
LAMC2	166.058	232.397	199.228	-0.485	0.3553	0.6994
CDK14	1279.214	1143.206	1211.21	0.163	0.6025	0.8451
SEC61A1	12732.285	10800.627	11766.456	0.237	0.1202	0.447
PPP1R12A	1305.624	1464.857	1385.24	-0.167	0.3745	0.7098
RASGRF1	1.838	0.145	0.991	2.46	0.4046	1
CAMK2B	3.377	6.174	4.776	-1.139	0.3412	1
CROCC	353.374	286.989	320.181	0.301	0.2221	0.5789
POLR3E	434.112	314.732	374.422	0.464	0.08756	0.3871
ATP2B4	10866.316	14826.75	12846.533	-0.448	0.08236	0.3785
ZC3H11A	3842.61	3687.947	3765.279	0.059	0.7601	0.9132
RIOK2	463.083	467.333	465.208	-0.013	0.9674	0.9901
YIPF1	359.379	365.953	362.666	-0.025	0.9066	0.9695
NDC1	304.262	423.729	363.995	-0.478	0.05828	0.3237
DGKG	0.13	3.933	2.032	-3.867	0.07335	1
FLYWCH1	747.875	675.117	711.496	0.149	0.4307	0.7466
UNKL	405.626	463.696	434.661	-0.191	0.5667	0.8278
TBXAS1	5.585	6.785	6.185	-0.261	0.8239	1
PARP12	429.605	263.164	346.384	0.708	0.03843	0.2698
ALDH18A1	1614.812	1198.502	1406.657	0.429	0.08141	0.3754
TARBP1	559.635	612.505	586.07	-0.129	0.7099	0.8928
GATB	312.49	335.798	324.144	-0.106	0.6475	0.8642
MXD1	183.889	209.142	196.516	-0.186	0.5173	0.799
CDK17	1105.754	929.695	1017.724	0.25	0.4483	0.7583
DNAJC25	198.932	192.503	195.717	0.051	0.8399	0.9445
SLC2A3	1339.335	1288.87	1314.102	0.055	0.8021	0.9313
PSD	28.953	36.123	32.538	-0.32	0.5933	0.84
CTDP1	430.064	341.063	385.564	0.336	0.1103	0.4303
YBX3	3013.236	2796.12	2904.678	0.108	0.4849	0.7782
STYK1	10.232	8.823	9.528	0.233	0.8516	1
WNK1	6136.635	4857.726	5497.18	0.337	0.04817	0.2964
CCAR1	1548.246	1561.711	1554.979	-0.013	0.9484	0.9836
OGFR	918.386	734.657	826.521	0.323	0.1407	0.479
GNA15	0.873	0.896	0.884	0.828	0.7885	1
PIGV	343.508	347.957	345.733	-0.019	0.9227	0.9755
PTPRU	792.783	435.826	614.304	0.865	0.08991	0.3918
SNRNP40	471.219	376.896	424.057	0.324	0.1072	0.4241
COL11A1	47.04	93.49	70.265	-0.99	0.2377	0.5954
QSER1	871.075	1117.317	994.196	-0.36	0.05149	0.3063
MPC1	219.67	283.832	251.751	-0.37	0.08644	0.3857
ACAA1	705.453	634.212	669.832	0.153	0.4529	0.7611
BCAT1	1088.621	1605.904	1347.262	-0.561	0.1102	0.4303
HDAC7	3281.658	3111.154	3196.406	0.077	0.6502	0.8651
LZTS1	3.71	6.872	5.291	-0.948	0.4176	1
PRDM6	10.531	31.851	21.191	-1.757	0.03471	0.2568
SPAG4	24.521	19.898	22.209	0.298	0.637	0.8593
NCKAP1	5292.464	6423.249	5857.856	-0.279	0.1019	0.4136
MRPS35	485.236	572.304	528.77	-0.238	0.3414	0.6873
GUCY1B1	439.551	559.318	499.434	-0.347	0.3411	0.6871
SFSWAP	1045.346	1089.775	1067.56	-0.061	0.7756	0.9207
TNK2	366.377	364.83	365.603	0.007	0.9803	0.993
MON2	1607.577	1701.071	1654.324	-0.083	0.7826	0.9232
GPBP1	975.902	1136.802	1056.352	-0.221	0.2223	0.5791
DGAT2	184.279	90.4	137.339	1.03	0.02695	0.2292
ZNF112	100.043	109.378	104.71	-0.128	0.6319	0.8573
CS	2342.21	1899.467	2120.839	0.302	0.1652	0.5145
LTK	0.668	6.593	3.63	-3.218	0.08142	1
MRPS24	953.389	778.439	865.914	0.292	0.2213	0.5783
ELMO2	1282.74	786.435	1034.587	0.706	0.001135	0.04377
WAPL	865.975	888.972	877.474	-0.039	0.8189	0.9388
VMP1	1846.033	1814.096	1830.064	0.025	0.9143	0.9722
APPBP2	1104.28	1176.939	1140.61	-0.093	0.5895	0.8384
POLD1	202.115	214.285	208.2	-0.085	0.7358	0.9025
EIF4B	13078.316	9574.997	11326.656	0.45	0.05925	0.3262
SLC6A16	11.768	14.031	12.899	-0.207	0.8397	0.9445
BICRA	239.071	204.602	221.837	0.233	0.3747	0.7098
SPHK2	284.552	212.891	248.721	0.42	0.1378	0.4751
RPL18	6303.885	5362.794	5833.339	0.233	0.3507	0.6955
CA11	34.519	23.606	29.063	0.536	0.298	0.6509
ISOC2	550.779	374.549	462.664	0.556	0.07785	0.3677
U2AF2	2031.343	1791.038	1911.19	0.182	0.3883	0.7191
EPN1	1601	1499.361	1550.18	0.094	0.5713	0.8296
MED29	1129.869	1058.206	1094.037	0.095	0.6052	0.8464
AHRR	1302.967	1713.889	1508.428	-0.396	0.1312	0.4648
ZNF275	849.001	723.755	786.378	0.231	0.2042	0.5605
MTMR1	721.557	913.243	817.4	-0.341	0.1316	0.4651
GPC1	2151.394	1223.102	1687.248	0.814	0.03144	0.2477
ADCK1	88.923	83.683	86.303	0.088	0.8042	0.9318
HAGH	272.204	296.615	284.409	-0.121	0.7354	0.9025
RNF4	1706.221	1401.024	1553.623	0.284	0.05416	0.3117
CASP8	233.26	261.686	247.473	-0.17	0.4873	0.7793
LIMCH1	174.232	186.029	180.131	-0.088	0.9056	0.9691
INTS13	309.283	375.088	342.185	-0.278	0.209	0.5659
TM7SF3	394.946	789.182	592.064	-0.999	0.02112	0.2049
SPA17	145.793	133.343	139.568	0.118	0.7811	0.9227
TSPAN32	8.282	3.915	6.098	1.026	0.3274	1
CCN5	11925.833	21179.023	16552.428	-0.829	0.09848	0.4081
ST3GAL6	21.92	10.615	16.267	1.06	0.2396	0.5978
ATP2C2	4.539	5.396	4.967	-0.209	0.8525	1
NGFR	0.569	2.528	1.548	-2.055	0.3838	1
CDON	3220.168	4390.801	3805.485	-0.447	0.239	0.5972
TAF2	795.865	795.897	795.881	-0.001	0.9957	0.9987
HIPK2	1534.771	1205.171	1369.971	0.349	0.1999	0.5561
TNPO3	1026.933	1033.075	1030.004	-0.009	0.9535	0.9848
RFXANK	298.679	261.549	280.114	0.189	0.4044	0.7295
TMEM161A	217.575	127.458	172.516	0.776	0.007783	0.1261
LPAR2	75.105	59.585	67.345	0.341	0.3121	0.6641
CTSA	8842.093	6364.714	7603.404	0.474	0.1748	0.5266
SUGP2	2371.923	1988.629	2180.276	0.255	0.1548	0.4995
SLC12A2	429.88	319.67	374.775	0.428	0.1146	0.437
SNX24	301.527	325.225	313.376	-0.11	0.717	0.8947
EYA2	7.292	25.354	16.323	-1.831	0.08449	0.3826
CNN2	7932.722	6499.8	7216.261	0.287	0.2495	0.6071
ABCA7	115.518	123.225	119.371	-0.102	0.8021	0.9313
SNCAIP	14.435	24.767	19.601	-0.786	0.2083	0.5648
DDX20	375.848	282.25	329.049	0.413	0.1217	0.4491
BTBD1	1613.49	1513.989	1563.74	0.092	0.6281	0.8568
FAR2	309.04	247.139	278.09	0.326	0.5014	0.788
BCAS1	257.366	164.745	211.055	0.642	0.2232	0.5803
CHI3L2	36.346	94.127	65.237	-1.371	0.000782	0.03489
SBNO2	1417.921	971.485	1194.703	0.545	0.01315	0.1645
PMS1	269.986	352.1	311.043	-0.386	0.08291	0.3797
HMG20B	796.445	810.259	803.352	-0.025	0.8968	0.9655
CALCRL	12.338	9.646	10.992	0.3	0.7873	0.925
TAF11	200.871	246.011	223.441	-0.294	0.3339	0.6816
ANKS1A	396.017	359.572	377.795	0.14	0.4703	0.7684
AP3D1	3453.159	2569.763	3011.461	0.426	0.05503	0.3141
ZNF76	497.225	433.677	465.451	0.198	0.2523	0.6101
SLC9A3R2	141.783	136.991	139.387	0.046	0.8735	0.9563
NTHL1	41.816	51.845	46.83	-0.309	0.4373	0.7514
UHRF1BP1	317.641	392.845	355.243	-0.307	0.3462	0.6911
GNAI3	1814.05	1964.466	1889.258	-0.115	0.4962	0.7841
IPO5	7505.393	10547.264	9026.328	-0.491	0.1185	0.4446
OAT	3057.336	2945.175	3001.256	0.054	0.7986	0.9301
WDR3	520.665	417.663	469.164	0.317	0.1362	0.4718
PKN2	829.156	1306.899	1068.027	-0.657	0.002774	0.07266
WDR18	232.878	289.771	261.324	-0.318	0.2017	0.5582
TRAM2	9062.936	9520.487	9291.712	-0.071	0.7611	0.9136
NTN1	3849.74	3149.727	3499.733	0.29	0.4012	0.7283
GLP2R	0.843	0.584	0.714	0.352	0.9134	1
MCM10	43.045	80.822	61.934	-0.918	0.09485	0.4014
DGKA	737.736	929.597	833.666	-0.334	0.2714	0.6303
ERBB3	2.119	7.848	4.984	-1.78	0.09766	1
ANKRD44	173.235	136.34	154.788	0.336	0.5466	0.8183
KARS1	1948.108	1701.779	1824.944	0.195	0.4393	0.7531
ADAT1	527.991	423.97	475.981	0.316	0.5204	0.8017
PDIA5	2032.962	1737.553	1885.257	0.226	0.3759	0.711
TBC1D22B	358.853	336.094	347.473	0.094	0.7274	0.8979
NDUFB4	870.967	798.072	834.52	0.126	0.4407	0.7545
SPEN	1892.562	895.634	1394.098	1.079	3.46E-06	0.001287
MYLK	3718.854	4029.481	3874.168	-0.115	0.5985	0.8428
ZC3H15	810.07	810.238	810.154	0	0.9999	1
MAP2K4	684.354	731.067	707.71	-0.096	0.5401	0.8137
PACC1	102.24	49.465	75.853	1.051	0.0007495	0.03481
SLK	1903.105	1692.208	1797.656	0.17	0.3207	0.6699
CYB5R4	416.968	387.088	402.028	0.108	0.5861	0.8366
COL17A1	1.824	0.835	1.33	0.938	0.6736	1
GSTO2	23.298	20.266	21.782	0.196	0.7105	0.8929
SEC61A2	147.997	148.034	148.015	0.003	0.9911	0.9965
TLE2	98.115	72.87	85.493	0.417	0.3998	0.7277
ASB1	1069.081	1276.64	1172.861	-0.257	0.1761	0.5285
FAM107B	375.304	384.268	379.786	-0.032	0.954	0.9848
ME1	522.805	362.682	442.743	0.527	0.1856	0.5385
TBC1D1	673.463	652.615	663.039	0.045	0.8888	0.9618
CDK13	1204.648	1209.981	1207.315	-0.008	0.9653	0.9892
MTHFD2	1064.42	2122.475	1593.447	-0.996	0.04418	0.2871
SLC9A7	1969.092	2945.345	2457.218	-0.581	0.08141	0.3754
FOXJ2	847.808	986.084	916.946	-0.218	0.1656	0.5152
YBX1	12960.104	14526.575	13743.34	-0.165	0.3168	0.6673
PDE4A	605.721	486.833	546.277	0.315	0.1872	0.5401
PPP2R5A	537.764	697.538	617.651	-0.376	0.04747	0.2953
CTNNA2	0.307	1.224	0.765	-1.788	0.5654	1
ELAVL1	1145.627	937.958	1041.793	0.289	0.09057	0.3932
TIE1	3.088	0.871	1.98	1.54	0.4796	1
DIP2B	572.085	526.537	549.311	0.12	0.5933	0.84
SMARCD1	934.272	1041.248	987.76	-0.157	0.4972	0.7851
KDM4A	983.175	999.879	991.527	-0.025	0.903	0.9681
NFYC	537.365	462.888	500.126	0.214	0.2745	0.6323
ZMYND12	11.056	14.534	12.795	-0.402	0.6667	0.8733
SLC9A3	50.247	50.034	50.14	0.015	0.974	0.9915
NGEF	1.347	11.106	6.226	-4.005	0.04297	1
ASPM	225.271	1050.347	637.809	-2.222	2.83E-06	0.001081
ELOVL1	1774.097	1506.152	1640.125	0.236	0.2938	0.6463
POLR1H	114.075	110.675	112.375	0.041	0.8803	0.9582
MPPED2	4.228	25.459	14.844	-2.588	0.01765	0.1869
CLDN18	2.882	5.972	4.427	-1.045	0.3458	1
ZBTB11	466.711	550.228	508.47	-0.236	0.2658	0.6253
ATXN3	408.219	426.072	417.146	-0.063	0.821	0.939
GOLGA5	1481.958	1598.189	1540.073	-0.109	0.6019	0.8446
FGFR2	2.175	5.316	3.745	-1.318	0.4031	1
LRRC40	248.585	296.661	272.623	-0.255	0.2091	0.5659
ISOC1	223.86	133.932	178.896	0.741	0.0386	0.2702
EML1	1060.378	1076.235	1068.307	-0.021	0.9522	0.9845
TRMT11	151.017	202.141	176.579	-0.424	0.113	0.4349
THUMPD1	506.753	518.801	512.777	-0.033	0.8742	0.9563
MSANTD3	833.747	846.07	839.909	-0.021	0.9478	0.9836
KIF26A	0	13.117	6.558	-6.164	0.003506	1
ATG2B	1307.527	1405.834	1356.68	-0.104	0.5461	0.8182
ARFGEF1	1430.366	1756.209	1593.287	-0.296	0.1841	0.537
ZFAT	202.097	203.817	202.957	-0.005	0.9877	0.9958
MTFR1	272.536	277.72	275.128	-0.022	0.9299	0.9775
STAG3	80.891	98.807	89.849	-0.284	0.3265	0.6745
FECH	611.963	609.534	610.748	0.007	0.9763	0.9921
MYO9A	1079.86	1132.507	1106.184	-0.068	0.7668	0.9168
DDX3Y	1171.477	695.017	933.247	0.753	0.709	0.8923
PFKP	957.221	1226.025	1091.623	-0.357	0.0963	0.4042
IDI1	1620.948	675.26	1148.104	1.264	0.03236	0.2503
SP100	2446.547	2329.481	2388.014	0.071	0.7441	0.9059
KLF6	3648.552	4567.195	4107.874	-0.324	0.178	0.5294
PLPP1	1068.144	1746.121	1407.132	-0.709	0.006849	0.1186
NEO1	1487.566	733.291	1110.429	1.022	4.22E-08	4.60E-05
TRAM1	8344.989	6913.254	7629.122	0.271	0.2067	0.5631
PHKA1	56.921	55.021	55.971	0.055	0.9089	0.9706
TNFRSF1A	3326.482	2565.1	2945.791	0.375	0.04252	0.2817
CACNB1	306.361	171.484	238.922	0.841	0.005312	0.1036
EVI5	637.176	592.307	614.742	0.103	0.6872	0.8828
STOML1	246.683	247.564	247.124	-0.006	0.9843	0.9946
PKM	27302.969	25978.137	26640.553	0.072	0.7046	0.89
DHX29	1062.393	1082.72	1072.557	-0.026	0.8991	0.9664
DNTTIP2	624.974	674.299	649.637	-0.11	0.6346	0.8586
METTL22	226.033	281.324	253.679	-0.313	0.2256	0.5837
TP53BP1	2223.951	2253.521	2238.736	-0.02	0.9366	0.9801
TRO	307.883	353.746	330.814	-0.203	0.6062	0.8464
RRP15	200.813	163.895	182.354	0.299	0.3709	0.7081
RHOA	8720.134	10862.442	9791.288	-0.317	0.03094	0.2456
DHX8	1100.717	1020.55	1060.633	0.109	0.531	0.8082
PMS2P4	6.908	10.05	8.479	-0.556	0.5437	1
PRKCZ	6.624	7.061	6.843	-0.126	0.8904	1
ZFY	435.909	235.059	335.484	0.891	0.633	0.8579
IARS2	1835.217	2270.078	2052.648	-0.307	0.05428	0.3121
SYT1	36.302	41.426	38.864	-0.192	0.775	0.9206
NAV3	923.585	1079.02	1001.303	-0.225	0.4858	0.7783
IDH3G	941.029	751.151	846.09	0.325	0.07058	0.3517
ROGDI	123.636	104.087	113.861	0.241	0.4706	0.7686
PDZD4	7.929	5.896	6.912	0.406	0.7294	1
ATP2B3	0.835	0.889	0.862	-0.136	0.9581	1
ROCK1	1583.801	2123.42	1853.61	-0.423	0.0488	0.2988
CBFB	555.537	524.402	539.969	0.084	0.6441	0.863
PDK3	183.872	81.165	132.518	1.179	0.1143	0.4366
HYAL2	490.833	227.062	358.947	1.114	0.0006714	0.03304
HDAC4	406.409	396.646	401.527	0.036	0.9236	0.9755
RASSF1	622.395	564.069	593.232	0.141	0.5553	0.8221
FGFR3	6.814	2.049	4.431	1.947	0.1856	1
IFI35	347.655	244.927	296.291	0.506	0.1571	0.5024
HEATR6	414.034	473.493	443.764	-0.193	0.4881	0.7797
COASY	738.363	697.138	717.75	0.082	0.6033	0.8453
PLEKHH3	282.138	179.993	231.066	0.648	0.02087	0.2038
MEF2A	1812.24	1889.014	1850.627	-0.059	0.7879	0.9251
OTUD5	1173.988	1068.708	1121.348	0.135	0.514	0.7971
TFE3	2324.402	2204.266	2264.334	0.076	0.6667	0.8733
TBC1D25	367.575	362.338	364.956	0.021	0.933	0.9785
ACSL4	4479.296	2701.058	3590.177	0.73	0.05996	0.3284
INPP5A	564.284	565.614	564.949	-0.003	0.9879	0.9959
GPKOW	288.483	257.968	273.226	0.161	0.426	0.7431
GRIPAP1	388.564	447.591	418.077	-0.206	0.4782	0.7735
FTSJ1	612.771	489.895	551.333	0.324	0.09738	0.4062
PRR11	301.693	750.544	526.119	-1.316	0.0007833	0.03489
REEP1	0.349	2.905	1.627	-3.037	0.1625	1
ATP11A	1083.313	726.95	905.131	0.575	0.001878	0.05641
POLR1A	1300.144	852.303	1076.224	0.609	0.01129	0.1518
LAPTM4A	9703.151	7340.369	8521.76	0.403	0.001537	0.05123
TTC7A	1131.898	1285.7	1208.799	-0.184	0.5183	0.7997
IP6K2	807.75	1102.75	955.25	-0.45	0.08098	0.3746
STON1-GTF2A1L	14.95	54.11	34.53	-1.848	0.009661	0.1401
SRBD1	191.984	232.388	212.186	-0.277	0.1723	0.5242
KIF2A	753.701	676.654	715.178	0.156	0.4108	0.734
RASGRP2	7.235	5.476	6.355	0.716	0.5689	1
PSME4	1946.539	2381.501	2164.02	-0.291	0.159	0.5052
IFT80	1291.637	3150.549	2221.093	-1.287	2.16E-06	0.0009985
SIRT2	965.985	719.077	842.531	0.426	0.06062	0.3297
ERLEC1	1333.501	1546.652	1440.076	-0.214	0.3187	0.6683
PPP2R5B	270.965	302.678	286.821	-0.158	0.513	0.7962
PYGM	1.064	1.908	1.486	-0.874	0.6123	1
MAST4	514.707	520.099	517.403	-0.016	0.9502	0.984
SDK2	1.797	6.964	4.38	-1.985	0.1316	1
NUP133	881.469	904.791	893.13	-0.037	0.8644	0.9532
NUCKS1	4146.877	5433.971	4790.424	-0.39	0.02014	0.1995
VPS35	2239.994	2415.155	2327.574	-0.108	0.6696	0.8746
DNAJA2	984.744	1009.415	997.08	-0.035	0.8359	0.943
BCL3	270.444	179.003	224.724	0.601	0.03683	0.2643
KCNAB2	163.099	164.334	163.716	-0.008	0.9825	0.9937
ABCC9	1586.689	1047.782	1317.235	0.599	0.152	0.4951
GAL	42.309	94.764	68.537	-1.164	1	1
CLEC2D	238.541	368.572	303.557	-0.629	0.02143	0.205
FUNDC1	138.27	174.322	156.296	-0.333	0.1505	0.493
MAOB	55.566	129.449	92.507	-1.222	0.2183	0.5753
RORA	702.54	473.392	587.966	0.57	0.07137	0.3536
DRD4	2.509	2.386	2.448	0.097	0.9455	1
TGFBR3	8354.091	10045.45	9199.771	-0.266	0.4569	0.7638
ATP1B3	2223.302	1428.278	1825.79	0.639	0.02073	0.2031
NEDD4	1028.889	1336.529	1182.709	-0.378	0.06241	0.3343
PIGB	220.665	253.587	237.126	-0.199	0.4103	0.7337
MAPK6	1302.831	1159.753	1231.292	0.168	0.4516	0.7603
GNB5	322.834	387.76	355.297	-0.263	0.165	0.5142
RAB27A	445.331	416.135	430.733	0.101	0.6825	0.8811
HDHD5	324.059	220.921	272.49	0.553	0.1049	0.4188
UFD1	981.463	809.959	895.711	0.277	0.08903	0.3901
LRP6	614.746	661.985	638.365	-0.107	0.5092	0.7931
PHRF1	827.854	625.873	726.863	0.404	0.06924	0.3485
ELP1	640.571	880.672	760.621	-0.459	0.009331	0.1374
NUCB2	1211.639	1910.502	1561.07	-0.658	0.05736	0.321
PFN2	1604.325	1564.673	1584.499	0.036	0.9041	0.9681
PTPN3	29.569	8.002	18.786	1.881	0.06175	0.3321
FGF10	6.999	8.863	7.931	-0.334	0.7593	1
SLC44A1	4509.228	4925.221	4717.224	-0.127	0.508	0.792
TMEM260	406.318	423.996	415.157	-0.061	0.8054	0.9324
SMG6	1259.377	1170.422	1214.9	0.105	0.6789	0.8792
EXOC5	1060.628	1358.171	1209.4	-0.357	0.02804	0.2337
CLTCL1	158.002	140.652	149.327	0.176	0.5637	0.8267
FGF22	1.101	1.809	1.455	-0.67	0.7993	1
FSTL3	527.165	496.968	512.066	0.085	0.8182	0.9388
DGCR2	1675.406	895.993	1285.699	0.904	0.000705	0.03393
RNF126	549.908	328.006	438.957	0.744	0.002984	0.07597
MNT	786.651	561.788	674.219	0.487	0.02057	0.2024
ZXDC	399.505	442.124	420.815	-0.147	0.4578	0.7639
JMJD6	406.833	291.529	349.181	0.481	0.04197	0.28
POLB	92.914	115.036	103.975	-0.307	0.4613	0.7649
WIPI1	4064.182	3222.319	3643.25	0.335	0.08255	0.3787
FRMPD1	0.698	1.954	1.326	-1.487	0.6627	1
GBA2	691.996	573.212	632.604	0.272	0.179	0.531
NDST1	8514.508	8285.048	8399.778	0.039	0.9027	0.9681
ASNS	367.082	1107.874	737.478	-1.594	0.1554	0.5
AP3M2	316.026	271.428	293.727	0.221	0.3665	0.7068
ST6GALNAC2	0.954	0.827	0.89	0.188	0.9507	1
PABPC1	21297.563	14672.7	17985.131	0.538	0.0001272	0.01337
TESK2	79.617	111.177	95.397	-0.481	0.1741	0.5258
CFAP20	446.521	383.334	414.928	0.219	0.2458	0.6039
CSNK2A2	942.103	1195.591	1068.847	-0.345	0.1799	0.5319
PTPN21	1073.2	1010.72	1041.96	0.086	0.7124	0.8932
EIF2B3	260.702	313.082	286.892	-0.262	0.2012	0.5579
CAMK2A	14.076	11.211	12.644	0.297	0.7142	0.8934
TCOF1	599.126	465.233	532.179	0.364	0.2155	0.5718
CDC42	4043.929	4005.045	4024.487	0.014	0.9252	0.9761
OSBPL3	2158.961	2489.078	2324.02	-0.205	0.5255	0.8044
RAD18	177.301	309.255	243.278	-0.807	0.0004663	0.0275
ATP2B1	3343.831	1693.448	2518.64	0.981	0.0005254	0.02929
NCK2	542.134	429.434	485.784	0.337	0.08064	0.3745
MAP4K4	9384.394	8915.018	9149.706	0.074	0.7425	0.9055
MGAT4A	13.476	3.574	8.525	1.847	0.1343	1
RPL31	7098.381	7618.763	7358.572	-0.102	0.6161	0.8508
WDR1	6304.438	4573.46	5438.949	0.463	0.003732	0.08769
SNX13	1016.405	1132.559	1074.482	-0.156	0.4113	0.7345
ARHGAP10	405.533	509.346	457.44	-0.329	0.1798	0.5319
RPS6KA2	4087.16	4773.335	4430.247	-0.224	0.5497	0.8194
ING3	187.146	264.911	226.028	-0.502	0.1226	0.4501
VASH1	186.955	226.031	206.493	-0.275	0.3697	0.7075
LMCD1	1459.125	1408.994	1434.059	0.05	0.9144	0.9722
BUD23	522.31	466.255	494.283	0.163	0.3469	0.6915
SEL1L	4112.159	4451.213	4281.686	-0.114	0.5023	0.789
TRIP13	210.864	391.359	301.111	-0.895	0.004411	0.09425
ATP6AP1	1701.293	1233.115	1467.204	0.465	0.04775	0.2957
TCF3	1316.194	1273.642	1294.918	0.047	0.7916	0.9271
TRIB2	286.403	174.434	230.418	0.723	0.04553	0.2908
DAZAP1	1232.991	1074.41	1153.701	0.198	0.2253	0.5836
MBD3	1135.581	1009.97	1072.776	0.169	0.4266	0.7434
HLTF	615.182	806.116	710.649	-0.389	0.05396	0.3112
FAM50A	1002.361	767.193	884.777	0.386	0.09959	0.41
FAM3A	450.561	362.778	406.67	0.312	0.1223	0.4497
CPSF1	1507.235	1219.279	1363.257	0.306	0.3575	0.7004
MYO3B	82.145	44.137	63.141	0.894	0.1818	0.534
CYBRD1	18159.284	17100.784	17630.034	0.087	0.7612	0.9136
PDCD2	660.197	678.71	669.453	-0.039	0.8351	0.9427
SLC6A15	820.47	495.564	658.017	0.729	0.1832	0.5358
RDH11	1061.834	705.216	883.525	0.591	0.09316	0.3977
PRKACA	1374.036	1392.089	1383.062	-0.019	0.9173	0.973
ADGRL1	202.202	199.401	200.801	0.019	0.9384	0.9809
ACTN1	7498.109	4586.288	6042.198	0.709	0.005378	0.1041
ZFYVE26	1105.866	734.292	920.079	0.59	0.09598	0.4036
RPS6KA6	97.69	145.185	121.437	-0.575	0.4152	0.7366
EPN2	777.787	716.875	747.331	0.117	0.4503	0.7595
PTPN18	440.538	527.64	484.089	-0.26	0.152	0.4951
LIMS2	82.842	80.928	81.885	0.038	0.9571	0.9861
SPEG	1215.11	899.794	1057.452	0.433	0.1319	0.466
LNX1	938.929	1084.624	1011.776	-0.208	0.5681	0.8282
ALDH3A2	1071.474	1097.23	1084.352	-0.034	0.8845	0.9604
TFRC	3369.209	2113.107	2741.158	0.673	0.05019	0.3023
SREBF1	1513.474	529.859	1021.666	1.514	0.007989	0.1273
TRPC5	5.497	0.263	2.88	3.963	0.03439	1
AFF4	3790.795	3287.464	3539.129	0.205	0.2738	0.6314
UBE2D1	687.272	579.262	633.267	0.248	0.2039	0.5604
PALS1	496.532	599.593	548.063	-0.272	0.2185	0.5755
RHOBTB1	608.917	500.951	554.934	0.281	0.401	0.7283
SMC1A	1160.304	1622.107	1391.206	-0.483	0.07088	0.3525
HSD17B10	359.847	297.255	328.551	0.277	0.1871	0.5401
MARK2	407.318	339.374	373.346	0.262	0.245	0.6032
HMMR	89.521	307.99	198.755	-1.783	0.0009623	0.0396
CHFR	575.106	527.82	551.463	0.125	0.5487	0.8194
TRHDE	4.46	30.666	17.563	-2.722	0.02519	0.2216
P4HA2	2722.525	2381.241	2551.883	0.193	0.4775	0.7732
NFATC3	484.496	491.698	488.097	-0.021	0.9182	0.9733
TRNT1	222.334	249.339	235.836	-0.164	0.4564	0.7636
ACADVL	4970.243	5233.019	5101.631	-0.074	0.7948	0.9281
STK10	1141.073	836.799	988.936	0.448	0.04977	0.3007
FBXW11	1529.719	1367.79	1448.755	0.161	0.2505	0.6079
ACAP1	21.585	31.422	26.503	-0.508	0.5572	0.8234
CRMP1	621.799	551.589	586.694	0.173	0.5817	0.8344
EVC	2593.521	2821.989	2707.755	-0.122	0.6416	0.8617
DERL2	469.01	587.479	528.245	-0.324	0.06026	0.3291
SIDT1	0.925	0.998	0.961	-0.096	0.9689	1
NDE1	290.544	492.295	391.419	-0.763	0.009221	0.1366
IRAG1	180.318	252.021	216.17	-0.483	0.4891	0.7797
TMEM38A	20.113	21.034	20.573	-0.033	0.9562	0.9857
AP1M1	1692.598	1658.894	1675.746	0.029	0.8958	0.9649
PVR	559.746	630.347	595.046	-0.172	0.5052	0.7901
XRCC1	368.153	417.988	393.071	-0.183	0.5233	0.8034
SCARB1	295.853	150.053	222.953	0.979	0.02562	0.2235
CYP2W1	0.84	0.933	0.887	0.381	0.9032	1
MCM2	355.345	437.181	396.263	-0.298	0.2255	0.5837
MOV10L1	56.977	77.553	67.265	-0.448	0.2497	0.6073
PANX2	56.351	59.537	57.944	-0.088	0.8176	0.9384
SELENOO	293.363	199.393	246.378	0.559	0.02679	0.2288
TP63	71.678	29.583	50.631	1.275	0.05114	0.305
ALPK1	436.655	535.244	485.949	-0.294	0.1576	0.5031
PDE8A	697.087	675.413	686.25	0.045	0.8472	0.9472
CLCN4	126.682	81.447	104.064	0.644	0.2117	0.5688
NLE1	314.717	271.747	293.232	0.212	0.468	0.7678
SDHA	1759.298	1774.526	1766.912	-0.013	0.9358	0.9798
SMARCE1	2268.13	2302.46	2285.295	-0.022	0.9268	0.9767
GSDMB	133.207	192.134	162.671	-0.527	0.04591	0.2909
KDM5A	982.089	902.395	942.242	0.122	0.6482	0.8642
ADAM11	18.45	6.375	12.412	1.555	0.05006	0.3017
PPP2R3A	1308.934	2369.464	1839.199	-0.857	0.0002261	0.01832
FERMT2	2830.996	3479.369	3155.183	-0.298	0.1849	0.5381
PTGS2	897.427	153.901	525.664	2.544	0.02371	0.215
IGF2BP2	2093.006	1356.037	1724.521	0.626	2.96E-05	0.005658
MAP3K13	243.285	265.716	254.501	-0.129	0.6105	0.8485
ST6GAL1	31.817	27.183	29.5	0.218	0.72	0.8953
FRY	603.804	973.835	788.819	-0.688	0.1494	0.4921
PICALM	4429.679	3910.081	4169.88	0.18	0.346	0.6911
NSF	1897.325	1523.876	1710.6	0.316	0.1167	0.4412
GLI2	31.291	40.672	35.981	-0.386	0.4625	0.7659
CLASP1	1463.734	1414.401	1439.068	0.049	0.7621	0.9141
MRPS34	419.878	386.514	403.196	0.119	0.5927	0.8395
NOTCH3	386.465	172.255	279.36	1.167	0.001579	0.05139
CLNS1A	936.646	1042.077	989.362	-0.154	0.3755	0.7105
PPP2R2C	0.684	4.783	2.734	-2.721	0.3526	1
TEAD2	579.847	341.626	460.736	0.763	0.03713	0.2645
EED	164.416	201.658	183.037	-0.295	0.1836	0.5366
TSG101	1561.754	1182.473	1372.113	0.401	0.0176	0.1868
NCBP3	818.037	1038.123	928.08	-0.344	0.06977	0.3495
ATP2A3	22.479	28.298	25.388	-0.327	0.6217	0.8534
CA12	2828.345	2054.649	2441.497	0.461	0.4346	0.7489
MGLL	4098.23	3081.698	3589.964	0.411	0.1386	0.4762
NTN4	123.286	93.205	108.245	0.404	0.5259	0.8044
BCS1L	217.413	235.247	226.33	-0.119	0.6376	0.8595
NUAK1	710.315	610.72	660.518	0.219	0.3618	0.7035
DPP8	855.337	1063.25	959.293	-0.314	0.04493	0.2891
SLC24A1	302.037	420.963	361.5	-0.48	0.1183	0.4445
ZNF532	2183.736	2187.713	2185.725	-0.003	0.9894	0.9965
SCARF1	13.939	15.714	14.826	-0.165	0.8221	0.9395
LMAN1	5275.189	5191.209	5233.199	0.023	0.9376	0.9805
HACD3	1820.526	1409.306	1614.916	0.37	0.1367	0.4728
IPCEF1	0.524	4.25	2.387	-2.926	0.1212	1
ZZEF1	1839.696	1637.305	1738.5	0.169	0.3064	0.6597
ENO1	13236.474	13057.347	13146.91	0.02	0.9066	0.9695
SLC12A1	9.025	10.351	9.688	-0.382	0.7607	1
MYDGF	1291.309	1127.845	1209.577	0.195	0.3411	0.6871
ANO8	168.067	167.733	167.9	-0.002	0.9947	0.9984
TUBE1	311.568	430.983	371.276	-0.47	0.1517	0.4947
ARHGEF10L	774.403	484.447	629.425	0.677	0.0006772	0.03315
TXK	2	1.209	1.605	0.492	0.7932	1
TACR2	10.495	7.316	8.905	0.534	0.518	1
ACTR6	171.966	266.686	219.326	-0.636	0.01118	0.151
TIPIN	56.73	65.451	61.091	-0.209	0.5044	0.79
SRI	1313.527	1154.236	1233.882	0.187	0.3421	0.6884
EIF4G3	3274.181	2753.119	3013.65	0.25	0.1827	0.5354
NUP37	240.739	328.273	284.506	-0.45	0.04253	0.2817
SEMA3A	1819.223	1679.397	1749.31	0.116	0.8433	0.9458
GTSE1	141.53	387.102	264.316	-1.457	0.009196	0.1365
SEMA3C	6821.499	10923.215	8872.357	-0.679	0.1343	0.4695
TTC38	400.89	336.344	368.617	0.254	0.3051	0.6582
ACAT1	1123.17	1223.958	1173.564	-0.124	0.6519	0.866
GRAMD4	347.373	176.723	262.048	0.974	0.03708	0.2644
CELSR1	11.032	8.07	9.551	0.396	0.7406	1
ZNF638	1680.94	1898.307	1789.623	-0.176	0.2669	0.626
SLC25A40	222.196	362.376	292.286	-0.706	0.01253	0.1611
TIMM21	198.799	247.112	222.956	-0.314	0.1177	0.4431
ADD2	21.767	54.339	38.053	-1.301	0.1471	0.4885
RASAL2	1240.647	1203.709	1222.178	0.043	0.9059	0.9693
VPS9D1	458.89	383.515	421.202	0.257	0.2293	0.5867
ZNF37A	421.198	472.299	446.749	-0.166	0.4374	0.7514
MARK3	1506.78	1467.924	1487.352	0.037	0.8518	0.9486
SLC25A3	6833.406	7682.128	7257.767	-0.169	0.3823	0.7154
FNDC3B	5969.886	4099.199	5034.542	0.542	0.02413	0.2172
FOSL2	3791.989	2769.755	3280.872	0.453	0.01346	0.1653
FRYL	598.631	853.979	726.305	-0.514	0.01823	0.1901
TMEM131	1786.71	2089.756	1938.233	-0.226	0.1822	0.5347
FSCN1	3691.569	2771.805	3231.687	0.413	0.1778	0.5294
ACTB	66848.743	48712.003	57780.373	0.457	0.01184	0.1559
MOCOS	330.543	797.685	564.114	-1.272	0.01514	0.1742
PLD1	576.199	605.183	590.691	-0.071	0.8524	0.9489
WDR62	76.061	154.309	115.185	-1.042	0.06739	0.3453
DLG1	1092.327	1037.355	1064.841	0.074	0.7244	0.8965
RAB7A	6322.686	4366.68	5344.683	0.534	0.03252	0.2506
BCAP29	1374.133	1633.511	1503.822	-0.249	0.3147	0.6653
SEC31B	342.964	286.873	314.918	0.26	0.2179	0.5748
SART3	745.093	699.783	722.438	0.09	0.6587	0.8684
TUBA3D	3.379	1.355	2.367	1.298	0.3681	1
EXOSC7	346.165	336.919	341.542	0.038	0.852	0.9487
KIFAP3	929.88	893.339	911.61	0.059	0.7664	0.9166
MKRN2	852.041	1001.659	926.85	-0.234	0.1594	0.5059
MCM6	683.185	827.282	755.234	-0.275	0.1819	0.534
REXO2	1761.796	1975.255	1868.526	-0.165	0.4744	0.7718
RBM7	613.897	582.331	598.114	0.075	0.6927	0.8844
RBMS2	1208.221	1375.216	1291.719	-0.187	0.3177	0.6678
BAZ2A	2646.096	2166.282	2406.189	0.289	0.04165	0.2789
PTPN23	1015.123	786.301	900.712	0.369	0.09068	0.3934
MLH1	711.537	760.362	735.949	-0.096	0.7504	0.9087
UNG	398.74	371.303	385.021	0.104	0.666	0.873
FMO4	97.139	103.79	100.465	-0.091	0.8292	0.9413
KLHL20	516.675	491.9	504.287	0.071	0.7037	0.8896
RGS11	96.731	95.181	95.956	0.027	0.96	0.9872
SLC46A1	219.699	145.148	182.423	0.597	0.08512	0.3847
PLXNA2	40.277	43.854	42.065	-0.133	0.7892	0.9259
SPAG5	213.589	541.099	377.344	-1.345	0.002854	0.07402
ANKRD13A	3616.962	6553.377	5085.169	-0.858	0.03224	0.2499
ACACB	273.363	341.256	307.31	-0.317	0.2865	0.6408
TRAF4	297.228	189.534	243.381	0.649	0.04447	0.2877
PAG1	317.441	142.787	230.114	1.154	0.005368	0.1041
GPATCH1	107.25	181.19	144.22	-0.758	0.001743	0.05422
ICAM3	103.543	83.81	93.676	0.306	0.3327	0.6807
NT5C2	1778.165	1616.261	1697.213	0.139	0.5465	0.8183
MCAM	17.001	7.218	12.109	1.166	0.1574	0.5028
GPC4	1035.944	567.979	801.961	0.868	0.01492	0.1732
MBNL3	446.254	388.456	417.355	0.202	0.4209	0.7402
RAP1GAP	8.779	7.933	8.356	0.197	0.8881	1
XAB2	608.044	582.714	595.379	0.06	0.7498	0.9086
ARHGEF1	1029.863	847.814	938.839	0.281	0.1838	0.5367
STXBP2	45.315	7.138	26.227	2.731	0.003317	0.08173
MAP2K7	610.562	534.392	572.477	0.192	0.2638	0.6235
DGKD	226.377	136.166	181.272	0.735	0.0273	0.2312
CTTNBP2	8.812	5.418	7.115	0.732	0.5491	1
RARB	2.463	0.68	1.572	1.894	0.3149	1
TOP2B	2135.382	2624.203	2379.792	-0.297	0.1017	0.4135
TM9SF3	3994.447	3701.601	3848.024	0.11	0.4681	0.7678
NFKB2	697.406	458.848	578.127	0.603	0.07175	0.3543
UBE2T	106.357	185.694	146.025	-0.807	0.01281	0.1627
PPP1R12B	665.51	628.057	646.784	0.083	0.8382	0.9438
DNAJC10	2806.899	4436.987	3621.943	-0.661	0.01296	0.1638
GTF3C1	2218.242	2048.413	2133.328	0.115	0.3882	0.7191
IL4R	1265.048	621.798	943.423	1.026	0.005512	0.1058
USP33	1943.787	1943.768	1943.777	0	0.9994	0.9999
PAK3	49.234	88.201	68.717	-0.84	0.2884	0.6422
CAPN6	2.387	1.414	1.9	0.764	0.6738	1
SNRPA	583.681	735.552	659.617	-0.334	0.06878	0.3485
EXOSC5	75.649	64.762	70.206	0.223	0.5591	0.8244
DYNC1I2	2311.83	2266.618	2289.224	0.029	0.8555	0.95
APBB1IP	237.089	659.199	448.144	-1.476	0.01066	0.1461
LRCH4	411.594	295.833	353.713	0.477	0.04196	0.28
FAM76B	301.725	366.357	334.041	-0.282	0.3052	0.6582
SIRT6	177.802	159.693	168.747	0.158	0.5628	0.8262
POLD3	359.242	394.63	376.936	-0.137	0.6061	0.8464
ACTN2	26.861	5.68	16.271	2.233	0.1778	0.5294
CAPZB	4306.54	4890.477	4598.509	-0.183	0.3033	0.6574
GPR137B	409.999	367.779	388.889	0.158	0.4656	0.7666
NAALAD2	43.049	63.72	53.385	-0.575	0.1954	0.5505
JADE1	961.441	1374.561	1168.001	-0.516	0.2117	0.5688
SLC25A43	912.092	1037.052	974.572	-0.185	0.3971	0.7262
UBE2A	1273.197	1437.73	1355.464	-0.175	0.252	0.6099
FGFR1	10947.008	5025.382	7986.195	1.123	0.002372	0.06588
SMC1B	2.065	3.775	2.92	-0.875	0.5972	1
FBLN1	44140.404	30325.32	37232.862	0.542	0.009093	0.1355
ITGA8	250.674	199.421	225.047	0.329	0.3896	0.7203
MAP2	72.205	129.493	100.849	-0.849	0.2027	0.559
PIAS2	397.366	446.081	421.723	-0.165	0.3734	0.7092
AMPH	518.283	455.589	486.936	0.184	0.4803	0.7753
ARAF	744.83	623.344	684.087	0.257	0.134	0.469
MCCC1	297.877	422.709	360.293	-0.504	0.07794	0.3679
FAP	10894.208	7945.048	9419.628	0.455	0.0345	0.2565
NEBL	1.733	1.182	1.458	0.392	0.8653	1
ACER3	638.747	560.369	599.558	0.19	0.2297	0.5869
UBE2K	1114.621	1185.284	1149.952	-0.089	0.6516	0.866
PIK3C3	957.801	843.382	900.591	0.182	0.2948	0.6475
N4BP2	203.944	348.724	276.334	-0.775	0.0004009	0.0252
TIGAR	234.106	280.635	257.371	-0.261	0.4848	0.7782
TULP3	1613.704	1752.104	1682.904	-0.119	0.5671	0.8278
SYNJ2	1684.236	2201.097	1942.667	-0.386	0.1047	0.4188
ADCY2	2.354	4.539	3.446	-0.962	0.4488	1
PPP2R5C	1952.83	2133.982	2043.406	-0.128	0.3591	0.7017
PMS2P1	163.67	149.47	156.57	0.125	0.6517	0.866
GNB1	8066.958	6389.598	7228.278	0.336	0.01342	0.1653
HOXA9	313.713	289.824	301.769	0.114	0.7234	0.8959
EDN1	154.654	27.484	91.069	2.491	1	1
MLLT10	873.434	989.571	931.502	-0.18	0.3367	0.6838
ZCWPW1	74.074	114.118	94.096	-0.626	0.09783	0.4071
ADCYAP1R1	0.794	1.01	0.902	-0.19	0.9432	1
ITM2A	3.752	0	1.876	4.32	0.13	1
NRDC	3036.745	3604.403	3320.574	-0.247	0.1916	0.5463
VDAC3	1049.439	1257.379	1153.409	-0.26	0.1999	0.5561
PCM1	1969.785	2128.051	2048.918	-0.112	0.7024	0.8889
TNRC6C	231.49	274.808	253.149	-0.249	0.4013	0.7283
CBFA2T2	626.934	489.495	558.215	0.356	0.06135	0.331
BRINP1	555.573	439.476	497.524	0.339	0.5618	0.8255
ITCH	1660.373	1838.077	1749.225	-0.147	0.4346	0.7489
TP53INP2	358.016	280.579	319.297	0.35	0.2035	0.5597
SDF4	3467.53	3039.284	3253.407	0.19	0.4319	0.7468
MYH7B	3.568	10.044	6.806	-1.535	0.1665	1
TOLLIP	1139.078	596.777	867.928	0.934	0.0001528	0.01496
UBE2D4	256.568	317.194	286.881	-0.308	0.4005	0.7279
CLUL1	1.782	5.399	3.59	-1.779	0.3084	1
RUNX1T1	867.52	725.981	796.75	0.256	0.3368	0.6838
CDH17	1.031	0.246	0.639	1.584	0.629	1
THOC1	288.799	396.263	342.531	-0.456	0.01277	0.1626
FKBP7	561.091	724.168	642.629	-0.37	0.05024	0.3023
OSBPL6	76.443	125.515	100.979	-0.722	0.1417	0.4802
SLC1A3	1666.124	994.036	1330.08	0.745	0.1322	0.4664
XRCC5	4366.707	4438.324	4402.515	-0.024	0.9105	0.9712
LXN	38.356	95.039	66.697	-1.313	0.02281	0.2113
SP140	5.736	5.225	5.48	0.197	0.9031	1
MKNK1	505.444	676.271	590.857	-0.42	0.03248	0.2504
TNS1	6113.163	5194.824	5653.994	0.235	0.1563	0.502
REXO1	527.837	338.793	433.315	0.641	0.002453	0.06727
SAR1A	4600.613	3966.722	4283.667	0.214	0.1901	0.5446
CDC14A	51.58	45.983	48.782	0.158	0.7157	0.8943
RAPGEF3	91.748	99.977	95.862	-0.12	0.7449	0.9062
CEACAM1	1.442	1.879	1.66	-0.607	0.7505	1
SENP1	448.974	425.43	437.202	0.078	0.7875	0.925
CIC	2225.282	1438.879	1832.08	0.629	0.03299	0.2514
LIPE	18.06	29.725	23.892	-0.684	0.3711	0.7081
FDFT1	3107.486	1801.089	2454.287	0.787	0.0978	0.4071
PAFAH1B3	88.6	83.026	85.813	0.091	0.8467	0.947
OPHN1	322.601	256.507	289.554	0.331	0.3728	0.709
KIF22	246.695	449.302	347.998	-0.866	0.02013	0.1995
CARMIL1	293.389	344.626	319.008	-0.232	0.3963	0.7261
PGM1	879.789	782.493	831.141	0.169	0.4201	0.7399
DDX1	1405.968	1871.963	1638.965	-0.413	0.01127	0.1517
DNM2	2205.426	2041.659	2123.542	0.111	0.455	0.7621
EPB41L2	3199.787	4080.566	3640.177	-0.351	0.2895	0.6432
RIMS1	24.213	12.385	18.299	1.023	0.281	0.6368
MOXD1	7791.106	8945.173	8368.14	-0.199	0.6563	0.8672
STX7	1051.565	1257.326	1154.445	-0.258	0.2924	0.645
RABL2B	516.483	489.771	503.127	0.078	0.6768	0.8782
KEAP1	1101.415	883.221	992.318	0.318	0.04136	0.2788
DDX43	35.618	5.785	20.701	2.618	0.09628	0.4042
PTPRH	9.212	9.181	9.197	-0.066	0.9397	1
DCT	3.059	10.505	6.782	-1.751	0.1153	1
SLC35C2	801.361	696.609	748.985	0.203	0.3192	0.6685
CRYBG3	558.877	526.285	542.581	0.084	0.7597	0.913
RFX3	93.009	144.756	118.883	-0.64	0.088	0.388
RIF1	809.114	1078.379	943.746	-0.414	0.06205	0.333
RAB21	631.118	784.794	707.956	-0.314	0.1533	0.4969
SLC4A4	95.116	107.981	101.548	-0.185	0.7872	0.925
SMARCA2	4086.465	4367.374	4226.92	-0.096	0.7668	0.9168
RDH8	1.487	0.625	1.056	0.976	0.6602	1
SESN1	346.114	494.871	420.492	-0.516	0.07476	0.3607
MID2	162.507	180.966	171.737	-0.159	0.7079	0.8916
COL5A3	1039.635	1221.434	1130.534	-0.233	0.8028	0.9313
SRCAP	2192.448	1494.131	1843.289	0.553	0.001118	0.04358
PUM3	458.176	404.5	431.338	0.181	0.4324	0.747
CNOT4	496.791	444.925	470.858	0.16	0.3992	0.7276
PSEN1	1457.659	1565.768	1511.714	-0.103	0.5289	0.8063
CPOX	328.409	287.268	307.839	0.193	0.3431	0.689
CLDND1	706.949	757.294	732.121	-0.099	0.6903	0.884
MOK	232.158	169.82	200.989	0.452	0.3356	0.6829
HSP90AA1	8303.271	7317.287	7810.279	0.182	0.3455	0.6908
RBL1	177.776	304.634	241.205	-0.78	0.002664	0.0715
DLGAP4	1849.493	1721.073	1785.283	0.104	0.5035	0.7898
IGSF9B	5.448	45.382	25.415	-3.213	0.007828	0.1262
CROCCP3	75.406	128.732	102.069	-0.777	0.08601	0.3851
NDC80	120.312	423.077	271.694	-1.815	0.0008664	0.03715
AP4E1	481.741	569.265	525.503	-0.241	0.2926	0.645
RSBN1	313.746	237.597	275.671	0.398	0.08271	0.3791
MAGI3	226.039	361.814	293.926	-0.68	0.0005944	0.03115
CXCL2	243.193	23.397	133.295	3.37	0.041	0.2788
AFP	2.441	1.116	1.779	1.162	0.4734	1
COL4A4	356.186	242.884	299.535	0.553	0.614	0.8501
TCF7	162.042	209.814	185.928	-0.37	0.2799	0.6362
OSTM1	606.585	379.714	493.15	0.677	0.05666	0.3203
IMPG2	9.711	15.637	12.674	-0.697	0.371	0.7081
PCNP	1769.649	2443.91	2106.779	-0.466	0.0007835	0.03489
EXD2	377.012	407.896	392.454	-0.115	0.5254	0.8044
ARG2	41.788	71.923	56.856	-0.803	0.1124	0.4336
MEF2C	118.308	155.176	136.742	-0.397	0.1915	0.5463
PTPRC	1.928	0.248	1.088	2.452	0.3142	1
UBA5	825.666	809.422	817.544	0.03	0.8867	0.9612
STK17B	790.683	714.374	752.529	0.146	0.6302	0.8569
CDC14B	4206.403	3676.263	3941.333	0.194	0.2058	0.5616
ZNF510	302.126	369.485	335.806	-0.296	0.3685	0.7075
ZNF506	179.749	254.225	216.987	-0.499	0.04406	0.2866
JMJD4	197.849	156.566	177.207	0.343	0.2124	0.5688
DUSP12	265.563	271.225	268.394	-0.03	0.898	0.9661
AACS	554.798	394.095	474.446	0.493	0.1779	0.5294
DELE1	1323.025	888.255	1105.64	0.575	0.003338	0.08203
CADPS2	68.54	122.126	95.333	-0.827	0.05681	0.3203
PCDHB4	14.182	12.723	13.452	0.118	0.9039	0.9681
PCDHA6	2.493	2.174	2.334	0.145	0.9406	1
PCDHGA2	81.931	71.512	76.721	0.194	0.6481	0.8642
HSPB11	295.418	279.857	287.638	0.076	0.7193	0.8953
PHLPP1	231.848	318.312	275.08	-0.457	0.1098	0.4299
ATP8B1	3090.041	3641.161	3365.601	-0.237	0.6373	0.8593
SMARCD3	233.04	204.573	218.806	0.187	0.5252	0.8044
WDR70	503.891	576.446	540.169	-0.192	0.3433	0.6892
FYB1	40.668	30.546	35.607	0.43	0.6385	0.8599
MPP4	35.856	92.509	64.182	-1.372	0.0326	0.2508
STRADB	934.74	791.853	863.297	0.241	0.2296	0.5869
BZW1	5421.812	4086.722	4754.267	0.408	0.146	0.4867
PGR	2.912	2.856	2.884	0.029	0.9831	1
C1QTNF3	39.143	67.238	53.19	-0.784	0.02309	0.2123
ME2	455.368	553.849	504.609	-0.282	0.1552	0.4997
C5orf22	359.296	327.595	343.446	0.131	0.6051	0.8464
CCNT2	724.157	719.454	721.806	0.009	0.963	0.9882
FAM135A	229.913	278.236	254.075	-0.276	0.3965	0.7261
EPB41L3	1972.257	1825.562	1898.91	0.112	0.573	0.831
COBLL1	224.358	261.913	243.136	-0.222	0.7124	0.8932
DLG3	52.771	81.679	67.225	-0.633	0.2007	0.5573
KCNK2	6340.196	7285.22	6812.708	-0.201	0.4893	0.7797
SERTAD4	80.837	84.602	82.72	-0.068	0.9071	0.9695
TRAF5	369.315	350.375	359.845	0.078	0.684	0.8818
MRPL22	255.216	264.131	259.673	-0.05	0.8559	0.9502
GEMIN5	409.074	344.49	376.782	0.248	0.3241	0.6728
NFE2L1	5686.724	5057.843	5372.283	0.169	0.5332	0.8093
GSK3B	1773.716	1243.538	1508.627	0.512	0.005931	0.1094
ITGB5	8898.272	6014.507	7456.389	0.565	0.04828	0.2967
ERC1	1722.167	1575.004	1648.585	0.129	0.4415	0.755
XPO1	3641.233	4125.059	3883.146	-0.18	0.2117	0.5688
RNF13	971.27	1000.462	985.866	-0.043	0.8452	0.9465
TRPM3	6.738	4.008	5.373	0.743	0.466	1
PALB2	296.852	231.197	264.025	0.362	0.2293	0.5867
DOP1A	410.249	448.12	429.184	-0.125	0.6502	0.8651
LYRM2	493.337	646.737	570.037	-0.391	0.08216	0.3779
BCKDHB	207.582	418.156	312.869	-1.014	0.00162	0.052
KAT6A	1380.72	1220.098	1300.409	0.178	0.3715	0.7085
TUT7	1270.637	1152.812	1211.725	0.14	0.6296	0.8569
ULK2	835.636	961.279	898.457	-0.202	0.4875	0.7795
TNPO1	3103.488	3368.836	3236.162	-0.118	0.4831	0.777
PLOD1	5194.879	4172.374	4683.626	0.316	0.2691	0.6286
P2RX5	6.75	2.871	4.81	1.3	0.4953	1
ITGAE	168.246	196.446	182.346	-0.223	0.3825	0.7157
DIS3	1074.516	1061.343	1067.929	0.018	0.9201	0.9741
PIBF1	357.463	275.959	316.711	0.372	0.1463	0.4873
TDRD3	163.909	221.232	192.57	-0.437	0.1535	0.4971
NUFIP1	143.694	110.311	127.002	0.383	0.1728	0.5246
PDS5B	715.942	720.77	718.356	-0.009	0.9703	0.9905
OXCT1	462.867	831.275	647.071	-0.845	6.08E-05	0.008663
RRAGB	234.451	189.201	211.826	0.31	0.2857	0.6398
CYLD	935.622	1021.373	978.498	-0.126	0.5582	0.8241
SLC27A5	58.915	31.444	45.18	0.904	0.01321	0.1645
ZNF324	180.469	144.576	162.523	0.326	0.3976	0.7264
ZNF671	53.046	69.844	61.445	-0.402	0.4236	0.742
ZNF416	93.681	97.156	95.418	-0.05	0.8746	0.9563
ZNF586	73.568	87.561	80.565	-0.259	0.4082	0.7318
ZNF446	186.467	150.934	168.701	0.302	0.3171	0.6675
ZNF264	352.317	376.502	364.409	-0.098	0.6572	0.8677
RPS5	7952.699	7209.899	7581.299	0.141	0.5359	0.8114
FAT1	6780.864	4348.001	5564.432	0.641	0.00101	0.04072
YTHDC1	986.991	1199.582	1093.286	-0.282	0.1855	0.5385
CHMP2B	715.131	817.222	766.177	-0.192	0.2619	0.6215
SMAP2	628.935	621.539	625.237	0.017	0.9277	0.9767
PPIE	431.731	499.343	465.537	-0.213	0.3098	0.6626
ZMPSTE24	1067.011	1179.085	1123.048	-0.143	0.5014	0.788
STARD7	1966.551	1654.154	1810.353	0.25	0.1408	0.479
NOA1	484.142	494.279	489.211	-0.03	0.8894	0.962
REST	603.263	597.546	600.404	0.013	0.9507	0.9842
HAL	1.976	0.454	1.215	1.886	0.5078	1
SSH1	3472.079	2260.288	2866.184	0.619	0.01431	0.1704
GSTP1	2914.372	2781.683	2848.028	0.067	0.7022	0.8889
APLP2	32842.276	31177.78	32010.028	0.075	0.7231	0.8959
FAM234B	217.677	129.833	173.755	0.745	0.001774	0.0544
WBP11	966.632	882.857	924.745	0.13	0.5383	0.8124
EIF3I	2936.263	2806.895	2871.579	0.065	0.6764	0.8779
NKAIN1	2.709	2.47	2.589	0.16	0.9208	1
COL16A1	3209.401	3572.129	3390.765	-0.155	0.408	0.7317
TXLNA	2344.299	2135.436	2239.867	0.135	0.4249	0.7425
NCOA1	1172.022	1166.855	1169.438	0.006	0.9781	0.9923
AGBL5	491.573	439.603	465.588	0.159	0.469	0.768
EFR3B	22.063	27.865	24.964	-0.323	0.6871	0.8828
KIF3C	741.741	584.332	663.037	0.345	0.1085	0.4271
RAB10	2607.517	1956.887	2282.202	0.414	0.01635	0.1809
GCKR	2.474	5.364	3.919	-1.177	0.423	1
HADHA	3783.404	3607.666	3695.535	0.069	0.7265	0.8972
MAPRE3	319.628	295.417	307.522	0.114	0.5596	0.8245
CAD	1362.185	1198.549	1280.367	0.185	0.5671	0.8278
CD59	13918.477	15103.257	14510.867	-0.118	0.6897	0.884
CD82	1251.622	377.77	814.696	1.729	0.002809	0.07322
BCORL1	297.393	280.335	288.864	0.085	0.7544	0.9108
ATRX	1911.928	1634.668	1773.298	0.226	0.2333	0.5908
AK6	277.581	237.906	257.744	0.225	0.3031	0.6573
MYNN	303.998	332.904	318.451	-0.136	0.5545	0.8215
MECOM	35.231	51.671	43.451	-0.544	0.415	0.7366
SCAMP1	895.108	998.616	946.862	-0.157	0.3536	0.6978
PREP	673.361	533.046	603.203	0.339	0.1533	0.4969
HACE1	219.369	360.507	289.938	-0.719	0.01082	0.1477
SEH1L	551.331	447.542	499.436	0.302	0.1397	0.4779
WDR47	357.98	452.643	405.311	-0.339	0.3133	0.6648
WDFY1	1774.333	1837.287	1805.81	-0.05	0.7849	0.9236
OVGP1	48.774	43.894	46.334	0.153	0.7441	0.9059
SLC25A24	941.954	941.605	941.779	0.001	0.9982	0.9999
MAP3K4	561.457	737.999	649.728	-0.394	0.06325	0.3353
PILRA	19.198	9.935	14.566	0.955	0.3754	0.7105
IGSF9	1.569	1.519	1.544	0.074	0.9732	1
ABCB1	10.095	2.584	6.34	2.217	0.04461	1
ZNF213	172.615	168.207	170.411	0.034	0.8886	0.9618
AKR1B1	14902.155	2310.542	8606.349	2.689	0.007791	0.1261
CPNE3	3003.654	2705.85	2854.752	0.151	0.5288	0.8063
RRN3	675.883	618.845	647.364	0.128	0.5081	0.792
CTTN	6893.231	5534.44	6213.836	0.317	0.1182	0.4443
WNT11	4.869	5.486	5.178	-0.301	0.7951	1
MTIF2	352.271	521.642	436.957	-0.567	0.01149	0.1529
DDHD2	1015.661	958.905	987.283	0.083	0.6126	0.8497
TTC39A	6.59	3.599	5.094	0.758	0.4689	1
EPS15	1285.613	1585.597	1435.605	-0.303	0.06555	0.3412
ORC1	36.501	93.428	64.964	-1.362	0.001575	0.05139
MGST2	62.235	61.869	62.052	0.01	0.9802	0.993
CHERP	691.355	524.918	608.137	0.398	0.1126	0.4341
ATG16L1	362.623	338.657	350.64	0.1	0.5821	0.8345
USP40	829.117	888.237	858.677	-0.1	0.6576	0.8678
POMGNT1	929.035	610.355	769.695	0.606	0.005248	0.1028
RAD54L	39.091	116.089	77.59	-1.56	0.003131	0.07827
MAST2	2323.561	1932.726	2128.143	0.266	0.1358	0.4713
DNAJA1	2054.957	1525.185	1790.071	0.43	0.1164	0.4405
B4GALT1	3487.382	2841.183	3164.282	0.296	0.1108	0.4309
CHMP5	1109.997	1032.561	1071.279	0.104	0.5801	0.8334
NFX1	1064.987	1064.959	1064.973	0	0.9985	0.9999
DIMT1	453.591	502.498	478.044	-0.148	0.5102	0.7941
IPO11	407.164	404.222	405.693	0.004	0.9903	0.9965
EIF2AK1	2182.677	2214.719	2198.698	-0.021	0.8972	0.9657
EPDR1	29.548	245.906	137.727	-3.049	2.26E-07	0.0001819
SNX10	17.617	28.037	22.827	-0.641	0.4852	0.7782
SEPHS1	665.537	651.691	658.614	0.031	0.8612	0.952
MRPL28	606.146	520.719	563.433	0.219	0.3856	0.7169
ITPKC	335.214	273.116	304.165	0.296	0.1355	0.471
FAT2	15	12.579	13.789	0.214	0.8095	0.9345
RBM22	641.49	708.945	675.217	-0.145	0.5197	0.8008
TMED2	4591.42	4782.271	4686.845	-0.059	0.7131	0.8933
ERO1B	173.902	224.419	199.161	-0.366	0.3125	0.6641
ZFAND6	1011.6	942.47	977.035	0.103	0.5694	0.8287
HSD17B2	11.126	1.783	6.455	2.763	0.0662	1
TXLNG	545.861	632.024	588.943	-0.21	0.2828	0.6381
LAT2	8.144	9.081	8.612	-0.207	0.7951	1
HUWE1	7806.88	6747.121	7277.001	0.21	0.3306	0.6782
ZW10	347.873	388.841	368.357	-0.16	0.3817	0.7151
ALG9	363.056	489.764	426.41	-0.433	0.01147	0.1529
NOX4	77.302	167.267	122.284	-1.113	0.006036	0.1101
ACOX3	260.131	243.659	251.895	0.092	0.6838	0.8818
MTMR2	623.756	812.243	718	-0.382	0.03033	0.2432
PPP1R15A	1897.27	1765.751	1831.51	0.104	0.6202	0.8528
HSD17B14	225.021	24.676	124.849	3.194	2.10E-05	0.004647
TRIP6	2063.709	1856.115	1959.912	0.153	0.3314	0.6792
ACHE	6.175	4.336	5.256	0.484	0.6165	1
FTL	60937.063	36704.024	48820.544	0.731	0.01768	0.187
SRRT	1335.272	1146.29	1240.781	0.221	0.212	0.5688
BAX	1294.923	1142.061	1218.492	0.181	0.2564	0.6151
NLK	149.841	153.042	151.442	-0.032	0.9131	0.9719
PIGS	806.473	694.841	750.657	0.215	0.23	0.5871
ADAMTS2	3147.761	3154.627	3151.194	-0.003	0.99	0.9965
ATXN7L3	1438.223	1073.11	1255.666	0.422	0.01544	0.1761
PGS1	762.6	622.672	692.636	0.293	0.2573	0.6166
PSMC5	1284.142	1290.245	1287.193	-0.007	0.968	0.9903
UIMC1	302.301	314.022	308.161	-0.056	0.8202	0.9389
CETP	1.941	5.251	3.596	-1.429	0.2272	1
MMP2	91116.529	64608.869	77862.699	0.496	0.01437	0.1706
LPCAT2	225.105	222.004	223.554	0.011	0.9778	0.9923
GNAO1	23.185	12.391	17.788	0.887	0.4298	0.7456
OGFOD1	683.584	814.577	749.08	-0.252	0.1647	0.5139
SH3BP2	1114.556	655.276	884.916	0.766	0.02168	0.2064
NOP14	722.459	566.896	644.678	0.351	0.1868	0.5397
ADD1	5061.145	4322.032	4691.588	0.228	0.1048	0.4188
L2HGDH	46.614	72.762	59.688	-0.639	0.04926	0.2999
TXNDC16	135.835	199.482	167.659	-0.554	0.2486	0.6068
RTRAF	1340.116	1260.798	1300.457	0.088	0.5558	0.8223
NID2	1785.499	629.475	1207.487	1.504	2.78E-06	0.001081
GMCL1	213.464	250.55	232.007	-0.233	0.4165	0.7375
SF3B2	3178.465	3103.17	3140.817	0.035	0.8285	0.941
KLHL42	914.691	597.462	756.076	0.615	0.02421	0.2174
GNAS	18692.557	15208.701	16950.629	0.298	0.05706	0.3208
DNM1L	1373.304	1427.198	1400.251	-0.055	0.7371	0.9029
PTHLH	309.446	43.403	176.425	2.835	0.02001	0.1995
PHACTR3	15.359	13.989	14.674	0.143	0.8767	0.957
ERGIC2	612.243	761.19	686.717	-0.315	0.1037	0.4175
TFAP2C	380.761	415.371	398.066	-0.125	0.6701	0.8748
AURKA	151.63	419.612	285.621	-1.472	0.001097	0.04307
CASS4	20.124	20.94	20.532	-0.079	0.9303	0.9777
PIR	72.698	54.207	63.453	0.422	0.3381	0.6849
AAMDC	110.844	122.273	116.558	-0.145	0.6949	0.8858
RFX2	407.969	419.935	413.952	-0.039	0.8912	0.9628
METTL2A	175.529	205.712	190.621	-0.23	0.3222	0.6715
SULT2B1	2.082	1.384	1.733	0.588	0.7471	1
ALG6	167.406	156.008	161.707	0.106	0.7136	0.8933
CNOT3	1332.934	927.874	1130.404	0.523	0.03951	0.2734
PTPN4	231.484	246.863	239.173	-0.104	0.7901	0.9265
DDX18	872.564	791.651	832.108	0.139	0.4531	0.7611
KHSRP	2391.855	2086.282	2239.069	0.197	0.3084	0.6609
GNA11	1813.936	1393.341	1603.638	0.38	0.02002	0.1995
ASAP3	1083.998	896.742	990.37	0.273	0.2872	0.6416
EDEM2	444.838	398.79	421.814	0.157	0.4715	0.7696
DNMT3B	79.088	64.425	71.756	0.298	0.3616	0.7034
TPX2	466.29	1447.036	956.663	-1.635	0.000475	0.0277
FER1L4	47.318	14.328	30.823	1.762	0.02484	0.2204
PDRG1	136.835	145.978	141.407	-0.095	0.7369	0.9029
EPB41L1	1167.483	692.979	930.231	0.753	0.002517	0.0684
DOCK9	569.677	650.762	610.219	-0.193	0.5241	0.8037
ANKRD10	793.327	881.585	837.456	-0.151	0.5517	0.8201
TGDS	114.26	161.788	138.024	-0.502	0.06385	0.337
DOCK3	15.198	26.147	20.673	-0.791	0.1379	0.4752
C3orf18	306.107	261.137	283.622	0.228	0.2907	0.6441
COQ9	400.919	390.468	395.694	0.039	0.854	0.9495
KIF9	46.141	40.88	43.51	0.177	0.6282	0.8568
ARHGAP28	494.78	707.168	600.974	-0.515	0.0892	0.3901
CRLS1	439.874	501.332	470.603	-0.189	0.4023	0.7289
PPP1R13B	55.341	76.533	65.937	-0.467	0.3228	0.6719
ATRN	2801.516	2379.561	2590.539	0.236	0.1124	0.4336
SMOX	333.117	203.94	268.528	0.707	0.1161	0.4401
SIGLEC1	1.923	0.685	1.304	1.498	0.5147	1
FKBP1A	5910.405	6049.341	5979.873	-0.033	0.8991	0.9664
NSFL1C	948.682	818.443	883.563	0.213	0.2935	0.6459
SLC4A11	68.624	100.852	84.738	-0.563	0.2224	0.5794
DNAAF9	982.629	1064.483	1023.556	-0.115	0.4934	0.7823
ZNF343	253.61	226.417	240.014	0.165	0.5263	0.8045
EBF4	36.871	19.26	28.066	0.955	0.174	0.5258
CPXM1	1105.426	930.489	1017.958	0.249	0.6794	0.8792
MAVS	2803.03	2870.192	2836.611	-0.034	0.8205	0.9389
LZTS3	137.547	99.573	118.56	0.459	0.1726	0.5245
XRN2	2512.286	2196.01	2354.148	0.194	0.2545	0.6128
KIZ	481.362	868.312	674.837	-0.851	0.004415	0.09425
DYNLL1	2241.957	2003.304	2122.63	0.162	0.4355	0.7495
SNX5	1476.982	1884.68	1680.831	-0.352	0.1043	0.4183
RPL6	12695.734	15186.293	13941.013	-0.258	0.264	0.6236
MAPKAPK5	497.527	467.667	482.597	0.089	0.6968	0.8867
P2RX7	60.2	53.813	57.007	0.16	0.7833	0.9233
ESF1	243.792	231.279	237.536	0.078	0.7462	0.9069
RBBP9	400.699	442.585	421.642	-0.142	0.5986	0.8428
ANAPC5	2321.875	2831.196	2576.536	-0.286	0.1309	0.4647
SLC23A2	758.851	688.044	723.447	0.142	0.5214	0.8023
SLC8B1	528.375	426.811	477.593	0.307	0.3998	0.7277
TMEM230	2816.267	2557.118	2686.693	0.139	0.3839	0.7159
DZANK1	47.341	70.068	58.704	-0.567	0.1329	0.4674
KDM2B	466.138	379.047	422.593	0.298	0.2506	0.6079
CFAP61	0.654	2.013	1.334	-1.605	0.4884	1
TASP1	74.482	106.368	90.425	-0.517	0.09106	0.3942
OAS1	355.267	66.782	211.025	2.412	0.04527	0.2899
GCN1	2635.359	2314.357	2474.858	0.188	0.3431	0.6891
RPLP0	42496.108	42983.268	42739.688	-0.016	0.9415	0.9817
PXN	4538.617	5115.752	4827.184	-0.173	0.4626	0.7659
SIRT4	11.215	11.389	11.302	-0.06	0.9398	0.9813
KIF16B	214.245	227.035	220.64	-0.076	0.7787	0.9219
TRMT6	203.208	184.692	193.95	0.14	0.5841	0.8353
CHGB	0.691	3.123	1.907	-2.209	0.3758	1
PEBP1	2392.819	2095.783	2244.301	0.191	0.4762	0.7723
TBX5	326.898	314.92	320.909	0.054	0.8768	0.957
BRAP	441.73	477.792	459.761	-0.114	0.5388	0.813
ERP29	1132.801	1062.548	1097.674	0.092	0.6793	0.8792
FUS	3878.419	3568.139	3723.279	0.12	0.4381	0.752
IGBP1	930.536	893.095	911.816	0.059	0.7986	0.9301
FXYD5	1616.831	1760.729	1688.78	-0.124	0.635	0.8586
ZNF302	361.7	522.823	442.262	-0.533	0.02182	0.2071
GRAMD1A	831.384	661.019	746.202	0.33	0.1733	0.5249
HEPH	1547.529	1544.971	1546.25	0.003	0.9939	0.9981
CDIP1	367.412	322.081	344.747	0.192	0.4691	0.768
CMTM1	25.66	18.938	22.299	0.438	0.4656	0.7666
KCNH4	0.974	0.808	0.891	0.332	0.8976	1
GANAB	9705.075	9002.831	9353.953	0.108	0.5023	0.789
GMIP	217.305	180.225	198.765	0.272	0.3485	0.6927
RBM41	118.794	183.93	151.362	-0.63	0.02378	0.215
BIRC5	204.579	421.966	313.272	-1.048	0.024	0.2161
LAG3	4.984	6.189	5.587	-0.306	0.7928	1
MLF2	2471.788	1928.941	2200.365	0.358	0.09609	0.4038
OTUB2	35.44	31.7	33.57	0.153	0.7186	0.8953
DDX24	3195.874	2323.109	2759.492	0.46	0.007793	0.1261
ZBTB25	222.742	315.036	268.889	-0.503	0.06044	0.3294
NECAP1	630.074	453.842	541.958	0.472	0.04554	0.2908
ARHGAP4	16.732	11.569	14.15	0.575	0.5187	0.8
ANKRD24	13.688	15.433	14.56	-0.245	0.734	0.9015
DHX32	626.707	534.767	580.737	0.23	0.3069	0.6603
RCOR1	524.73	519.311	522.021	0.015	0.9463	0.9833
GPATCH2L	969.737	842.089	905.913	0.203	0.2313	0.5885
LTBP4	1107.575	1066.341	1086.958	0.054	0.8066	0.9328
BLVRB	380.082	331.319	355.701	0.198	0.537	0.812
SLC9A1	991.058	831.619	911.339	0.252	0.1273	0.4577
SPTLC1	1706.35	1707.586	1706.968	-0.001	0.9931	0.9977
PAPOLA	3160.389	2740.822	2950.605	0.206	0.3051	0.6582
CCNK	967.049	986.923	976.986	-0.029	0.8547	0.9498
PCBP4	800.806	719.999	760.402	0.154	0.4893	0.7797
YPEL3	1001.976	1134.625	1068.301	-0.18	0.5359	0.8114
MRPS33	275.804	275.468	275.636	0	0.9991	0.9999
NDUFB2	388.204	404.758	396.481	-0.06	0.819	0.9388
NUDC	826.445	815.106	820.775	0.02	0.9059	0.9693
MAEA	1094.615	1010.592	1052.604	0.116	0.5044	0.79
ICAM1	886.596	198.35	542.473	2.162	5.52E-05	0.008233
STRN4	1489.06	1063.76	1276.41	0.485	0.00188	0.05641
IRAK3	1202.857	795.219	999.038	0.597	0.289	0.6427
MUL1	464.801	357.068	410.934	0.381	0.06411	0.3375
TFAP4	116.493	90.002	103.247	0.365	0.3034	0.6574
PDCD7	452.89	493.899	473.395	-0.125	0.6219	0.8534
SPG21	1641.898	1248.199	1445.048	0.396	0.1188	0.4451
DNAJB11	731.226	718.48	724.853	0.026	0.8885	0.9618
P3H2	66.167	31.222	48.694	1.085	0.1799	0.5319
THPO	5.212	8.263	6.738	-0.667	0.5188	1
CHRD	74.108	106.79	90.449	-0.535	0.1601	0.5072
FLT3LG	206.997	144.396	175.697	0.519	0.1723	0.5242
RAB11FIP3	870.642	533.852	702.247	0.705	0.0008902	0.03733
GNPTG	1222.718	891.84	1057.279	0.456	0.04789	0.2957
ZNF268	301.506	357.107	329.306	-0.246	0.222	0.5789
GOLGA3	2477.072	2327.771	2402.422	0.09	0.671	0.8752
PABPC4	2855.169	3669.289	3262.229	-0.362	0.1697	0.5211
CERS4	2.099	4.763	3.431	-1.211	0.4568	1
MCOLN1	637.766	429.827	533.796	0.571	0.06282	0.3351
USP48	1096.467	1336.338	1216.402	-0.286	0.1602	0.5073
EFNB1	526.133	403.672	464.902	0.382	0.2613	0.6205
PDPR	1975.322	1638.561	1806.941	0.27	0.3141	0.6652
AARS1	2639.11	3881.31	3260.21	-0.557	0.05668	0.3203
GLG1	5169.736	5461.872	5315.804	-0.079	0.6819	0.8808
KIF4A	119.071	382.947	251.009	-1.686	0.0005891	0.03103
TNRC6A	2638.234	2817.246	2727.74	-0.095	0.6012	0.8442
PLEKHG2	1142.485	815.34	978.913	0.487	0.1698	0.5211
DLL3	1.872	2.418	2.145	-0.382	0.82	1
NAT14	163.268	137.222	150.245	0.25	0.4498	0.7592
PITPNM2	536.254	448.142	492.198	0.258	0.1755	0.5277
EXOC1	1045.991	1143.271	1094.631	-0.128	0.6177	0.8517
POU4F3	1.619	1.979	1.799	-0.304	0.8484	1
OSBPL8	3034.445	3023.284	3028.864	0.006	0.9845	0.9947
DTX2	232.002	142.814	187.408	0.698	0.00164	0.05241
NLRC4	6.649	7.606	7.127	-0.177	0.8421	1
PUS7	158.902	174.587	166.745	-0.133	0.6731	0.8763
LAMB4	5.487	3.523	4.505	0.793	0.5538	1
NRCAM	875.703	426.808	651.256	1.037	0.2735	0.6314
LAMB1	16433.215	12626.276	14529.746	0.38	0.0856	0.385
SLC26A4	10.406	4.044	7.225	1.073	0.2811	1
DLD	1057.557	1005.837	1031.697	0.072	0.6944	0.8857
WDR7	576.384	331.962	454.173	0.796	0.0003093	0.02109
TXNL1	1202.105	1496.846	1349.476	-0.317	0.1008	0.412
ABCC6	16.967	4.419	10.693	1.938	0.01614	0.18
CMTM6	1235.235	1272.127	1253.681	-0.042	0.8053	0.9324
ITGA6	56.205	183.47	119.838	-1.708	0.03225	0.2499
RAPGEF4	8.664	14.749	11.706	-0.805	0.265	0.6246
MAP3K20	2446.913	2891.38	2669.147	-0.241	0.145	0.4854
FH	938.734	1167.219	1052.976	-0.314	0.1253	0.455
SEL1L3	45.784	80.814	63.299	-0.809	0.2842	0.6395
TF	4.394	15.62	10.007	-2.121	0.07291	1
CDV3	3667.959	3088.896	3378.428	0.248	0.08862	0.3898
MYO15A	18.567	13.322	15.945	0.461	0.5842	0.8354
ALKBH5	887.479	695.893	791.686	0.35	0.04286	0.2827
NLRP1	999.071	1111.86	1055.466	-0.155	0.6182	0.8519
PITPNM3	59.72	59.577	59.648	0.001	0.9991	0.9999
SPAG7	540.551	527.422	533.987	0.035	0.8733	0.9563
ORC6	94.182	166.019	130.101	-0.821	0.003766	0.08775
ZFHX4	790.655	953.842	872.249	-0.271	0.2064	0.5628
ZC3HC1	191.72	209.385	200.553	-0.129	0.5745	0.8314
ESR1	246.481	255.697	251.089	-0.054	0.8915	0.9629
RGS17	137.356	106.364	121.86	0.371	0.4043	0.7294
ANGPT2	1.704	4.651	3.177	-1.441	0.3026	1
TMEM101	239.515	177.198	208.357	0.434	0.1853	0.5383
CCDC80	29333.876	40778.266	35056.071	-0.475	0.5804	0.8334
PSME1	1040.111	1118.859	1079.485	-0.105	0.6533	0.8665
PPP2R3C	344.782	434.425	389.604	-0.332	0.08718	0.3863
HAUS4	212.053	310.661	261.357	-0.551	0.09151	0.3953
SLC7A8	823.496	661.786	742.641	0.316	0.3437	0.6892
OSGEP	332.094	323.266	327.68	0.037	0.8719	0.9555
SLC22A17	344.577	280.634	312.606	0.295	0.2742	0.6318
RNF31	701.489	475.264	588.376	0.561	0.06022	0.3291
SCFD1	1025.014	1258.659	1141.836	-0.296	0.1607	0.5075
G2E3	233.276	328.511	280.893	-0.492	0.0143	0.1704
HECTD1	3137.014	3202.391	3169.703	-0.03	0.8841	0.9602
HNRNPC	5505.729	5788.744	5647.236	-0.072	0.6685	0.8738
RPGRIP1	2.23	0.293	1.261	2.617	0.2463	1
SUPT16H	2132.902	2281.107	2207.005	-0.097	0.4764	0.7724
TOX4	1426.277	1108.623	1267.45	0.363	0.06899	0.3485
GEMIN2	53.358	74.321	63.839	-0.482	0.2878	0.6419
TGM1	11.826	6.653	9.239	0.938	0.2994	1
TINF2	562.284	562.661	562.472	0	0.9984	0.9999
DAZL	218.117	36.211	127.164	2.593	0.1236	0.4522
SEMA6A	71.345	33.026	52.185	1.117	0.1946	0.5499
TRPM7	1765.353	1748.95	1757.152	0.014	0.948	0.9836
TYRO3	294.934	287.05	290.992	0.038	0.9067	0.9695
WDR76	108.985	234.994	171.989	-1.111	0.00819	0.1288
CAPN3	283.884	360.197	322.04	-0.348	0.5519	0.8201
SNAP23	1009.314	1094.377	1051.846	-0.118	0.6118	0.849
TBX15	934.035	1031.832	982.934	-0.144	0.5255	0.8044
PHGDH	766.408	1910.773	1338.591	-1.318	0.02537	0.2224
COL9A3	0.285	3.693	1.989	-3.258	0.1097	1
EZR	179.276	330.815	255.045	-0.887	0.00818	0.1288
MYL6	9979.909	9675.055	9827.482	0.045	0.8365	0.943
AGO1	759.286	696.738	728.012	0.124	0.5447	0.8171
TEKT2	0.825	1.125	0.975	-0.584	0.8165	1
CLSPN	103.598	243.322	173.46	-1.235	0.01798	0.1887
RFFL	233.36	233.249	233.305	-0.002	0.9941	0.9981
UNC13D	9.811	21.781	15.796	-1.164	0.1272	0.4577
MFSD11	397.641	507.368	452.504	-0.351	0.1529	0.4963
DPYSL2	2656.246	2018.147	2337.197	0.397	0.1505	0.493
TGFB2	114.815	54.881	84.848	1.06	0.0262	0.2266
GPATCH2	254.85	312.482	283.666	-0.296	0.282	0.6373
NUP50	1145.472	1241.511	1193.492	-0.115	0.6514	0.8658
CDC45	64.142	130.998	97.57	-1.033	0.03292	0.2514
COMT	1460.551	1315.848	1388.2	0.15	0.3301	0.6779
ADA2	20.718	16.539	18.628	0.321	0.5979	0.8428
VNN3	8.337	1.735	5.036	2.273	0.192	1
ECHDC1	770.086	709.074	739.58	0.119	0.5878	0.8375
LRRFIP2	2541.153	2393.23	2467.191	0.087	0.6743	0.8771
SEC22C	914.178	1132.664	1023.421	-0.309	0.2088	0.5655
XYLB	82.866	104.804	93.835	-0.336	0.3913	0.7224
HDAC6	598.658	654.728	626.693	-0.131	0.5193	0.8004
GABRP	0.575	0.917	0.746	-1.091	0.7238	1
CDC6	114.644	193.895	154.269	-0.766	0.06545	0.3409
UPRT	127.58	116.012	121.796	0.136	0.5759	0.8314
CDC23	583.539	652.195	617.867	-0.162	0.3631	0.7049
AAAS	557.364	550.721	554.042	0.016	0.9336	0.9785
CBX5	2225.652	2741.477	2483.565	-0.301	0.03075	0.2445
FMO2	49.578	19.18	34.379	1.381	0.05856	0.3242
SUCO	703.7	707.727	705.713	-0.008	0.9672	0.99
MSH2	282.237	469.05	375.644	-0.733	0.0006596	0.03294
MAP3K1	196.904	116.048	156.476	0.767	0.003906	0.08857
DHPS	479.568	377.228	428.398	0.345	0.1294	0.4616
HOOK2	243.188	228.582	235.885	0.089	0.7523	0.9095
ARCN1	5664.466	5162.182	5413.324	0.134	0.4217	0.7404
EPB41L4B	20.069	6.932	13.5	1.54	0.1512	0.494
TMEM38B	198.396	102.549	150.472	0.952	0.07081	0.3523
PSMD5	886.908	1057.826	972.367	-0.254	0.1237	0.4522
PTGS1	3376.213	3888.862	3632.538	-0.204	0.5781	0.8324
NUP188	1252.202	1257.234	1254.718	-0.005	0.9814	0.9935
CRAT	1730.004	1405.248	1567.626	0.3	0.1156	0.4394
SH2D3C	1.838	0	0.919	3.312	0.3447	1
NANS	449.415	416.706	433.061	0.109	0.6485	0.8643
TBC1D2	200.737	221.896	211.317	-0.147	0.7672	0.917
WHRN	105.369	126.629	115.999	-0.266	0.3685	0.7075
PDE6C	5.265	2.416	3.841	1.088	0.3692	1
CWF19L1	244.588	282.15	263.369	-0.203	0.3795	0.7141
SEMA4G	62.059	65.208	63.634	-0.057	0.903	0.9681
BTAF1	1497.146	1658.278	1577.712	-0.147	0.4497	0.7592
IKZF5	376.441	391.545	383.993	-0.057	0.7692	0.9179
TLL2	9.489	8.113	8.801	0.287	0.83	1
TDRD1	3.707	25.803	14.755	-2.803	0.4397	0.7534
SORBS1	25.309	12.434	18.872	1.056	0.1535	0.4972
CRTAC1	0.748	1.859	1.303	-1.378	0.54	1
BAMBI	11.936	6.593	9.264	0.84	0.5178	1
IL11	41.241	35.617	38.429	0.239	0.7229	0.8959
MYO3A	0	2.437	1.219	-3.69	0.2529	1
WAC	3112.147	2666.304	2889.226	0.223	0.2867	0.6411
CREM	168.758	198.152	183.455	-0.233	0.3503	0.6949
NUBP2	292.945	276.458	284.701	0.083	0.7315	0.9003
HIVEP1	790.423	456.05	623.236	0.793	0.0117	0.1549
FKBP5	133.49	178.462	155.976	-0.42	0.183	0.5357
SRPK1	797.461	733.07	765.265	0.122	0.525	0.8044
BRPF3	1219.112	909.915	1064.514	0.422	0.05718	0.3208
MRPS18A	301.241	286.514	293.877	0.074	0.7021	0.8889
TMEM14A	162.158	197.533	179.846	-0.285	0.2312	0.5885
EFHC1	790.887	816.881	803.884	-0.047	0.8869	0.9612
HSP90AB1	10009.844	10103.884	10056.864	-0.013	0.9404	0.9815
CDC5L	813.363	895.405	854.384	-0.139	0.4068	0.731
ITPR3	3333.141	2212.47	2772.805	0.591	0.1115	0.432
ZNF184	115.17	146.854	131.012	-0.349	0.1425	0.4816
DSP	1425.002	3107.98	2266.491	-1.125	0.06627	0.343
SIRT1	430.62	544.237	487.428	-0.34	0.1434	0.4833
HNRNPH3	1092.578	1192.073	1142.325	-0.126	0.5406	0.8138
IFT74	227.168	272.212	249.69	-0.261	0.3005	0.6541
JAK2	294.374	332.559	313.466	-0.174	0.3764	0.7113
IL12RB1	1.572	0	0.786	2.972	0.3289	1
ABL1	5869.246	4635.602	5252.424	0.341	0.08578	0.3851
ACOT7	336.066	448.925	392.495	-0.418	0.2306	0.5875
SH3GLB1	2816.932	2988.009	2902.471	-0.085	0.6194	0.8521
CDC7	173.954	239.164	206.559	-0.459	0.07338	0.3581
SYDE2	83.197	59.747	71.472	0.482	0.2684	0.6278
PCSK5	335.506	132.844	234.175	1.338	3.00E-04	0.02067
SCD	12106.31	1420.962	6763.636	3.091	0.004716	0.0976
TMED1	306.751	250.102	278.426	0.293	0.2008	0.5573
ABLIM1	179.004	247.848	213.426	-0.466	0.2851	0.6398
ERMP1	206.905	216.79	211.848	-0.066	0.8258	0.9406
RAB18	2165.145	2335.259	2250.202	-0.11	0.6365	0.8589
NRP1	8824.313	8112.967	8468.64	0.121	0.6658	0.873
HSD17B7P2	36.811	30.868	33.84	0.256	0.7552	0.9111
PRTFDC1	310.569	577.737	444.153	-0.896	0.007238	0.1216
PALMD	23.827	25.412	24.619	-0.092	0.912	0.9719
TSPAN15	8.053	0	4.026	5.436	0.08548	1
MACROH2A2	279.661	142.816	211.238	0.969	0.09241	0.3969
WASHC2A	2788.12	2439.315	2613.718	0.193	0.3234	0.6723
MAST3	153.705	195.832	174.769	-0.353	0.2209	0.5781
MZF1	430.492	383.752	407.122	0.167	0.5111	0.7948
OCEL1	122.023	112.743	117.383	0.116	0.6861	0.8822
MYO9B	2755.777	2359.049	2557.413	0.224	0.1061	0.421
KCNK6	77.462	116.263	96.862	-0.586	0.1581	0.5041
CATSPERG	6.023	3.29	4.656	0.776	0.5907	1
PSMD8	2379.334	1896.352	2137.843	0.327	0.01866	0.1918
FBXL19	300.795	233.561	267.178	0.363	0.2361	0.5944
STX1B	81.358	82.579	81.968	-0.017	0.9665	0.9895
HSD3B7	830.161	864.143	847.152	-0.058	0.8985	0.9663
SETD1A	643.67	535.222	589.446	0.268	0.2201	0.577
BCL7C	459.31	582.431	520.871	-0.344	0.1196	0.4463
CIRBP	2032.423	2203.32	2117.871	-0.117	0.4783	0.7736
ATP5F1D	468.728	462.319	465.524	0.021	0.9046	0.9684
CBARP	84.341	29.578	56.96	1.528	3.80E-05	0.00638
PRKY	546.528	485.038	515.783	0.172	0.9317	0.9783
IGFALS	1.225	0.83	1.028	0.628	0.7982	1
HNRNPM	1612.857	1394.612	1503.735	0.209	0.3084	0.6609
MARCHF2	410.883	398.724	404.803	0.045	0.9093	0.9706
NDUFB7	464.552	418.828	441.69	0.149	0.5189	0.8001
TECR	704.303	549.731	627.017	0.357	0.2439	0.6021
TIMM13	416.909	302.949	359.929	0.46	0.02841	0.2356
CDC34	531.006	458.349	494.677	0.211	0.2317	0.5888
MTAP	457.555	565.819	511.687	-0.306	0.1691	0.52
MISP	1.444	0.774	1.109	0.803	0.7361	1
CEP170B	1025.35	754.134	889.742	0.443	0.01381	0.1677
POLR2E	2276.66	2189.183	2232.921	0.056	0.7942	0.928
POLRMT	301.047	258.608	279.827	0.221	0.461	0.7649
HCN2	39.387	45.348	42.367	-0.214	0.6857	0.8822
CDHR5	0.623	2.863	1.743	-1.938	0.3443	1
IZUMO4	19.156	20.033	19.594	-0.05	0.9304	0.9777
RASSF7	2.192	6.338	4.265	-1.656	0.2167	1
GADD45B	349.332	419.483	384.407	-0.266	0.5621	0.8258
PALM	70.679	232.42	151.549	-1.716	0.172	0.5241
MADCAM1	6.595	5.486	6.041	0.287	0.8242	1
MKNK2	627.894	853.913	740.904	-0.444	0.1749	0.5266
ARVCF	37.861	35.242	36.552	0.11	0.8605	0.9518
TRMT2A	456.538	297.279	376.908	0.618	0.004408	0.09425
RANBP1	730.808	781.078	755.943	-0.096	0.6877	0.883
ZDHHC8	1139.105	718.673	928.889	0.664	0.001452	0.05009
KLHL22	543.879	441.609	492.744	0.301	0.157	0.5024
MED15	1528.189	1361.18	1444.684	0.167	0.2704	0.6297
SNAP29	1016.409	933.827	975.118	0.12	0.5115	0.7948
CRKL	1088.86	931.899	1010.38	0.225	0.1389	0.4764
LZTR1	1223.298	953.513	1088.406	0.359	0.04898	0.2995
MMP11	190.324	110.377	150.351	0.787	0.1194	0.4459
SMARCB1	923.59	948.79	936.19	-0.04	0.8582	0.951
P2RX6	21.424	9.194	15.309	1.205	0.2465	0.6041
DERL3	0.762	5.519	3.14	-2.833	0.05799	1
SLC7A4	1.647	1.481	1.564	0.123	0.9622	1
BCL2L13	1017.665	1160.429	1089.047	-0.189	0.3801	0.7147
DDTL	30.729	38.331	34.53	-0.313	0.4982	0.7859
DDT	366.037	392.649	379.343	-0.101	0.6938	0.8852
GSTT2	30.502	3.271	16.886	3.198	0.0006373	0.03234
CABIN1	1323.475	1117.458	1220.466	0.244	0.2533	0.6113
TBC1D10A	352.867	213.956	283.411	0.723	0.02114	0.2049
SUSD2	4.935	8.719	6.827	-0.834	0.6206	1
SF3A1	1585.803	1199.581	1392.692	0.402	0.04039	0.2767
GGT5	52.529	52.734	52.632	-0.035	0.95	0.984
RNF215	172.598	139.195	155.896	0.307	0.2531	0.6111
SEC14L2	130.72	181.366	156.043	-0.483	0.1274	0.4578
SPECC1L	1393.875	1392.742	1393.308	0.001	0.9955	0.9987
PPIL2	992.818	997.683	995.25	-0.007	0.9627	0.9882
UPB1	2.186	0.402	1.294	2.418	0.3063	1
YPEL1	13.335	39.312	26.323	-1.619	0.09117	0.3942
SNRPD3	896.764	770.55	833.657	0.218	0.2731	0.6314
PES1	1164.968	731.673	948.32	0.671	0.001068	0.04246
MAPK1	3046.703	3490.743	3268.723	-0.196	0.2952	0.648
PPM1F	933.539	770.784	852.162	0.276	0.2162	0.5729
SLC35E4	150.457	167.464	158.961	-0.154	0.6437	0.8628
TOP3B	308.451	310.626	309.539	-0.009	0.9696	0.9904
ESS2	231.293	218.289	224.791	0.082	0.69	0.884
CRYBB2P1	225.194	188.486	206.84	0.253	0.5402	0.8137
MFNG	0.209	1.071	0.64	-1.766	0.5887	1
CARD10	261.861	249.769	255.815	0.067	0.897	0.9657
LRP5L	45.674	38.027	41.85	0.266	0.5827	0.8347
SLC25A1	1287.312	818.082	1052.697	0.654	0.0439	0.2864
GRK3	64.48	47.633	56.057	0.437	0.2913	0.6441
PLA2G3	1.496	0	0.748	3.017	0.4467	1
GGA1	710.745	568.188	639.467	0.323	0.07401	0.3592
HIRA	813.55	628.819	721.184	0.372	0.06116	0.331
SH3BP1	152.412	56.276	104.344	1.442	0.02384	0.2151
SEZ6L	33.632	63.211	48.422	-0.903	0.2968	0.65
LGALS1	29289.254	26670.447	27979.851	0.135	0.5261	0.8044
HPS4	681.809	672.928	677.369	0.019	0.926	0.9766
PIK3IP1	804.324	879.373	841.848	-0.129	0.8086	0.9342
SRRD	250.836	211.28	231.058	0.247	0.3132	0.6648
PATZ1	212.394	226.466	219.43	-0.094	0.6858	0.8822
TRIOBP	2190.111	2079.052	2134.581	0.075	0.6007	0.8439
TFIP11	605.663	630.425	618.044	-0.057	0.7837	0.9233
GCAT	54.418	64.286	59.352	-0.239	0.5701	0.8289
ANKRD54	293.211	282.314	287.763	0.053	0.8227	0.9398
EIF3L	7022.345	6781.093	6901.719	0.05	0.8321	0.9419
SNU13	1114.448	1013.454	1063.951	0.137	0.4106	0.7339
MICALL1	1011.111	732.065	871.588	0.465	0.01205	0.1567
POLR2F	329.303	268.336	298.819	0.294	0.1282	0.4587
CCDC134	127.13	115.104	121.117	0.137	0.6834	0.8817
DEPDC5	224.657	226.143	225.4	-0.011	0.9683	0.9904
PICK1	84.545	74.914	79.729	0.172	0.7168	0.8946
TTC28	1947.971	1611.136	1779.554	0.274	0.2145	0.5708
SLC16A8	5.524	1.66	3.592	1.714	0.1917	1
CENPM	42.012	98.871	70.442	-1.242	0.02908	0.2385
SEPTIN3	31.59	24.669	28.13	0.395	0.5993	0.8431
TPTEP1	188.681	308.477	248.579	-0.709	0.6716	0.8756
KDELR3	2452.544	2836.946	2644.745	-0.21	0.3396	0.6859
CYP2D6	17.159	12.122	14.64	0.557	0.3763	0.7113
DDX17	9925.042	12021.909	10973.476	-0.277	0.09539	0.4026
DMC1	19.05	68.395	43.723	-1.834	0.0004867	0.02809
TCF20	1217.295	970.955	1094.125	0.327	0.1688	0.5197
HSCB	134.756	162.091	148.424	-0.268	0.2605	0.6197
CBY1	330	319.333	324.666	0.048	0.812	0.9355
TOMM22	530.196	548.944	539.57	-0.051	0.7852	0.9238
XBP1	1809.98	1677.051	1743.516	0.11	0.5326	0.809
RTCB	1226.384	1027.894	1127.139	0.255	0.1059	0.4209
JOSD1	1252.75	1097.898	1175.324	0.191	0.4102	0.7336
FBXO7	2005.537	1954.484	1980.01	0.037	0.7923	0.9273
GTPBP1	961.18	713.651	837.416	0.43	0.02621	0.2266
POLDIP3	1449.474	1377.611	1413.543	0.073	0.6338	0.8584
RAB36	126.407	75.946	101.177	0.723	0.04402	0.2866
TIMP3	10548.485	21488.682	16018.583	-1.027	0.06941	0.3489
PPP6R2	1050.76	856.736	953.748	0.295	0.1285	0.4594
SBF1	1930.255	1596.685	1763.47	0.274	0.05818	0.3235
SUN2	1307.764	1184.439	1246.101	0.143	0.4169	0.7375
CYB5R3	10789.533	9683.139	10236.336	0.156	0.6395	0.8605
DNAL4	209.32	180.063	194.691	0.218	0.351	0.6958
C22orf31	4.735	2.56	3.647	0.92	0.4457	1
MIOX	0.357	1.02	0.689	-1.52	0.5755	1
LMF2	1771.91	1413.552	1592.731	0.326	0.07862	0.3695
RHBDD3	232.103	173.959	203.031	0.419	0.1095	0.4296
PACSIN2	724.722	638.295	681.508	0.184	0.287	0.6414
TTLL1	240.246	285.027	262.636	-0.247	0.3562	0.6997
RASL10A	0.338	1.042	0.69	-1.547	0.6984	1
AP1B1	1267.325	1002.656	1134.99	0.338	0.0938	0.399
HMGXB4	642.606	659.14	650.873	-0.037	0.8606	0.9518
TOM1	1302.63	818.433	1060.532	0.67	0.0002314	0.01841
NEFH	41.261	26.061	33.661	0.661	0.1963	0.5519
CHKB	725.149	707.858	716.503	0.035	0.8717	0.9555
HMOX1	1201.71	415.563	808.637	1.533	0.001277	0.04631
MCAT	155.798	137.873	146.836	0.177	0.5503	0.8201
THOC5	818.706	717.218	767.962	0.192	0.5755	0.8314
MCM5	383.977	559.347	471.662	-0.546	0.1261	0.456
ARSA	796.467	770.443	783.455	0.048	0.8091	0.9344
TSPO	2300.401	2199.359	2249.88	0.065	0.8327	0.942
TTLL12	757.211	418.836	588.023	0.854	0.006163	0.1117
CBX7	394.076	524.483	459.279	-0.413	0.102	0.4136
CABP7	1.902	2.232	2.067	-0.208	0.8883	1
RPL3	34575.589	29824.165	32199.877	0.213	0.3451	0.6904
ZMAT5	228.897	191.261	210.079	0.257	0.28	0.6362
RBFOX2	5572.848	6001.418	5787.133	-0.107	0.5183	0.7997
SYNGR1	371.227	322.131	346.679	0.207	0.5763	0.8314
TAB1	430.665	385.892	408.278	0.157	0.4375	0.7514
ASCC2	822.061	728.547	775.304	0.174	0.4077	0.7316
MTMR3	1225.401	1095.244	1160.323	0.162	0.3699	0.7077
MIEF1	865.763	687.991	776.877	0.333	0.116	0.4401
APOL4	69.669	44.302	56.985	0.657	0.1801	0.5319
APOL1	275.583	314.915	295.249	-0.194	0.5466	0.8183
PNPLA3	218.672	45.805	132.239	2.263	5.42E-05	0.008202
MYH9	15245.721	12595.826	13920.773	0.275	0.09352	0.3984
CACNA1I	1.234	0	0.617	2.733	0.4922	1
SAMM50	611.007	774.447	692.727	-0.342	0.06156	0.3316
TXN2	1031.608	1001.731	1016.669	0.042	0.7947	0.9281
FOXRED2	419.027	244.815	331.921	0.776	0.06469	0.3393
EIF3D	4095.287	3172.125	3633.706	0.368	0.05682	0.3203
[truncated: 15,562 more rows]
